# Supplementary material for: Stereochemistry of the methyl­idene-bridged quinazoline-iso­quinoline alkaloid 3-{[6,7-dimeth­oxy-1-(4-nitro­phen­yl)-1,2,3,4-tetra­hydro­isoquinolin-2-yl]methyl­idene}-1,2,3,9-tetra­hydro­pyrrolo­[2,1-b]quinazolin-9-one methanol monosolvate
Source: Acta Crystallogr E Crystallogr Commun. 2020 May 22;76(Pt 6):914–9. doi: 10.1107/S2056989020006696 (PMC7273985; doi:10.1107/S2056989020006696)
Supplement: Supplementary file 1 [file e-76-00914-sup1.cif]

##############################################################################
#                                                                            #
# This CIF contains the data in a paper accepted for publication in          #
# Acta Crystallographica Section E. It conforms to the requirements of       #
# Notes for Authors for Acta Crystallographica Section E, and has been       #
# peer reviewed under the auspices of the IUCr Commission on Journals.       #
#                                                                            #
# Full details of the Crystallographic Information File format               #
# are given in the paper "The Crystallographic Information File (CIF):       #
# a New Standard Archive File for Crystallography" by S. R. Hall, F. H.      #
# Allen and I. D. Brown [Acta Cryst. (1991), A47, 655-685].                  #
#                                                                            #
# The current version of the core CIF dictionary is obtainable from          #
# ftp://ftp.iucr.org/pub/cif_core.dic.                                       #
#                                                                            #
# Software is freely available for graphical display of the structure(s)     #
# in this CIF. For information consult the CIF software page                 #
# http://www.iucr.org/resources/cif/software.                                #
#                                                                            #
# This file may be used for bona fide research purposes within the           #
# scientific community so long as proper attribution is given to the journal # 
# article from which it was obtained.                                        #
#                                                                            #
##############################################################################
data_I
_audit_creation_method     'SHELXL-2014/7'
_chemical_name_systematic
;\
3-{[6,7-Dimethoxy-1-(4-nitrophenyl)-1,2,3,4-tetrahydroisoquinolin-2-yl]\
methylidene}-1,2,3,9-tetrahydropyrrolo[2,1-<i>b</i>]quinazolin-9-one methanol
monosolvate
;
_chemical_name_common     ?
_chemical_formula_moiety     'C29 H26 N4 O5, C H4 O'
_chemical_formula_sum     'C30 H30 N4 O6'
_chemical_formula_iupac     'C29 H26 N4 O5, C H4 O'
_chemical_formula_weight     542.58
_chemical_melting_point     ?
_space_group_crystal_system     monoclinic
_space_group_name_H-M_alt     'P 21/n'
_space_group_name_Hall     '-P 2yn'
loop_
    _space_group_symop_operation_xyz
    'x, y, z'
    '-x+1/2, y+1/2, -z+1/2'
    '-x, -y, -z'
    'x-1/2, -y-1/2, z-1/2'
_cell_length_a     16.326(4)
_cell_length_b     8.0566(19)
_cell_length_c     20.565(5)
_cell_angle_alpha     90
_cell_angle_beta     104.497(6)
_cell_angle_gamma     90
_cell_volume     2618.9(11)
_cell_formula_units_Z     4
_cell_measurement_reflns_used     1353
_cell_measurement_theta_min     3.02
_cell_measurement_theta_max     19.82
_cell_measurement_temperature     100(2)
_exptl_crystal_description     'rod'
_exptl_crystal_colour     'yellow'
_exptl_crystal_size_max     0.550
_exptl_crystal_size_mid     0.090
_exptl_crystal_size_min     0.080
_exptl_crystal_density_diffrn     1.376
_exptl_crystal_density_meas     ?
_exptl_crystal_density_method     ?
_exptl_crystal_F_000     1144
_exptl_absorpt_coefficient_mu     0.097
_exptl_absorpt_correction_type     multi-scan
_exptl_absorpt_process_details
;
(SADABS; Bruker, 2008)
;
_exptl_absorpt_correction_T_min     0.6651
_exptl_absorpt_correction_T_max     0.7452
_diffrn_ambient_temperature     100(2)
_diffrn_radiation_type     MoK\a
_diffrn_radiation_wavelength     0.71073
_diffrn_radiation_source     'microsource'
_diffrn_radiation_monochromator     'multilayer optics'
_diffrn_measurement_device_type     'Bruker APEX CCD'
_diffrn_measurement_method     '\w scans'
_diffrn_detector_area_resol_mean     ?
_diffrn_reflns_number     25889
_diffrn_reflns_av_R_equivalents     0.1143
_diffrn_reflns_av_unetI/netI     0.1046
_diffrn_reflns_theta_min     1.430
_diffrn_reflns_theta_max     25.413
_diffrn_reflns_theta_full     25.242
_diffrn_measured_fraction_theta_max     0.997
_diffrn_measured_fraction_theta_full     1.000
_diffrn_reflns_limit_h_min     -19
_diffrn_reflns_limit_h_max     19
_diffrn_reflns_limit_k_min     -9
_diffrn_reflns_limit_k_max     9
_diffrn_reflns_limit_l_min     -24
_diffrn_reflns_limit_l_max     24
_refine_special_details     ?
_reflns_number_total     4821
_reflns_number_gt     2918
_reflns_threshold_expression     'I > 2\s(I)'
_refine_ls_structure_factor_coef     Fsqd
_refine_ls_matrix_type     full
_refine_ls_R_factor_all     0.1171
_refine_ls_R_factor_gt     0.0608
_refine_ls_wR_factor_gt     0.1427
_refine_ls_wR_factor_ref     0.1641
_refine_ls_goodness_of_fit_ref     1.037
_refine_ls_restrained_S_all     1.041
_refine_ls_number_reflns     4821
_refine_ls_number_parameters     367
_refine_ls_number_restraints     4
_refine_ls_hydrogen_treatment     mixed
_refine_ls_weighting_scheme     calc
_refine_ls_weighting_details
              'w=1/[\s^2^(Fo^2^)+(0.0677P)^2^+0.4688P] where P=(Fo^2^+2Fc^2^)/3'
_atom_sites_solution_hydrogens     mixed
_atom_sites_solution_primary     ?
_atom_sites_solution_secondary     ?
_refine_ls_shift/su_max     0.000
_refine_ls_shift/su_mean     0.000
_refine_diff_density_max     0.389
_refine_diff_density_min     -0.352
_refine_ls_extinction_method     none
_refine_ls_extinction_coef     .
loop_
    _atom_type_symbol
    _atom_type_description
    _atom_type_scat_dispersion_real
    _atom_type_scat_dispersion_imag
    _atom_type_scat_source
    'C' 'C' 0.0033 0.0016
                         'International Tables Vol C Tables 4.2.6.8 and 6.1.1.4'
    'H' 'H' 0.0000 0.0000
                         'International Tables Vol C Tables 4.2.6.8 and 6.1.1.4'
    'N' 'N' 0.0061 0.0033
                         'International Tables Vol C Tables 4.2.6.8 and 6.1.1.4'
    'O' 'O' 0.0106 0.0060
                         'International Tables Vol C Tables 4.2.6.8 and 6.1.1.4'
_computing_data_collection
;
APEX2 (Bruker, 2001)
;
_computing_cell_refinement
;
SAINT-Plus (Bruker, 2009)
;
_computing_data_reduction
;
SAINT-Plus (Bruker, 2009)
;
_computing_structure_solution
;
SHELXT (Sheldrick, 2015)
;
_computing_structure_refinement
;
<i>SHELXL2014/7</i> (Sheldrick, 2015)
;
_computing_molecular_graphics
;
Platon (Spek, 2020)
;
_computing_publication_material
;
publCIF (Westrip, 2010)
;
loop_
    _atom_site_type_symbol
    _atom_site_label
    _atom_site_fract_x
    _atom_site_fract_y
    _atom_site_fract_z
    _atom_site_U_iso_or_equiv
    _atom_site_adp_type
    _atom_site_calc_flag
    _atom_site_occupancy
    _atom_site_disorder_assembly
    _atom_site_disorder_group
    O O1 0.08305(12) 1.1111(2) 0.65060(10) 0.0267(5) Uani d 1 . .
    O O2 0.14565(12) 1.0007(2) 0.77066(9) 0.0256(5) Uani d 1 . .
    O O4 0.71000(15) 1.2323(3) 0.94869(12) 0.0522(7) Uani d 1 . .
    O O3 0.60907(14) 1.4105(3) 0.94156(11) 0.0385(6) Uani d 1 . .
    O O5 0.70612(13) 0.3657(3) 0.50686(10) 0.0303(5) Uani d 1 . .
    N N1 0.63699(17) 1.2806(4) 0.92532(13) 0.0338(7) Uani d 1 . .
    N N2 0.46055(15) 0.8631(3) 0.66495(12) 0.0238(6) Uani d 1 . .
    N N19 0.59083(15) 0.4135(3) 0.66290(12) 0.0260(6) Uani d 1 . .
    N N24A 0.62119(15) 0.5026(3) 0.56116(12) 0.0241(6) Uani d 1 . .
    C C1 0.42173(18) 0.8773(4) 0.72189(14) 0.0221(7) Uani d 1 . .
    H H1 0.4208 0.7639 0.7415 0.026 Uiso calc 1 . .
    C C3 0.44128(19) 1.0014(4) 0.61757(15) 0.0266(7) Uani d 1 . .
    H H3B 0.4754 0.9925 0.5841 0.032 Uiso calc 1 . .
    H H3A 0.4551 1.1081 0.6418 0.032 Uiso calc 1 . .
    C C4 0.34774(18) 0.9951(4) 0.58261(14) 0.0269(7) Uani d 1 . .
    H H4B 0.3321 1.0936 0.5534 0.032 Uiso calc 1 . .
    H H4A 0.3356 0.8947 0.5540 0.032 Uiso calc 1 . .
    C C4A 0.29609(19) 0.9915(4) 0.63407(14) 0.0236(7) Uani d 1 . .
    C C5 0.21208(19) 1.0482(4) 0.61679(15) 0.0248(7) Uani d 1 . .
    H H5 0.1879 1.0853 0.5723 0.030 Uiso calc 1 . .
    C C6 0.16455(18) 1.0508(4) 0.66287(15) 0.0237(7) Uani d 1 . .
    C C7 0.19881(18) 0.9950(3) 0.72862(14) 0.0226(7) Uani d 1 . .
    C C8 0.28131(19) 0.9378(3) 0.74592(14) 0.0226(7) Uani d 1 . .
    H H8 0.3048 0.8982 0.7902 0.027 Uiso calc 1 . .
    C C8A 0.33064(18) 0.9374(3) 0.69924(14) 0.0213(7) Uani d 1 . .
    C C9 0.0470(2) 1.1711(4) 0.58366(15) 0.0331(8) Uani d 1 . .
    H H9B 0.0804 1.2652 0.5743 0.050 Uiso calc 1 . .
    H H9C -0.0114 1.2071 0.5798 0.050 Uiso calc 1 . .
    H H9A 0.0474 1.0821 0.5513 0.050 Uiso calc 1 . .
    C C10 0.1823(2) 0.9721(4) 0.84092(15) 0.0346(9) Uani d 1 . .
    H H10B 0.2047 0.8588 0.8474 0.052 Uiso calc 1 . .
    H H10C 0.1389 0.9865 0.8659 0.052 Uiso calc 1 . .
    H H10A 0.2283 1.0515 0.8574 0.052 Uiso calc 1 . .
    C C11 0.47684(18) 0.9873(4) 0.77600(14) 0.0213(7) Uani d 1 . .
    C C12 0.55019(19) 0.9188(4) 0.81757(15) 0.0279(8) Uani d 1 . .
    H H12 0.5636 0.8057 0.8123 0.033 Uiso calc 1 . .
    C C13 0.6034(2) 1.0145(4) 0.86629(15) 0.0297(8) Uani d 1 . .
    H H13 0.6534 0.9687 0.8945 0.036 Uiso calc 1 . .
    C C14 0.58186(19) 1.1787(4) 0.87291(15) 0.0258(7) Uani d 1 . .
    C C15 0.51115(19) 1.2512(4) 0.83252(14) 0.0262(7) Uani d 1 . .
    H H15 0.4986 1.3649 0.8375 0.031 Uiso calc 1 . .
    C C16 0.45834(19) 1.1526(4) 0.78389(14) 0.0256(7) Uani d 1 . .
    H H16 0.4087 1.1997 0.7556 0.031 Uiso calc 1 . .
    C C17 0.50221(18) 0.7246(4) 0.65647(15) 0.0223(7) Uani d 1 . .
    H H17 0.5061 0.6442 0.6909 0.027 Uiso calc 1 . .
    C C18 0.53988(18) 0.6787(4) 0.60744(15) 0.0238(7) Uani d 1 . .
    C C18A 0.58472(18) 0.5214(4) 0.61466(14) 0.0223(7) Uani d 1 . .
    C C19A 0.64138(18) 0.2763(4) 0.66009(15) 0.0239(7) Uani d 1 . .
    C C20 0.6513(2) 0.1578(4) 0.71145(16) 0.0303(8) Uani d 1 . .
    H H20 0.6216 0.1704 0.7454 0.036 Uiso calc 1 . .
    C C21 0.7038(2) 0.0237(4) 0.71301(17) 0.0381(9) Uani d 1 . .
    H H21 0.7100 -0.0558 0.7480 0.046 Uiso calc 1 . .
    C C22 0.7478(2) 0.0034(5) 0.66366(18) 0.0440(10) Uani d 1 . .
    H H22 0.7848 -0.0886 0.6657 0.053 Uiso calc 1 . .
    C C23 0.7382(2) 0.1152(4) 0.61231(17) 0.0343(8) Uani d 1 . .
    H H23 0.7675 0.0995 0.5783 0.041 Uiso calc 1 . .
    C C23A 0.68515(18) 0.2530(4) 0.60979(15) 0.0258(7) Uani d 1 . .
    C C24 0.67353(18) 0.3723(4) 0.55492(15) 0.0250(7) Uani d 1 . .
    C C25 0.59868(19) 0.6360(4) 0.51134(15) 0.0279(8) Uani d 1 . .
    H H25B 0.5610 0.5943 0.4690 0.033 Uiso calc 1 . .
    H H25A 0.6499 0.6847 0.5014 0.033 Uiso calc 1 . .
    C C26 0.55278(19) 0.7643(4) 0.54499(14) 0.0262(7) Uani d 1 . .
    H H26A 0.5876 0.8656 0.5571 0.031 Uiso calc 1 . .
    H H26B 0.4978 0.7955 0.5146 0.031 Uiso calc 1 . .
    C C27 0.8885(3) 0.3496(6) 0.4479(2) 0.0611(12) Uani d 1 . .
    H H27A 0.9489 0.3688 0.4521 0.092 Uiso calc 1 . .
    H H27B 0.8599 0.3294 0.4007 0.092 Uiso calc 1 . .
    H H27C 0.8814 0.2527 0.4748 0.092 Uiso calc 1 . .
    O O6 0.85271(16) 0.4911(3) 0.47115(13) 0.0523(7) Uani d 1 . .
    H H6 0.8044(18) 0.458(5) 0.4864(18) 0.063 Uiso d 1 . .
loop_
    _atom_site_aniso_label
    _atom_site_aniso_U_11
    _atom_site_aniso_U_22
    _atom_site_aniso_U_33
    _atom_site_aniso_U_12
    _atom_site_aniso_U_13
    _atom_site_aniso_U_23
    O1 0.0260(12) 0.0294(13) 0.0210(11) 0.0026(10) -0.0010(9) 0.0009(10)
    O2 0.0272(12) 0.0292(13) 0.0193(11) 0.0022(10) 0.0034(9) 0.0007(10)
    O4 0.0356(15) 0.0495(17) 0.0555(17) -0.0046(13) -0.0185(13) 0.0101(14)
    O3 0.0387(14) 0.0441(16) 0.0304(13) -0.0057(12) 0.0045(11) -0.0113(12)
    O5 0.0311(12) 0.0356(14) 0.0269(12) -0.0003(10) 0.0123(10) -0.0025(11)
    N1 0.0309(17) 0.0416(19) 0.0256(16) -0.0090(14) 0.0007(13) 0.0040(14)
    N2 0.0272(14) 0.0218(15) 0.0218(14) 0.0028(12) 0.0054(11) 0.0016(12)
    N19 0.0301(15) 0.0237(15) 0.0247(15) 0.0019(12) 0.0076(12) 0.0005(12)
    N24A 0.0232(14) 0.0241(15) 0.0235(14) 0.0000(12) 0.0032(11) 0.0004(12)
    C1 0.0255(16) 0.0211(17) 0.0191(16) 0.0013(13) 0.0047(13) 0.0037(14)
    C3 0.0306(18) 0.0245(19) 0.0249(17) 0.0010(15) 0.0070(14) 0.0035(15)
    C4 0.0306(18) 0.0263(19) 0.0219(17) -0.0025(15) 0.0029(14) -0.0001(15)
    C4A 0.0318(18) 0.0168(17) 0.0211(17) -0.0018(14) 0.0047(14) -0.0020(14)
    C5 0.0304(18) 0.0218(18) 0.0185(16) -0.0018(14) -0.0012(14) -0.0003(14)
    C6 0.0239(17) 0.0189(17) 0.0235(17) -0.0003(14) -0.0029(14) 0.0006(14)
    C7 0.0268(18) 0.0162(16) 0.0233(17) -0.0028(14) 0.0036(14) -0.0006(14)
    C8 0.0331(18) 0.0146(16) 0.0168(16) -0.0017(14) 0.0002(14) -0.0009(13)
    C8A 0.0230(16) 0.0158(16) 0.0213(17) -0.0038(13) -0.0016(13) -0.0025(13)
    C9 0.0310(18) 0.039(2) 0.0235(18) 0.0068(16) -0.0032(15) -0.0002(16)
    C10 0.039(2) 0.043(2) 0.0218(18) 0.0109(17) 0.0081(15) 0.0058(16)
    C11 0.0216(16) 0.0244(18) 0.0172(16) -0.0012(13) 0.0037(13) 0.0020(14)
    C12 0.0292(18) 0.0254(19) 0.0283(18) 0.0042(15) 0.0061(15) 0.0049(15)
    C13 0.0260(18) 0.032(2) 0.0265(18) -0.0008(15) -0.0017(14) 0.0081(16)
    C14 0.0252(17) 0.030(2) 0.0207(17) -0.0049(14) 0.0021(14) -0.0015(15)
    C15 0.0281(18) 0.0268(19) 0.0236(17) 0.0010(15) 0.0063(15) -0.0001(15)
    C16 0.0257(17) 0.0284(19) 0.0214(17) -0.0017(15) 0.0034(14) 0.0014(15)
    C17 0.0230(16) 0.0179(17) 0.0235(17) -0.0009(13) 0.0011(14) 0.0011(14)
    C18 0.0225(16) 0.0240(18) 0.0242(17) -0.0027(13) 0.0044(14) -0.0005(14)
    C18A 0.0199(16) 0.0237(18) 0.0226(17) -0.0038(13) 0.0038(13) -0.0040(14)
    C19A 0.0203(16) 0.0202(18) 0.0290(18) -0.0054(13) 0.0023(14) -0.0048(15)
    C20 0.0304(18) 0.033(2) 0.0269(18) 0.0010(16) 0.0062(15) -0.0002(16)
    C21 0.043(2) 0.037(2) 0.035(2) 0.0123(17) 0.0106(17) 0.0080(17)
    C22 0.048(2) 0.042(2) 0.043(2) 0.0239(19) 0.0138(19) 0.0072(19)
    C23 0.037(2) 0.034(2) 0.034(2) 0.0098(16) 0.0120(16) 0.0017(17)
    C23A 0.0213(16) 0.0265(18) 0.0282(18) 0.0010(14) 0.0036(14) -0.0012(15)
    C24 0.0207(16) 0.0246(18) 0.0279(18) -0.0036(14) 0.0025(14) -0.0063(15)
    C25 0.0280(17) 0.032(2) 0.0231(17) -0.0015(15) 0.0052(14) 0.0017(15)
    C26 0.0265(17) 0.0252(18) 0.0260(18) -0.0002(14) 0.0049(14) 0.0027(15)
    C27 0.060(3) 0.072(3) 0.048(3) 0.019(2) 0.007(2) -0.011(2)
    O6 0.0492(17) 0.0592(19) 0.0511(17) -0.0084(14) 0.0174(14) -0.0151(14)
_geom_special_details
;
 All esds (except the esd in the dihedral angle between two l.s. planes)
 are estimated using the full covariance matrix.  The cell esds are taken
 into account individually in the estimation of esds in distances, angles
 and torsion angles; correlations between esds in cell parameters are only
 used when they are defined by crystal symmetry.  An approximate (isotropic)
 treatment of cell esds is used for estimating esds involving l.s. planes.
;
loop_
    _geom_bond_atom_site_label_1
    _geom_bond_atom_site_label_2
    _geom_bond_site_symmetry_2
    _geom_bond_distance
    _geom_bond_publ_flag
    O1 C6 . 1.379(3) ?
    O1 C9 . 1.439(4) ?
    O2 C7 . 1.371(3) ?
    O2 C10 . 1.438(3) ?
    O4 N1 . 1.232(3) ?
    O3 N1 . 1.221(3) ?
    O5 C24 . 1.236(3) ?
    N1 C14 . 1.470(4) ?
    N2 C17 . 1.341(4) y
    N2 C3 . 1.462(4) y
    N2 C1 . 1.469(3) y
    N19 C18A . 1.304(4) ?
    N19 C19A . 1.389(4) ?
    N24A C24 . 1.379(4) ?
    N24A C18A . 1.384(3) ?
    N24A C25 . 1.467(4) ?
    C1 C8A . 1.522(4) ?
    C1 C11 . 1.527(4) ?
    C1 H1 . 1.0000 ?
    C3 C4 . 1.517(4) ?
    C3 H3B . 0.9900 ?
    C3 H3A . 0.9900 ?
    C4 C4A . 1.510(4) ?
    C4 H4B . 0.9900 ?
    C4 H4A . 0.9900 ?
    C4A C8A . 1.388(4) ?
    C4A C5 . 1.404(4) ?
    C5 C6 . 1.367(4) ?
    C5 H5 . 0.9500 ?
    C6 C7 . 1.402(4) ?
    C7 C8 . 1.383(4) ?
    C8 C8A . 1.399(4) ?
    C8 H8 . 0.9500 ?
    C9 H9B . 0.9800 ?
    C9 H9C . 0.9800 ?
    C9 H9A . 0.9800 ?
    C10 H10B . 0.9800 ?
    C10 H10C . 0.9800 ?
    C10 H10A . 0.9800 ?
    C11 C16 . 1.384(4) ?
    C11 C12 . 1.399(4) ?
    C12 C13 . 1.384(4) ?
    C12 H12 . 0.9500 ?
    C13 C14 . 1.384(4) ?
    C13 H13 . 0.9500 ?
    C14 C15 . 1.373(4) ?
    C15 C16 . 1.394(4) ?
    C15 H15 . 0.9500 ?
    C16 H16 . 0.9500 ?
    C17 C18 . 1.357(4) y
    C17 H17 . 0.9500 ?
    C18 C18A . 1.452(4) y
    C18 C26 . 1.518(4) y
    C19A C20 . 1.403(4) ?
    C19A C23A . 1.409(4) ?
    C20 C21 . 1.374(4) ?
    C20 H20 . 0.9500 ?
    C21 C22 . 1.393(4) ?
    C21 H21 . 0.9500 ?
    C22 C23 . 1.367(5) ?
    C22 H22 . 0.9500 ?
    C23 C23A . 1.401(4) ?
    C23 H23 . 0.9500 ?
    C23A C24 . 1.458(4) ?
    C25 C26 . 1.539(4) ?
    C25 H25B . 0.9900 ?
    C25 H25A . 0.9900 ?
    C26 H26A . 0.9900 ?
    C26 H26B . 0.9900 ?
    C27 O6 . 1.418(4) ?
    C27 H27A . 0.9800 ?
    C27 H27B . 0.9800 ?
    C27 H27C . 0.9800 ?
    O6 H6 . 0.957(18) ?
loop_
    _geom_angle_atom_site_label_1
    _geom_angle_atom_site_label_2
    _geom_angle_atom_site_label_3
    _geom_angle_site_symmetry_1
    _geom_angle_site_symmetry_3
    _geom_angle
    _geom_angle_publ_flag
    C6 O1 C9 . . 116.0(2) ?
    C7 O2 C10 . . 117.3(2) ?
    O3 N1 O4 . . 123.7(3) ?
    O3 N1 C14 . . 118.5(3) ?
    O4 N1 C14 . . 117.7(3) ?
    C17 N2 C3 . . 125.4(2) y
    C17 N2 C1 . . 120.2(2) y
    C3 N2 C1 . . 114.1(2) y
    C18A N19 C19A . . 115.6(2) ?
    C24 N24A C18A . . 123.9(3) ?
    C24 N24A C25 . . 123.0(2) ?
    C18A N24A C25 . . 113.1(2) ?
    N2 C1 C8A . . 111.4(2) ?
    N2 C1 C11 . . 109.5(2) ?
    C8A C1 C11 . . 113.0(2) ?
    N2 C1 H1 . . 107.6 ?
    C8A C1 H1 . . 107.6 ?
    C11 C1 H1 . . 107.6 ?
    N2 C3 C4 . . 108.2(2) ?
    N2 C3 H3B . . 110.0 ?
    C4 C3 H3B . . 110.0 ?
    N2 C3 H3A . . 110.0 ?
    C4 C3 H3A . . 110.0 ?
    H3B C3 H3A . . 108.4 ?
    C4A C4 C3 . . 109.9(2) ?
    C4A C4 H4B . . 109.7 ?
    C3 C4 H4B . . 109.7 ?
    C4A C4 H4A . . 109.7 ?
    C3 C4 H4A . . 109.7 ?
    H4B C4 H4A . . 108.2 ?
    C8A C4A C5 . . 118.8(3) ?
    C8A C4A C4 . . 121.3(3) ?
    C5 C4A C4 . . 119.9(3) ?
    C6 C5 C4A . . 121.2(3) ?
    C6 C5 H5 . . 119.4 ?
    C4A C5 H5 . . 119.4 ?
    C5 C6 O1 . . 124.6(3) ?
    C5 C6 C7 . . 120.3(3) ?
    O1 C6 C7 . . 115.0(3) ?
    O2 C7 C8 . . 125.3(3) ?
    O2 C7 C6 . . 115.8(3) ?
    C8 C7 C6 . . 118.9(3) ?
    C7 C8 C8A . . 121.0(3) ?
    C7 C8 H8 . . 119.5 ?
    C8A C8 H8 . . 119.5 ?
    C4A C8A C8 . . 119.8(3) ?
    C4A C8A C1 . . 121.7(3) ?
    C8 C8A C1 . . 118.5(3) ?
    O1 C9 H9B . . 109.5 ?
    O1 C9 H9C . . 109.5 ?
    H9B C9 H9C . . 109.5 ?
    O1 C9 H9A . . 109.5 ?
    H9B C9 H9A . . 109.5 ?
    H9C C9 H9A . . 109.5 ?
    O2 C10 H10B . . 109.5 ?
    O2 C10 H10C . . 109.5 ?
    H10B C10 H10C . . 109.5 ?
    O2 C10 H10A . . 109.5 ?
    H10B C10 H10A . . 109.5 ?
    H10C C10 H10A . . 109.5 ?
    C16 C11 C12 . . 119.1(3) ?
    C16 C11 C1 . . 122.5(3) ?
    C12 C11 C1 . . 118.3(3) ?
    C13 C12 C11 . . 120.5(3) ?
    C13 C12 H12 . . 119.7 ?
    C11 C12 H12 . . 119.7 ?
    C14 C13 C12 . . 118.4(3) ?
    C14 C13 H13 . . 120.8 ?
    C12 C13 H13 . . 120.8 ?
    C15 C14 C13 . . 122.9(3) ?
    C15 C14 N1 . . 118.3(3) ?
    C13 C14 N1 . . 118.8(3) ?
    C14 C15 C16 . . 117.8(3) ?
    C14 C15 H15 . . 121.1 ?
    C16 C15 H15 . . 121.1 ?
    C11 C16 C15 . . 121.2(3) ?
    C11 C16 H16 . . 119.4 ?
    C15 C16 H16 . . 119.4 ?
    N2 C17 C18 . . 131.5(3) y
    N2 C17 H17 . . 114.3 ?
    C18 C17 H17 . . 114.3 ?
    C17 C18 C18A . . 118.2(3) y
    C17 C18 C26 . . 133.6(3) y
    C18A C18 C26 . . 108.0(2) y
    N19 C18A N24A . . 124.4(3) ?
    N19 C18A C18 . . 126.9(3) ?
    N24A C18A C18 . . 108.7(3) ?
    N19 C19A C20 . . 117.9(3) ?
    N19 C19A C23A . . 123.5(3) ?
    C20 C19A C23A . . 118.5(3) ?
    C21 C20 C19A . . 120.4(3) ?
    C21 C20 H20 . . 119.8 ?
    C19A C20 H20 . . 119.8 ?
    C20 C21 C22 . . 120.5(3) ?
    C20 C21 H21 . . 119.7 ?
    C22 C21 H21 . . 119.7 ?
    C23 C22 C21 . . 120.3(3) ?
    C23 C22 H22 . . 119.8 ?
    C21 C22 H22 . . 119.8 ?
    C22 C23 C23A . . 120.1(3) ?
    C22 C23 H23 . . 120.0 ?
    C23A C23 H23 . . 120.0 ?
    C23 C23A C19A . . 120.1(3) ?
    C23 C23A C24 . . 120.7(3) ?
    C19A C23A C24 . . 119.2(3) ?
    O5 C24 N24A . . 120.5(3) ?
    O5 C24 C23A . . 126.3(3) ?
    N24A C24 C23A . . 113.2(3) ?
    N24A C25 C26 . . 104.1(2) ?
    N24A C25 H25B . . 110.9 ?
    C26 C25 H25B . . 110.9 ?
    N24A C25 H25A . . 110.9 ?
    C26 C25 H25A . . 110.9 ?
    H25B C25 H25A . . 109.0 ?
    C18 C26 C25 . . 105.2(2) ?
    C18 C26 H26A . . 110.7 ?
    C25 C26 H26A . . 110.7 ?
    C18 C26 H26B . . 110.7 ?
    C25 C26 H26B . . 110.7 ?
    H26A C26 H26B . . 108.8 ?
    O6 C27 H27A . . 109.5 ?
    O6 C27 H27B . . 109.5 ?
    H27A C27 H27B . . 109.5 ?
    O6 C27 H27C . . 109.5 ?
    H27A C27 H27C . . 109.5 ?
    H27B C27 H27C . . 109.5 ?
    C27 O6 H6 . . 109(2) ?
loop_
    _geom_hbond_atom_site_label_D
    _geom_hbond_atom_site_label_H
    _geom_hbond_atom_site_label_A
    _geom_hbond_site_symmetry_D
    _geom_hbond_site_symmetry_H
    _geom_hbond_site_symmetry_A
    _geom_hbond_distance_DH
    _geom_hbond_distance_HA
    _geom_hbond_distance_DA
    _geom_hbond_angle_DHA
    _geom_hbond_publ_flag
    O6 H6 O5 . . 1_555 0.96 1.91 2.8581(7) 171 y
    C1 H1 O1 . . 2_546 1.00 2.55 3.4040(8) 143 y
    C1 H1 O2 . . 2_546 1.00 2.37 3.2444(8) 146 y
    C4 H4A O5 . . 3_666 0.99 2.45 3.4346(8) 172 y
    C9 H9B O6 . . 3_656 0.98 2.54 3.5042(9) 169 n
    C15 H15 O1 . . 2_556 0.95 2.44 3.3402(8) 159 y
    C16 H16 O2 . . 2_556 0.95 2.59 3.3246(8) 134 y
    C17 H17 N19 . . . 0.95 2.47 2.8805(7) 106 n
    C25 H25A O4 . . 2_646 0.99 2.29 3.1224(8) 141 y
_shelx_space_group_comment
;
The symmetry employed for this shelxl refinement is uniquely defined
by the following loop, which should always be used as a source of
symmetry information in preference to the above space-group names.
They are only intended as comments.
;
_shelx_estimated_absorpt_T_min     0.948
_shelx_estimated_absorpt_T_max     0.992
_shelx_hkl_file
;
   1   0   0   -0.12    0.10
   1   0   0   -0.03    0.09
   1   0   0   -0.03    0.04
  -1   0   0    0.03    0.05
  -1   0   0   -0.01    0.10
  -1   0   0   -0.13    0.11
   2   0   0    0.52    0.22
   2   0   0    1.04    0.32
   2   0   0    0.57    0.15
  -2   0   0    0.58    0.14
  -2   0   0    0.31    0.25
  -2   0   0    0.41    0.26
  -3   0   0    0.25    0.18
  -3   0   0   -0.22    0.50
   3   0   0    0.55    0.28
   3   0   0    0.22    0.51
   3   0   0   -0.40    0.14
  -3   0   0    0.45    0.34
   4   0   0  105.14   12.42
  -4   0   0  109.12   15.23
   4   0   0  108.81   12.57
  -4   0   0  107.33   12.57
  -5   0   0    0.52    0.50
  -5   0   0   -0.05    0.34
   5   0   0   -0.24    0.21
   5   0   0   -0.09    0.36
  -6   0   0    2.57    0.69
   6   0   0    3.15    0.61
   6   0   0    2.56    0.44
  -6   0   0    2.84    0.72
   7   0   0    0.36    0.43
   7   0   0   -0.68    0.29
  -7   0   0    2.02    0.64
   8   0   0   42.82    5.67
   8   0   0   48.93    5.71
  -8   0   0   55.85    7.02
   9   0   0   -0.52    0.39
  -9   0   0    0.64    0.63
   9   0   0   -0.54    0.39
  10   0   0    2.96    0.66
 -10   0   0   -0.76    1.04
  10   0   0    3.14    0.67
 -11   0   0   -0.67    1.20
  11   0   0    0.33    0.60
 -12   0   0    2.05    1.31
  12   0   0    1.78    1.13
  12   0   0    4.94    0.87
 -12   0   0    5.01    1.12
  13   0   0   -1.19    1.09
 -13   0   0    0.14    1.24
  13   0   0    0.08    0.72
 -13   0   0   -1.32    1.35
  14   0   0    4.25    2.10
 -14   0   0    4.58    1.73
  14   0   0    4.16    1.16
 -15   0   0   -1.38    1.25
  15   0   0   -0.05    0.92
  16   0   0    8.94    1.60
 -16   0   0    6.08    1.86
 -17   0   0   -1.15    1.62
  17   0   0   -0.41    0.87
 -18   0   0    1.12    1.70
  18   0   0    4.25    1.37
  19   0   0    0.40    1.39
 -19   0   0   -1.62    2.04
   0  -1   0   -0.58    0.17
   0  -1   0   -0.79    0.11
   0  -1   0   -0.73    0.14
   0   1   0   -0.67    0.11
   0   1   0   -0.72    0.12
   0   1   0   -0.71    0.13
   1  -1   0    1.93    0.39
  -1  -1   0    1.83    0.29
  -1  -1   0    1.93    0.47
   1  -1   0    1.12    0.46
   1  -1   0    1.60    0.28
  -1  -1   0    2.16    0.34
   1   1   0    1.68    0.31
  -1   1   0   -0.51    0.46
  -1   1   0    1.73    0.35
   1   1   0    2.46    0.31
   1   1   0   -0.27    0.50
  -1   1   0    1.51    0.27
   2  -1   0  450.45   51.18
  -2  -1   0  470.45   50.46
  -2  -1   0  417.72   51.20
   2  -1   0  443.18   61.85
  -2  -1   0  450.03   61.89
   2  -1   0  429.52   50.51
  -2   1   0  452.39   50.52
   2   1   0  446.55   50.46
   2   1   0  426.61   61.90
  -2   1   0  429.03   61.85
   2   1   0  417.71   51.20
  -3  -1   0   76.01   11.30
   3  -1   0   78.91    9.26
  -3  -1   0   90.28    9.19
  -3  -1   0   73.02    9.32
   3  -1   0   84.20   11.27
  -3   1   0   81.27    9.37
   3   1   0   76.70    9.31
  -3   1   0   80.79   11.25
   3   1   0   74.38   11.36
   3   1   0   79.89    9.18
   4  -1   0  182.38   20.32
  -4  -1   0  160.95   24.86
  -4   1   0  178.18   24.81
   4   1   0  171.89   20.53
   4   1   0  185.92   20.24
  -5  -1   0   41.29    6.65
   5  -1   0   46.63    5.50
  -5   1   0   44.43    5.44
  -5   1   0   46.66    5.42
   5   1   0   47.94    5.39
   5   1   0   48.39    5.47
  -5   1   0   50.02    6.63
   6  -1   0    8.40    1.23
  -6  -1   0    4.66    1.35
   6   1   0    8.36    1.07
  -6   1   0    9.02    1.00
  -6   1   0    7.75    1.04
  -6   1   0    8.89    1.32
   6   1   0    8.02    1.07
   7  -1   0   -0.31    0.55
  -7  -1   0    0.99    0.67
  -7   1   0   -1.06    0.36
   7   1   0    0.25    0.34
   7   1   0    0.40    0.33
  -7   1   0    0.80    0.55
  -7   1   0   -0.08    0.31
  -8  -1   0   17.16    2.79
   8  -1   0   18.41    2.34
   8   1   0   17.83    2.19
  -8   1   0   15.45    2.17
  -8   1   0   20.63    2.15
  -8   1   0   18.95    2.75
   8   1   0   14.88    2.17
   9  -1   0   21.17    2.74
  -9  -1   0   20.63    3.34
  -9   1   0   24.39    2.59
   9   1   0   19.82    2.62
   9   1   0   22.39    2.73
  -9   1   0   19.28    2.64
   9   1   0   21.60    2.64
  -9   1   0   18.93    3.26
 -10  -1   0    1.79    0.80
  10  -1   0    1.49    0.74
 -10   1   0    1.45    0.67
  10   1   0    0.41    0.71
 -10   1   0    1.44    0.80
  10   1   0    1.42    0.56
  10   1   0    0.71    0.47
 -10   1   0    1.41    0.89
  11  -1   0   37.67    3.99
 -11  -1   0   25.82    4.69
  11   1   0   29.27    3.74
 -11   1   0   36.48    3.83
 -11   1   0   27.89    4.63
  11   1   0   30.01    3.78
  11   1   0   36.02    3.94
 -12  -1   0    1.10    1.04
  12  -1   0    0.14    0.88
  12   1   0    0.59    1.03
  12   1   0    1.01    0.87
 -12   1   0    0.36    1.01
 -12   1   0   -0.23    0.79
  12   1   0    0.32    0.61
 -13  -1   0    1.48    1.20
  13  -1   0    0.68    0.84
 -13   1   0    0.55    1.22
  13   1   0   -0.24    0.67
 -14  -1   0    1.18    1.42
  14  -1   0    4.71    1.17
 -14  -1   0    4.47    1.59
  14  -1   0    3.38    1.77
  14   1   0    4.04    0.99
 -14   1   0    2.97    1.35
  15  -1   0    2.63    2.04
 -15  -1   0   -1.77    1.49
 -15  -1   0    2.91    2.31
  15  -1   0    1.28    1.11
  15   1   0    0.43    0.81
 -15   1   0    0.70    1.11
  16  -1   0   15.98    2.11
 -16  -1   0   11.72    2.64
 -16   1   0   13.96    2.43
  16   1   0    9.86    1.83
  17  -1   0   -1.01    1.24
 -17  -1   0   -3.51    1.67
 -17   1   0    1.70    1.45
  17   1   0   -1.24    1.00
  18  -1   0    0.65    1.09
 -18  -1   0   -1.38    2.16
  18   1   0    0.51    1.08
 -18   1   0   -1.28    1.54
   0  -2   0  486.13   53.33
   0  -2   0  452.41   52.56
   0  -2   0  459.68   64.43
   0   2   0  453.66   64.43
   0   2   0  458.47   53.33
   0   2   0  436.36   52.56
  -1  -2   0   13.65    2.02
   1  -2   0   16.86    1.64
  -1  -2   0   13.95    2.13
   1  -2   0   12.66    1.59
  -1  -2   0   15.11    1.63
   1  -2   0   16.03    2.05
   1   2   0   11.35    1.55
  -1   2   0   12.14    1.91
  -1   2   0   12.21    1.56
   1   2   0   12.46    1.59
  -2  -2   0  260.24   37.78
   2  -2   0  263.36   30.86
   2  -2   0  270.62   31.21
   2   2   0  272.13   31.24
  -2   2   0  274.61   37.73
   2   2   0  257.29   30.78
  -2   2   0  273.52   31.21
   3  -2   0   51.17    5.71
   3  -2   0   47.43    5.53
  -3  -2   0   46.08    5.56
  -3  -2   0   42.00    6.79
   3   2   0   48.51    5.47
  -3   2   0   48.68    6.72
   3   2   0   46.94    5.57
   4  -2   0   61.30    7.14
  -4  -2   0   71.60    8.80
   4  -2   0   59.89    7.13
   4  -2   0   61.03    7.21
   4   2   0   59.77    7.18
  -4   2   0   57.12    8.66
   4   2   0   64.34    7.06
   5  -2   0    1.86    0.92
  -5  -2   0    3.44    0.94
   5   2   0    4.40    0.67
   5   2   0    4.31    0.62
  -5   2   0    4.78    0.82
   6  -2   0    1.90    0.95
  -6  -2   0    3.23    0.91
  -6   2   0    4.30    0.75
   6   2   0    2.60    0.52
   6   2   0    2.94    0.56
  -7  -2   0   -0.66    0.67
   7  -2   0   -0.44    0.67
  -7   2   0   -0.07    0.57
   7   2   0   -0.43    0.33
   7   2   0   -0.11    0.32
  -8  -2   0    0.80    0.98
   8  -2   0    1.56    0.91
   8   2   0    1.50    0.55
   8   2   0    2.20    0.51
  -8   2   0    2.50    0.73
   9  -2   0    5.25    1.15
  -9  -2   0    6.28    1.50
  -9   2   0    6.31    1.18
   9   2   0    6.81    0.98
   9   2   0    6.63    1.00
 -10  -2   0    0.07    0.97
  10  -2   0    0.37    0.71
 -10   2   0    0.20    0.90
  10   2   0    0.31    0.45
  10   2   0    0.74    0.52
  11  -2   0    5.80    1.34
 -11  -2   0    3.51    1.31
 -11   2   0    5.63    1.24
  11   2   0    5.57    0.94
  11   2   0    3.44    0.91
  12  -2   0    0.61    0.90
 -12  -2   0   -0.10    1.09
  12   2   0   -0.25    0.59
  12   2   0    1.05    0.70
 -12   2   0    0.01    0.96
  13  -2   0    2.81    1.10
 -13  -2   0    3.21    1.49
  13   2   0    4.01    1.13
 -13   2   0    2.12    1.16
  13   2   0    3.11    0.90
 -14  -2   0    0.84    1.27
  14  -2   0    2.49    1.05
 -14   2   0    2.34    1.35
  14   2   0    1.52    0.84
  15  -2   0    0.64    2.03
 -15  -2   0    6.15    2.05
 -15  -2   0    0.42    1.60
  15  -2   0    3.39    1.05
  15   2   0    2.27    1.06
 -15   2   0    2.70    1.49
 -16  -2   0    3.79    2.13
  16  -2   0    3.27    2.61
 -16  -2   0    8.23    2.84
  16  -2   0    4.43    1.39
 -16   2   0    6.49    1.74
  16   2   0    8.06    1.43
 -17  -2   0   -4.03    1.88
  17  -2   0   -0.44    1.14
 -17   2   0    2.15    1.39
  17   2   0   -0.52    0.90
 -18  -2   0   -4.73    2.24
  18  -2   0    0.77    1.22
  18   2   0    0.86    1.24
 -18   2   0    0.72    1.81
   0   3   0   -0.19    0.26
   0   3   0    0.07    0.37
   0   3   0    0.21    0.31
  -1   3   0    6.52    0.81
  -1   3   0    5.21    0.99
  -1   3   0    6.08    0.82
   1   3   0    6.71    0.82
   1   3   0    5.35    0.81
  -2  -3   0   39.48    5.93
   2  -3   0   45.97    5.04
  -2   3   0   42.77    4.80
   2   3   0   42.92    4.83
  -2   3   0   42.48    5.82
   2   3   0   35.22    4.73
   3  -3   0    0.91    0.70
  -3  -3   0    1.89    0.79
   3  -3   0    2.18    0.82
   3   3   0    2.00    0.47
  -3   3   0    1.56    0.50
   3   3   0    1.31    0.40
  -3   3   0    2.23    0.35
   4  -3   0    2.25    0.52
  -4  -3   0    2.05    0.78
   4  -3   0    2.01    0.57
   4  -3   0    2.32    1.02
  -4  -3   0    1.71    0.56
   4   3   0    2.11    0.47
  -4   3   0    2.23    0.61
   4   3   0    1.48    0.49
  -5  -3   0   36.41    5.26
   5  -3   0   52.54    4.61
   5  -3   0   34.29    4.09
   5  -3   0   34.02    4.12
  -5  -3   0   34.71    4.10
  -5   3   0   32.30    5.00
   5   3   0   34.35    4.15
   5   3   0   36.54    4.08
   6  -3   0   15.54    2.50
  -6  -3   0   12.19    2.78
   6   3   0   17.61    2.18
  -6   3   0   12.86    2.58
   6   3   0   26.55    2.15
  -7  -3   0    2.14    1.03
   7  -3   0    3.01    1.05
   7   3   0    0.70    0.38
   7   3   0    0.07    0.39
  -7   3   0    0.03    0.51
   8  -3   0   23.02    2.87
  -8  -3   0   16.92    3.13
   8   3   0   19.96    2.48
  -8   3   0   22.16    2.99
   8   3   0   17.45    2.39
   9  -3   0    2.07    1.25
  -9  -3   0    1.76    1.14
  -9   3   0   -0.14    0.78
   9   3   0    2.91    0.70
   9   3   0    3.45    0.61
  10  -3   0    6.37    1.55
 -10  -3   0    5.34    1.46
  10   3   0    3.31    0.77
  10   3   0    2.75    0.80
 -10   3   0    2.46    0.93
  11  -3   0   -0.70    1.01
 -11  -3   0   -1.15    0.94
  11   3   0   -0.06    0.69
 -11   3   0    0.27    0.86
  11   3   0    0.37    0.57
 -12  -3   0    0.97    1.32
  12  -3   0    1.69    1.22
  12   3   0    2.73    0.78
 -12   3   0    2.89    1.20
  12   3   0    1.68    0.79
  13  -3   0   -0.54    1.37
 -13  -3   0   -0.16    1.31
  13   3   0    0.26    0.62
 -13   3   0    1.77    1.17
  13   3   0    0.57    0.95
  14  -3   0    6.95    1.64
 -14  -3   0    4.47    1.97
  14   3   0    6.18    1.21
 -14   3   0    8.40    1.73
  15  -3   0    0.52    1.18
 -15  -3   0   -0.84    1.38
 -15  -3   0   -0.12    2.15
  15  -3   0   -2.19    1.79
 -15   3   0    3.13    1.47
  15   3   0    1.17    0.92
 -16  -3   0    2.07    1.75
 -16  -3   0    6.04    2.55
  16  -3   0    3.08    1.86
  16  -3   0   -3.16    2.35
  16   3   0    2.45    1.11
 -16   3   0    3.35    1.51
  17  -3   0    2.09    2.97
 -17  -3   0   -3.65    1.99
 -17  -3   0    7.81    3.43
  17  -3   0   -1.99    1.39
  17   3   0    0.07    1.02
 -17   3   0    0.07    1.71
  18  -3   0    1.45    1.66
 -18  -3   0   -2.99    2.39
  18   3   0    2.67    1.31
 -18   3   0    3.19    2.08
   0   4   0  109.92   13.02
   0   4   0  112.65   15.96
   0   4   0  115.72   13.21
  -1   4   0    0.41    0.48
   1   4   0    1.36    0.40
  -1   4   0   -0.05    0.32
  -1   4   0    0.21    0.38
   1   4   0   -0.09    0.36
  -2  -4   0   37.36    5.80
   2  -4   0   44.86    4.95
  -2   4   0   43.06    4.60
   2   4   0   37.94    4.61
   2   4   0   35.84    4.54
  -2   4   0   37.37    5.57
  -3  -4   0   23.19    3.24
   3  -4   0   19.93    2.76
  -3   4   0   21.01    2.94
  -3   4   0   20.30    2.35
   3   4   0   19.89    2.39
   3   4   0   15.83    2.40
   4  -4   0    1.37    1.17
   4  -4   0    0.80    0.80
  -4  -4   0    2.65    0.77
  -4  -4   0    1.67    1.24
  -4   4   0    1.41    0.61
   4   4   0    1.63    0.52
   4   4   0    1.09    0.47
  -5  -4   0    2.70    1.12
  -5  -4   0    2.36    0.74
   5  -4   0    2.58    0.81
   5  -4   0    1.60    0.84
   5  -4   0    2.34    1.32
   5   4   0    2.25    0.59
   5   4   0    2.18    0.56
  -5   4   0    3.02    0.77
  -6  -4   0   94.97   13.88
   6  -4   0   97.32   11.29
   6  -4   0   91.39   11.40
   6  -4   0   96.18   11.31
  -6  -4   0   99.45   11.31
  -6   4   0  101.64   13.70
   6   4   0   92.26   11.35
   6   4   0   93.66   11.17
  -7  -4   0    0.39    1.17
   7  -4   0    1.62    1.18
   7   4   0    1.11    0.57
  -7   4   0    2.21    0.84
   7   4   0    1.20    0.53
  -8  -4   0   13.78    2.42
   8  -4   0   10.40    2.12
  -8   4   0   14.77    2.01
   8   4   0   10.52    1.61
   8   4   0    9.44    1.53
  -9  -4   0    1.92    1.49
   9  -4   0    3.94    1.72
  -9   4   0    1.73    0.98
   9   4   0    2.54    0.79
   9   4   0    2.36    0.66
  10  -4   0   -0.29    1.43
 -10  -4   0    0.99    1.49
  10   4   0    0.38    0.71
 -10   4   0   -0.18    1.02
  10   4   0   -0.88    0.67
  11  -4   0   -1.91    1.68
 -11  -4   0    0.79    1.56
 -11   4   0   -0.91    1.22
  11   4   0   -0.04    0.74
  11   4   0   -0.13    0.74
 -12  -4   0    1.73    1.61
  12  -4   0    3.29    1.67
  12   4   0    2.31    0.82
  12   4   0    3.21    0.95
 -12   4   0    1.26    1.21
 -13  -4   0    2.04    1.76
  13  -4   0    0.37    1.63
  13   4   0    0.87    0.86
 -13   4   0    3.68    1.26
  13   4   0    1.00    1.09
  14  -4   0   13.86    2.68
 -14  -4   0   13.73    2.74
  14   4   0   10.97    1.95
 -14   4   0   16.84    2.60
 -15  -4   0    2.35    2.40
 -15  -4   0    2.78    2.01
  15  -4   0    1.01    1.76
  15  -4   0   -3.46    2.06
 -15   4   0    2.38    1.54
  15   4   0    1.47    0.96
 -16  -4   0    5.98    2.65
  16  -4   0    0.89    2.91
 -16  -4   0    3.68    2.94
  16  -4   0   13.51    2.30
  16   4   0    2.45    1.43
 -16   4   0    7.94    1.95
  17  -4   0    1.95    1.85
 -17  -4   0    1.96    3.19
  17  -4   0   -0.63    2.96
 -17  -4   0   -0.57    2.47
  17   4   0    0.01    1.19
 -17   4   0    1.62    2.15
   0   5   0    1.71    0.50
   0   5   0    1.18    0.59
   0   5   0    2.12    0.53
  -1  -5   0   -1.98    1.67
  -1   5   0    5.22    0.95
   1   5   0    6.54    0.92
   1   5   0    4.39    0.78
  -1   5   0    4.36    0.76
  -2  -5   0    9.53    2.00
   2  -5   0   10.84    1.80
   2   5   0    8.57    1.29
  -2   5   0    7.73    1.18
  -2   5   0    9.82    1.52
   2   5   0    9.34    1.24
   3  -5   0    2.37    1.39
  -3  -5   0    3.24    1.31
  -3  -5   0    3.77    1.19
  -3   5   0    1.66    0.70
   3   5   0    1.72    0.64
   3   5   0    1.29    0.53
   4  -5   0   23.06    3.02
  -4  -5   0   24.06    3.11
   4  -5   0   25.79    3.34
  -4  -5   0   22.26    3.80
   4   5   0   23.29    2.85
   4   5   0   22.03    2.91
  -4   5   0   23.07    3.48
  -5  -5   0    5.61    1.31
   5  -5   0    2.87    1.82
  -5  -5   0    6.30    1.72
   5  -5   0    5.87    1.33
   5   5   0    5.04    0.93
  -5   5   0    5.59    1.16
   5   5   0    4.69    0.89
   6  -5   0   -0.45    1.05
   6  -5   0    0.43    1.64
  -6  -5   0    0.45    0.99
  -6  -5   0    0.33    1.28
  -6   5   0    0.02    0.74
   6   5   0    0.98    0.64
   6   5   0    0.47    0.59
   7  -5   0   17.57    2.91
  -7  -5   0   16.13    3.18
  -7   5   0   18.56    2.77
   7   5   0   15.22    2.20
   7   5   0   20.26    2.37
   8  -5   0    2.32    1.89
  -8  -5   0    3.57    1.44
   8   5   0    1.50    0.72
  -8   5   0    0.92    0.95
   8   5   0    1.36    0.67
   9  -5   0    2.85    1.67
  -9  -5   0    0.49    1.48
   9   5   0    1.02    0.75
   9   5   0    2.64    0.89
  -9   5   0    1.88    0.93
 -10  -5   0    9.04    2.36
  10  -5   0    8.38    2.43
 -10   5   0   13.11    1.96
  10   5   0    6.64    1.38
  10   5   0    8.20    1.38
  11  -5   0   17.55    2.85
 -11  -5   0   11.63    2.84
  11   5   0   10.39    1.74
 -11   5   0   10.30    2.15
  11   5   0   12.37    1.79
  12  -5   0    6.96    2.16
 -12  -5   0    5.56    2.10
 -12   5   0    2.86    1.30
  12   5   0    4.25    1.27
  12   5   0    5.64    1.26
  13  -5   0   -0.91    1.81
 -13  -5   0    0.89    1.75
 -13   5   0    0.09    1.34
  13   5   0    0.58    1.36
  13   5   0    0.64    1.05
  14  -5   0    2.79    2.08
 -14  -5   0    1.93    2.11
  14   5   0   -0.12    0.99
 -14   5   0    1.64    1.29
  15  -5   0    2.50    2.12
 -15  -5   0    1.85    2.60
  15  -5   0    0.04    2.78
 -15  -5   0    2.26    2.29
  15   5   0    1.91    1.34
 -15   5   0    3.18    1.68
 -16  -5   0   -1.65    2.20
  16  -5   0   -2.24    3.15
  16  -5   0    0.09    2.23
 -16  -5   0    4.56    3.09
 -16   5   0   -0.06    1.63
  16   5   0   -0.70    1.24
   0   6   0   37.10    4.41
   0   6   0   43.11    4.50
   0   6   0   31.15    5.46
  -1  -6   0    2.93    2.08
   1  -6   0    5.26    1.96
   1   6   0    4.75    0.88
  -1   6   0    4.32    0.88
  -1   6   0    3.69    1.11
   1   6   0    5.08    0.86
  -2  -6   0    0.67    1.68
   2  -6   0    0.80    1.55
  -2  -6   0   -1.53    1.31
   2   6   0    0.79    0.67
  -2   6   0    0.13    0.74
   2   6   0    0.57    0.57
  -3  -6   0    3.35    1.44
   3  -6   0    0.93    1.76
   3  -6   0    1.54    1.36
  -3  -6   0    2.80    1.67
   3   6   0    0.80    0.58
  -3   6   0    1.69    0.81
   3   6   0    1.68    0.79
   4  -6   0    4.31    1.52
  -4  -6   0    4.90    1.84
   4  -6   0    2.68    1.93
  -4  -6   0    6.47    1.67
  -4   6   0    5.06    1.17
   4   6   0    5.73    1.10
   4   6   0    3.96    0.86
   5  -6   0    4.50    1.97
  -5  -6   0    0.25    1.78
  -5  -6   0    0.43    1.85
   5  -6   0    0.46    1.74
   5   6   0    0.39    0.61
  -5   6   0    0.07    0.79
   5   6   0    0.85    0.80
  -6  -6   0    2.82    1.81
   6  -6   0    1.76    2.18
   6   6   0    4.44    0.84
   6   6   0    3.70    0.92
  -6   6   0    3.38    1.12
  -7  -6   0    0.89    1.79
   7  -6   0    1.30    2.18
   7   6   0    1.21    0.71
  -7   6   0    2.24    0.92
   7   6   0    1.18    0.73
   8  -6   0    0.30    2.19
  -8  -6   0   -1.03    1.73
   8   6   0   -0.65    0.59
  -8   6   0    0.57    0.97
   8   6   0   -0.54    0.81
  -9  -6   0   17.30    3.29
   9  -6   0   22.26    3.34
   9   6   0   13.71    2.19
  -9   6   0   15.78    2.69
   9   6   0   16.52    2.24
  10  -6   0    7.03    2.79
 -10  -6   0    8.11    2.72
  10   6   0    7.40    1.45
  10   6   0    7.08    1.37
 -10   6   0    6.96    1.81
  11  -6   0    9.55    2.86
 -11  -6   0    6.29    2.45
  11   6   0    5.34    1.46
  11   6   0    3.75    1.21
 -11   6   0    6.81    1.77
 -12  -6   0    7.76    2.77
  12  -6   0    5.52    2.45
  12   6   0   10.11    1.93
 -12   6   0    8.55    2.00
  12   6   0    6.79    1.67
 -13  -6   0    1.37    2.20
  13  -6   0    0.07    2.53
  13   6   0   -0.70    1.07
 -13   6   0    1.97    1.66
  14  -6   0   -0.89    2.22
 -14  -6   0    1.32    2.57
 -14  -6   0   -0.60    2.63
  14  -6   0   -7.23    2.35
 -14   6   0    0.28    1.79
  14   6   0    0.66    1.27
 -15   6   0    2.41    1.93
  15   6   0    0.37    1.49
   0  -7   0    0.73    1.76
   0  -7   0   -4.00    2.69
   0   7   0    3.47    0.79
   1  -7   0    7.58    2.50
  -1  -7   0    9.46    2.29
  -1  -7   0   10.87    2.96
   1   7   0   10.93    1.54
   1   7   0    7.97    1.36
  -1   7   0    9.05    1.83
   2  -7   0    6.60    2.04
  -2  -7   0    8.12    2.11
   2  -7   0    6.41    2.49
  -2  -7   0   12.32    2.69
  -2   7   0    6.70    1.54
   2   7   0    5.95    1.12
   2   7   0    5.78    1.23
   3  -7   0    5.84    2.33
  -3  -7   0    3.76    2.14
  -3  -7   0    6.02    2.30
   3  -7   0    2.13    1.81
  -3   7   0    2.56    1.13
   3   7   0    3.71    1.00
   3   7   0    6.12    0.99
  -4  -7   0    0.88    1.92
   4  -7   0    5.11    2.28
   4  -7   0    0.47    2.10
   4   7   0    0.88    0.86
   4   7   0    0.95    1.03
  -4   7   0    0.85    1.16
  -5  -7   0    2.39    2.15
   5  -7   0    2.92    2.46
  -5   7   0    0.90    1.06
   5   7   0    2.39    0.91
   5   7   0    2.87    0.87
   6  -7   0   -0.97    2.50
  -6  -7   0    1.00    2.27
  -6   7   0   -0.69    1.16
   6   7   0    0.66    0.81
   6   7   0   -0.73    0.96
   7  -7   0    9.10    3.23
  -7  -7   0   11.64    3.05
  -7   7   0   11.60    2.10
   7   7   0   10.42    1.65
   7   7   0    9.31    1.69
  -8  -7   0    1.95    2.35
   8  -7   0    1.70    2.59
   8   7   0    1.74    1.06
   8   7   0    1.24    0.91
  -8   7   0    0.94    1.34
   9  -7   0    2.49    3.07
  -9  -7   0    0.32    2.60
  -9   7   0   -0.13    1.40
   9   7   0    0.20    1.00
   9   7   0   -0.46    1.44
 -10  -7   0    0.42    2.52
  10  -7   0    0.60    2.80
 -10   7   0    1.35    1.61
  10   7   0    1.33    1.53
  10   7   0   -0.09    1.19
  11  -7   0   -2.73    2.81
 -11  -7   0    0.72    2.67
 -11   7   0   -0.30    1.79
  11   7   0    0.99    1.41
 -12  -7   0    0.61    3.29
  12  -7   0   -3.43    2.40
  12  -7   0    3.46    3.15
 -12   7   0    0.88    1.82
  12   7   0    0.45    1.16
  13  -7   0    2.62    3.10
 -13  -7   0    0.53    3.01
 -13  -7   0    1.62    2.96
  13  -7   0   -4.24    2.59
 -13   7   0    1.09    2.03
  13   7   0   -0.42    1.58
   0  -8   0   83.22   11.78
   0  -8   0   77.33    9.71
   0  -8   0   70.86    9.47
   0  -8   0   73.39    9.61
   1  -8   0    4.92    2.52
  -1  -8   0    7.13    2.51
  -1  -8   0    9.81    2.53
   1  -8   0    5.24    2.87
   1  -8   0    7.21    2.31
  -1  -8   0    7.50    3.14
   1   8   0    5.55    1.21
   2  -8   0    0.07    2.20
   2  -8   0   -1.17    2.57
  -2  -8   0   -0.10    2.61
   2  -8   0    3.17    2.47
  -2  -8   0    0.10    2.90
   2   8   0    0.02    0.83
  -2   8   0   -0.09    1.23
   3  -8   0   17.39    3.61
  -3  -8   0   22.56    4.18
   3  -8   0   20.33    4.00
   3   8   0   19.27    2.64
  -3   8   0   18.66    3.31
  -4  -8   0    2.26    2.73
   4  -8   0   -1.83    2.07
   4  -8   0    3.71    3.12
  -4   8   0   -0.69    1.50
   4   8   0    1.63    1.00
   5  -8   0    0.48    2.86
   5  -8   0   -2.07    2.34
  -5  -8   0   -1.24    2.66
   5   8   0    0.74    0.89
  -5   8   0    0.01    1.56
   6  -8   0   -2.16    2.51
  -6  -8   0    0.87    2.75
   6  -8   0   -1.52    3.27
   6   8   0   -0.36    0.99
  -6   8   0    0.48    1.52
  -7  -8   0    2.00    2.94
   7  -8   0   -1.56    3.43
   7  -8   0    0.12    2.72
   7   8   0    0.31    0.99
  -7   8   0    0.61    1.50
  -8  -8   0   -0.12    2.66
   8  -8   0    0.57    3.20
   8  -8   0   -4.60    2.25
  -8   8   0    0.62    1.64
   8   8   0   -0.15    1.14
  -9  -8   0   -0.10    2.93
   9  -8   0   -2.73    2.54
   9  -8   0    0.66    3.60
  -9   8   0    2.49    1.83
   9   8   0    0.75    1.31
  10  -8   0    1.79    2.75
 -10  -8   0    0.05    2.47
  10  -8   0    3.04    3.74
 -10  -8   0    0.41    3.01
  10   8   0    0.92    1.43
 -10   8   0    4.21    2.27
   0  -9   0    0.64    3.69
   0  -9   0    2.72    3.94
   0  -9   0    3.59    2.91
   0  -9   0    2.02    3.43
   1  -9   0    1.74    4.38
  -1  -9   0    7.16    4.25
   1  -9   0    9.05    3.67
   1  -9   0    3.23    4.00
   1  -9   0    1.31    2.76
  -1  -9   0    2.15    3.87
  -1  -9   0    3.79    2.67
  -2  -9   0    1.85    3.41
   2  -9   0    1.02    3.95
   2  -9   0   -1.46    2.75
  -2  -9   0    2.04    2.70
   2   9   0   -2.08    1.29
  -3  -9   0    7.51    2.88
   3  -9   0    7.97    3.92
  -3  -9   0    6.88    3.45
   3  -9   0    3.74    3.04
   3   9   0    4.71    1.51
  -3   9   0    4.15    2.11
  -4  -9   0    2.16    3.74
   4  -9   0    5.77    3.22
  -4  -9   0    4.31    3.00
   4  -9   0    5.87    4.40
  -4   9   0    0.60    2.13
   4   9   0    4.12    1.59
   5  -9   0    7.48    4.55
  -5  -9   0    2.91    2.80
  -5  -9   0    2.56    3.54
   5  -9   0   -0.62    3.12
   5   9   0    2.18    1.60
  -5   9   0    0.08    2.30
  -6  -9   0    7.74    3.18
   6  -9   0    8.75    4.97
   6  -9   0   11.71    3.72
  -6  -9   0    8.96    4.13
  -6   9   0    8.47    2.48
   6   9   0    4.34    1.82
   7  -9   0    0.31    5.09
   7  -9   0    6.78    3.59
  -7  -9   0    3.09    3.97
  -7  -9   0    6.86    2.74
  -7   9   0    3.47    2.78
   7   9   0    4.54    1.79
  19   0  -1    4.43    1.59
 -19   0   1    0.58    1.94
 -18   0   1   -0.62    1.69
  18   0  -1    0.32    1.07
 -17   0   1    3.72    1.65
  17   0  -1    5.40    1.29
  16   0  -1    0.86    0.92
 -16   0   1   -0.15    1.52
  15   0  -1    3.11    1.08
 -15   0   1    1.82    1.42
 -14   0   1   -2.08    1.32
  14   0  -1    0.75    0.75
  14   0  -1    0.44    1.58
 -14   0   1    0.59    1.75
 -13   0   1    2.75    1.30
 -13   0   1    0.88    1.12
  13   0  -1   -1.00    1.01
  13   0  -1    2.59    0.81
 -12   0   1   -1.02    0.88
  12   0  -1    0.84    0.63
 -12   0   1   -0.56    0.94
  12   0  -1   -0.47    0.86
 -11   0   1    5.43    1.48
 -11   0   1    3.40    1.12
  11   0  -1    6.73    1.28
  11   0  -1    5.49    1.00
  10   0  -1   -2.09    0.70
  10   0  -1    1.54    0.57
 -10   0   1   -0.57    0.71
 -10   0   1    0.06    0.90
   9   0  -1    8.26    1.56
   9   0  -1   10.38    1.35
  -9   0   1   10.63    1.79
  -9   0   1    9.80    1.40
   8   0  -1   -0.04    0.37
   8   0  -1   -1.22    0.58
  -8   0   1   -1.06    0.77
  -8   0   1   -0.64    0.56
  -7   0   1  223.49   25.34
  -7   0   1  210.89   30.61
   7   0  -1  216.47   24.98
  -6   0   1    0.05    0.45
  -6   0   1    0.40    0.53
   6   0  -1   -0.05    0.33
  -5   0   1   51.48    6.45
  -5   0   1   55.73    7.79
  -5   0   1   57.09    6.43
   5   0  -1   54.13    6.36
  -4   0   1    0.14    0.22
  -4   0   1    1.11    0.35
   4   0  -1   -0.52    0.36
  -4   0   1   -0.72    0.32
   4   0  -1   -0.26    0.29
  -3   0   1    4.66    0.72
   3   0  -1    3.06    0.56
  -3   0   1    3.69    0.59
  -3   0   1    4.78    0.55
  -3   0   1    6.78    0.71
   3   0  -1    3.69    0.64
   3   0  -1    4.17    0.81
  -2   0   1    0.05    0.16
   2   0  -1   -0.21    0.21
   2   0  -1   -0.09    0.23
  -2   0   1   -0.14    0.16
   2   0  -1   -0.01    0.24
  -2   0   1    0.11    0.26
   2   0  -1   -0.21    0.13
  -2   0   1   -0.41    0.18
  -1   0   1    0.61    0.10
  -1   0   1   -0.09    0.11
   1   0  -1    0.97    0.15
  -1   0   1    0.41    0.12
   1   0  -1    0.75    0.08
   1   0  -1   -0.03    0.12
   1   0  -1    0.01    0.07
  -1   0   1   -0.03    0.06
   0   0  -1   -0.17    0.10
   0   0  -1   -0.04    0.05
   0   0  -1   -0.09    0.06
   0   0   1   -0.05    0.05
   0   0   1   -0.07    0.02
   0   0  -1   -0.04    0.05
   0   0   1   -0.06    0.06
  -2   0  -1   -0.42    0.14
  -2   0  -1   -0.33    0.41
   2   0   1   -0.58    0.35
   2   0   1   -0.03    0.12
  -2   0  -1   -0.20    0.25
   2   0   1   -0.06    0.26
   3   0   1   12.43    1.74
  -3   0  -1    9.00    1.55
  -3   0  -1   10.60    1.51
   3   0   1   12.53    1.34
   3   0   1    9.57    1.24
  -3   0  -1   10.72    1.25
   4   0   1    0.22    0.20
  -4   0  -1   -0.09    0.36
  -4   0  -1    0.31    0.26
   4   0   1    0.29    0.36
  -5   0  -1   62.51    9.23
  -5   0  -1   67.04    7.61
   5   0   1   65.97    7.60
   5   0   1   62.31    7.54
   6   0   1    0.41    0.30
   6   0   1    0.17    0.43
  -6   0  -1   -0.36    0.56
  -6   0  -1    0.27    0.51
   7   0   1  106.64   12.32
  -7   0  -1  103.76   14.94
   7   0   1  105.11   12.21
   8   0   1    0.42    0.52
  -8   0  -1    1.01    0.69
   8   0   1    0.17    0.43
   9   0   1   31.66    3.80
   9   0   1   31.50    3.88
  -9   0  -1   32.75    4.76
 -10   0  -1    0.44    0.83
  10   0   1   -0.08    0.57
  10   0   1    0.32    0.49
 -11   0  -1    0.26    1.13
  11   0   1    1.19    0.85
  11   0   1    0.62    0.60
  12   0   1    0.11    0.75
 -12   0  -1   -2.94    1.30
  12   0   1   -0.52    0.70
 -13   0  -1    1.38    1.46
  13   0   1    4.13    1.03
  14   0   1   -0.52    0.92
 -14   0  -1   -0.01    1.65
  14   0   1   -1.14    2.00
 -15   0  -1    0.28    1.77
  15   0   1   -0.42    0.98
 -16   0  -1   -2.11    1.66
  16   0   1    2.41    1.19
 -17   0  -1   -2.28    1.63
  17   0   1   -0.76    1.12
  18   0   1    0.07    1.24
 -18   0  -1   -1.45    1.80
 -19  -1   1    0.47    1.96
  19  -1  -1    1.13    1.47
 -19   1   1    0.84    1.91
  19   1  -1    2.24    1.45
  18  -1  -1    0.53    1.27
 -18  -1   1    1.17    2.12
  18   1  -1   -0.46    1.27
 -18   1   1    2.42    1.76
  17  -1  -1    2.00    1.13
 -17  -1   1    2.69    2.12
 -17   1   1    1.89    1.51
  17   1  -1    1.24    1.06
 -16  -1   1    0.01    1.86
  16  -1  -1    1.09    1.07
 -16   1   1    0.73    1.43
  16   1  -1    0.53    0.99
 -15  -1   1   -0.07    1.39
  15  -1  -1    1.85    2.00
 -15  -1   1    4.51    2.29
  15  -1  -1    3.12    1.07
 -15   1   1    3.02    1.24
  15   1  -1    2.60    0.87
 -14  -1   1   -1.43    1.49
  14  -1  -1   -0.08    0.80
  14  -1  -1    0.10    1.35
 -14  -1   1   -2.04    1.51
  14   1  -1    1.79    1.02
 -14   1   1    0.70    1.18
 -13  -1   1    2.80    1.06
 -13  -1   1    0.46    1.25
  13  -1  -1    0.68    1.42
  13  -1  -1    1.87    0.97
 -13   1   1    2.36    0.97
  13   1  -1    2.04    0.77
 -12  -1   1    2.61    1.14
  12  -1  -1    5.24    0.96
 -12  -1   1    1.70    1.14
  12  -1  -1   -0.60    1.06
  12   1  -1    1.74    0.68
 -12   1   1    2.65    1.00
  12   1  -1    2.55    0.98
 -12   1   1    1.81    0.97
 -11  -1   1    0.29    0.91
 -11  -1   1    0.37    0.99
  11  -1  -1   -0.04    0.62
 -11   1   1    1.09    0.81
  11   1  -1    1.13    0.68
  11   1  -1    0.24    0.50
 -11   1   1    1.71    0.73
 -10  -1   1   20.72    3.40
  10  -1  -1   19.15    2.80
 -10   1   1   21.79    3.40
  10   1  -1   22.97    2.75
 -10   1   1   22.78    2.73
 -10   1   1   23.34    2.76
  10   1  -1   22.13    2.80
  -9  -1   1    3.15    0.98
   9  -1  -1    3.91    0.83
  -9   1   1    4.04    0.72
  -9   1   1    2.71    0.70
  -9   1   1    4.03    1.02
   9   1  -1    5.92    0.82
   9   1  -1    4.30    0.73
   9   1  -1    3.33    0.72
  -8  -1   1    4.14    1.37
   8  -1  -1    9.12    1.25
  -8   1   1    7.77    1.39
   8   1  -1    8.45    1.07
   8   1  -1    6.76    1.04
   8   1  -1    8.81    1.14
  -8   1   1    7.55    1.05
  -8   1   1    8.55    1.00
  -7  -1   1   10.56    1.97
   7  -1  -1   10.58    1.64
   7   1  -1   15.97    1.60
  -7   1   1   12.63    1.48
   7   1  -1   12.28    1.54
  -7   1   1   11.86    1.53
  -7   1   1   10.80    1.88
   7   1  -1   12.26    1.55
   6  -1  -1    5.56    0.85
  -6  -1   1    3.55    0.97
  -6   1   1    2.84    0.88
   6   1  -1    5.02    0.71
   6   1  -1    4.31    0.68
   6   1  -1    4.45    0.67
  -6   1   1    5.63    0.62
  -6   1   1    4.67    0.67
   5  -1  -1   31.39    3.06
  -5  -1   1   27.59    3.69
   5   1  -1   24.02    2.99
   5   1  -1   23.85    2.98
  -5   1   1   22.82    2.96
   5   1  -1   25.42    2.95
  -5   1   1   25.27    3.63
  -5   1   1   26.07    2.95
   4  -1  -1    2.46    0.61
  -4  -1   1    1.99    0.62
   4   1  -1    2.08    0.31
  -4   1   1    1.92    0.48
  -4   1   1    2.24    0.32
   4   1  -1    1.62    0.36
   4   1  -1    1.65    0.34
  -3  -1   1    0.65    0.40
   3  -1  -1    1.17    0.69
   3  -1  -1    0.49    0.51
   3  -1  -1    1.67    0.22
  -3  -1   1    0.89    0.20
  -3  -1   1    0.41    0.45
  -3  -1   1    0.92    0.42
   3   1  -1    0.96    0.25
  -3   1   1    0.16    0.15
   3   1  -1    0.70    0.13
  -3   1   1    0.48    0.32
   3   1  -1    0.47    0.75
   3   1  -1    1.09    0.27
  -3   1   1    1.05    0.87
  -2  -1   1   13.85    1.45
   2  -1  -1   13.41    1.81
  -2  -1   1   12.89    1.48
   2  -1  -1   12.56    1.45
  -2  -1   1   11.87    1.44
   2  -1  -1   15.78    1.58
  -2  -1   1   11.94    1.83
   2   1  -1   12.01    1.44
   2   1  -1   12.06    1.47
  -2   1   1   12.22    1.44
  -2   1   1    7.66    1.54
  -2   1   1   10.94    1.77
  -1  -1   1    0.12    0.18
  -1  -1   1    0.27    0.25
   1  -1  -1    0.08    0.23
   1  -1  -1    0.21    0.29
   1  -1  -1    0.37    0.29
  -1  -1   1   -0.33    0.20
   1  -1  -1    0.19    0.14
   1   1  -1    0.36    0.33
  -1   1   1    0.23    0.33
   1   1  -1    0.47    0.17
  -1   1   1    0.17    0.12
  -1   1   1    0.09    0.17
   0  -1   1    6.15    0.98
   0  -1  -1    7.65    0.83
   0  -1  -1    5.98    0.79
   0  -1   1    7.13    0.88
   0  -1  -1    7.61    1.01
   0  -1   1    7.33    0.82
   0  -1  -1    5.18    0.88
   0   1   1    5.67    0.79
   0   1  -1    5.97    0.81
   0   1   1    6.83    0.82
   0   1   1    7.93    1.00
   0   1  -1    5.97    0.97
   1  -1   1    2.39    0.46
   1  -1   1    2.26    0.40
  -1  -1  -1    2.16    0.41
  -1  -1  -1    2.49    0.41
  -1  -1  -1    2.70    0.35
   1  -1   1    1.42    0.55
  -1  -1  -1    2.70    0.64
  -1   1  -1    2.21    0.44
   1   1   1    2.74    0.40
  -1   1  -1    2.09    0.41
  -1   1  -1    3.20    0.68
   1   1   1    2.47    0.35
   1   1   1    2.30    0.76
   1   1   1    3.14    0.46
   2  -1   1   15.04    1.70
  -2  -1  -1   14.78    1.67
   2  -1   1   13.52    1.82
  -2  -1  -1    9.98    2.12
  -2  -1  -1   14.25    1.68
  -2  -1  -1   14.82    1.73
   2  -1   1   15.17    2.07
   2   1   1   13.62    1.70
   2   1   1   13.00    1.69
  -2   1  -1   16.02    1.97
  -2   1  -1   15.89    2.05
   2   1   1   14.63    1.66
  -2   1  -1   13.32    1.69
   2   1   1   11.98    2.21
   3  -1   1  506.21   69.88
  -3  -1  -1  480.48   69.93
   3  -1   1  471.93   57.08
   3  -1   1  501.91   57.82
  -3  -1  -1  507.12   57.01
   3   1   1  486.48   57.01
   3   1   1  504.90   57.84
   3   1   1  497.28   57.84
  -3   1  -1  486.37   57.83
  -3   1  -1  515.84   69.88
  -4  -1  -1  380.22   60.08
   4  -1   1  419.71   49.06
   4  -1   1  428.17   49.66
  -4   1  -1  448.32   60.04
  -4   1  -1  430.99   49.66
   4   1   1  427.78   49.69
   4   1   1  436.61   49.68
   4   1   1  429.39   48.98
   5  -1   1   44.08    5.16
   5  -1   1   45.40    5.33
  -5  -1  -1   41.91    6.36
  -5   1  -1   45.82    5.16
   5   1   1   41.90    5.19
   5   1   1   43.62    5.13
  -5   1  -1   44.94    6.30
  -6  -1  -1    1.27    0.64
   6  -1   1    0.98    0.26
   6  -1   1    0.59    0.73
  -6   1  -1    0.53    0.28
  -6   1  -1    0.13    0.65
   6   1   1    0.90    0.36
   6   1   1    1.49    0.40
   7  -1   1   38.63    4.47
   7  -1   1   50.35    4.75
  -7  -1  -1   37.66    5.56
   7   1   1   39.81    4.53
   7   1   1   31.23    4.44
  -7   1  -1   38.64    4.48
  -7   1  -1   39.45    5.50
   8  -1   1   -0.11    0.55
  -8  -1  -1    0.32    0.76
   8  -1   1    0.33    0.31
   8   1   1    0.63    0.41
  -8   1  -1   -0.03    0.46
  -8   1  -1   -0.57    0.63
   8   1   1    0.58    0.41
  -9  -1  -1    7.64    1.55
   9  -1   1    9.26    1.51
   9  -1   1    8.24    1.07
  -9   1  -1   10.13    1.24
  -9   1  -1    7.63    1.54
   9   1   1    6.48    1.14
   9   1   1    8.67    1.17
 -10  -1  -1    0.67    0.88
  10  -1   1    1.48    0.90
  10   1   1    1.29    0.58
  10   1   1    2.09    0.69
 -10   1  -1    1.41    0.93
  11  -1   1    1.70    0.77
 -11  -1  -1    0.17    1.14
 -11   1  -1   -0.14    0.92
  11   1   1    1.60    0.67
  11   1   1    0.78    0.65
 -11   1  -1    1.13    0.84
 -12  -1  -1    3.71    1.31
  12  -1   1    4.18    1.08
  12   1   1    3.96    0.90
  12   1   1    1.19    1.25
 -12   1  -1    3.69    1.33
  12   1   1    3.37    0.91
 -12   1  -1    4.25    1.31
  13  -1   1    1.25    0.90
 -13  -1  -1    2.55    1.22
  13   1   1    2.43    0.78
 -13   1  -1    0.52    1.18
  13   1   1    1.16    0.81
  14  -1   1    3.07    0.97
 -14  -1  -1    3.35    1.44
 -14   1  -1    1.92    1.15
  14   1   1    3.30    0.88
 -15  -1  -1    4.47    2.83
 -15  -1  -1   -2.15    1.61
  15  -1   1   -0.47    1.01
 -15   1  -1   -0.69    1.28
  15   1   1    0.23    0.75
 -16  -1  -1   -3.96    1.90
  16  -1   1    1.04    1.18
  16   1   1    0.62    1.05
 -16   1  -1    1.24    1.41
 -17  -1  -1   -1.98    1.74
  17  -1   1    0.53    1.30
 -17   1  -1    1.54    1.37
  17   1   1   -0.03    1.10
  18  -1   1    4.43    1.50
 -18  -1  -1   -2.44    1.90
 -18   1  -1    0.41    1.72
  18   1   1    2.35    1.16
 -18  -2   1   -3.76    2.10
  18  -2  -1   -1.17    1.51
  18   2  -1   -1.30    1.23
 -18   2   1    1.26    1.36
 -17  -2   1   -1.07    1.91
  17  -2  -1    4.47    1.51
  17  -2  -1    5.04    3.58
  17   2  -1    2.55    1.33
 -17   2   1    1.41    1.55
 -16  -2   1    5.31    2.45
 -16  -2   1    2.08    1.44
  16  -2  -1    0.73    2.22
  16  -2  -1    2.63    1.27
 -16   2   1    2.80    1.43
  16   2  -1    0.47    0.90
 -15  -2   1    4.33    1.61
  15  -2  -1    1.54    1.00
  15  -2  -1    3.94    1.99
 -15  -2   1    2.54    1.91
  15   2  -1    1.73    0.91
 -15   2   1    5.74    1.49
  14  -2  -1   -3.01    1.54
 -14  -2   1   -1.15    1.26
  14  -2  -1    0.15    0.92
 -14  -2   1    1.54    1.41
 -14   2   1    2.00    1.24
  14   2  -1    0.76    0.81
  13  -2  -1    2.50    1.69
 -13  -2   1    5.09    1.59
 -13  -2   1    5.94    1.62
  13  -2  -1    5.86    1.42
 -13   2   1    5.22    1.55
  13   2  -1    6.44    1.07
 -12  -2   1   -0.41    1.16
  12  -2  -1    1.15    0.84
 -12   2   1    1.33    1.09
  12   2  -1    0.42    0.62
 -11  -2   1    0.56    1.10
  11  -2  -1    0.24    0.94
  11   2  -1   -0.79    0.53
 -11   2   1   -0.06    0.91
  11   2  -1    0.42    0.55
  11   2  -1    0.68    0.76
  10  -2  -1   12.86    1.79
 -10  -2   1    7.87    1.98
  10   2  -1   11.62    1.52
 -10   2   1   11.41    1.85
  10   2  -1   11.23    1.49
   9  -2  -1    1.08    0.91
  -9  -2   1    0.74    0.78
  -9   2   1    0.91    0.66
   9   2  -1    1.02    0.48
   9   2  -1    0.32    0.45
  -8  -2   1   -0.61    0.83
   8  -2  -1    0.17    0.69
  -8   2   1    0.54    0.55
   8   2  -1    0.24    0.42
   8   2  -1    0.06    0.42
   7  -2  -1  199.74   22.60
  -7  -2   1  174.81   27.61
  -7   2   1  202.46   27.57
   7   2  -1  198.76   22.48
   7   2  -1  198.63   22.81
   6  -2  -1    1.73    0.84
  -6  -2   1    0.56    0.82
   6   2  -1    1.39    0.37
   6   2  -1    0.59    0.36
  -6   2   1    0.63    0.51
  -5  -2   1   40.41    6.44
   5  -2  -1   41.82    5.38
   5   2  -1   47.27    5.29
   5   2  -1   46.91    5.20
  -5   2   1   43.73    6.37
  -4  -2   1   55.90    6.98
  -4  -2   1   63.74    8.57
   4  -2  -1   71.44    7.07
   4  -2  -1   60.09    6.98
   4   2  -1   62.05    6.92
  -4   2   1   61.53    8.48
   4   2  -1   55.36    7.02
  -4   2   1   60.70    6.97
   3  -2  -1    1.60    0.34
  -3  -2   1    1.56    0.66
   3  -2  -1    2.34    0.79
  -3   2   1    2.84    0.54
   3   2  -1    2.89    0.44
   3   2  -1    2.63    0.42
  -3   2   1    1.83    0.32
  -2  -2   1   93.33   13.80
   2  -2  -1   89.17   11.28
   2  -2  -1  101.73   11.37
   2   2  -1   90.78   11.22
  -2   2   1   99.80   13.75
  -2   2   1  100.41   11.37
   2   2  -1  101.39   11.39
  -2   2   1   96.19   11.35
   1  -2  -1  157.29   18.33
   1  -2  -1  149.14   18.06
  -1  -2   1  156.45   22.20
  -1   2   1  158.18   18.33
   1   2  -1  158.33   18.33
   1   2  -1  161.28   18.07
  -1   2   1  159.84   22.15
   0  -2  -1   -0.55    0.65
   0  -2  -1    0.06    0.31
   0  -2   1   -0.47    0.55
   0  -2  -1   -0.25    0.81
   0  -2   1   -0.69    0.48
   0  -2   1   -0.12    0.42
   0   2  -1    0.03    0.25
   0   2  -1   -0.23    0.25
   0   2   1    0.39    0.20
   0   2   1    0.29    0.22
   0   2  -1    0.18    0.22
   0   2   1   -0.17    0.26
   1  -2   1  312.87   35.77
  -1  -2  -1  301.38   35.83
   1  -2   1  308.01   35.80
   1  -2   1  310.02   43.22
  -1  -2  -1  320.96   35.26
  -1  -2  -1  305.52   43.30
   1   2   1  294.98   35.78
  -1   2  -1  302.09   43.22
   1   2   1  305.02   35.26
  -2  -2  -1  122.10   13.63
   2  -2   1  117.54   13.73
  -2  -2  -1  111.74   16.78
  -2  -2  -1  115.37   13.85
   2  -2   1  119.81   13.81
   2  -2   1  115.85   13.83
   2  -2   1  124.90   16.72
   2   2   1  113.73   13.62
  -2   2  -1  119.59   16.69
   2   2   1  120.84   13.84
  -3  -2  -1   34.46    4.19
  -3  -2  -1   27.43    3.23
   3  -2   1   24.96    3.40
   3  -2   1   25.23    3.23
   3  -2   1   28.56    3.20
   3   2   1   27.64    3.17
   3   2   1   26.37    3.24
  -3   2  -1   26.03    3.90
  -4  -2  -1   99.62   11.50
   4  -2   1   99.87   11.50
   4  -2   1   99.35   11.52
  -4  -2  -1  105.51   14.06
   4  -2   1   92.81   11.51
   4   2   1  101.44   11.37
  -4   2  -1   95.18   13.94
   4   2   1   93.64   11.55
  -5  -2  -1   80.06   12.71
   5  -2   1   89.63   10.48
  -5   2  -1   95.77   12.63
   5   2   1   88.58   10.29
   5   2   1   88.72   10.46
  -6  -2  -1    8.96    1.65
   6  -2   1   11.54    1.61
  -6   2  -1    8.39    1.45
   6   2   1    9.01    1.17
   6   2   1    9.17    1.23
  -7  -2  -1   82.01   10.92
   7  -2   1   73.07    8.94
  -7   2  -1   77.50   10.76
   7   2   1   77.54    8.90
   7   2   1   70.84    8.76
   8  -2   1   11.57    1.74
  -8  -2  -1    9.93    1.83
   8   2   1    8.92    1.29
  -8   2  -1    8.23    1.60
   8   2   1   12.03    1.37
   9  -2   1   19.06    2.82
  -9  -2  -1   18.04    3.31
   9   2   1   22.40    2.59
   9   2   1   23.29    2.50
   9   2   1   19.63    2.58
   9   2   1   19.54    2.44
  -9   2  -1   21.57    3.17
  10  -2   1    0.68    1.02
 -10  -2  -1    2.00    0.98
  10   2   1    1.69    0.53
  10   2   1    1.51    0.60
  10   2   1    1.99    0.60
 -10   2  -1    2.70    1.00
  10   2   1    1.07    0.60
  11  -2   1    0.36    0.91
 -11  -2  -1    1.74    1.15
  11   2   1    1.26    0.69
 -11   2  -1    1.20    1.02
  11   2   1    0.78    0.72
 -12  -2  -1    0.15    1.14
  12  -2   1   -1.29    1.02
  12   2   1    0.78    0.78
  12   2   1    1.47    0.70
 -12   2  -1    0.09    1.08
 -13  -2  -1    2.03    1.31
  13  -2   1    1.40    1.19
  13   2   1    1.41    0.97
  13   2   1    1.07    0.83
 -13   2  -1    0.42    1.13
  14  -2   1   -0.46    1.05
 -14  -2  -1    0.89    1.76
  14   2   1    0.12    0.90
 -14   2  -1   -1.49    1.04
  14   2   1    0.29    0.96
  15  -2   1   21.03    2.96
 -15  -2  -1   15.39    3.39
  15   2   1   22.47    2.70
 -15   2  -1   19.20    3.23
 -16  -2  -1   11.32    3.30
  16  -2   1    7.08    2.92
  16  -2   1    5.29    1.48
 -16  -2  -1    2.05    2.16
  16   2   1    8.05    1.39
 -16   2  -1    8.08    2.06
  17  -2   1    0.23    1.23
 -17  -2  -1   -1.18    1.67
  17   2   1    2.83    1.26
 -17   2  -1    1.63    1.46
  18  -2   1   -1.11    1.29
 -18  -2  -1   -5.07    2.54
 -18   2  -1    2.47    1.93
  18   2   1    2.06    1.41
 -18  -3   1   -3.44    1.87
  18  -3  -1    1.10    1.97
  18  -3  -1    1.58    4.60
  18   3  -1    2.35    1.40
 -18   3   1    1.92    1.98
  17  -3  -1    2.70    1.54
  17  -3  -1    2.90    3.08
 -17  -3   1   -1.22    2.18
 -17  -3   1    2.98    3.13
 -17   3   1    1.93    1.51
  17   3  -1    1.14    1.14
  16  -3  -1    5.57    2.61
 -16  -3   1    3.92    2.52
 -16  -3   1    0.10    2.00
  16  -3  -1    1.82    1.36
  16   3  -1    1.67    1.07
 -16   3   1    4.72    1.76
  15  -3  -1    1.62    1.40
 -15  -3   1    0.41    1.86
 -15  -3   1   -2.20    1.62
  15  -3  -1    1.49    2.18
  15   3  -1    1.13    1.12
 -15   3   1    1.93    1.49
 -14  -3   1    1.40    1.76
  14  -3  -1   -1.03    2.00
  14  -3  -1    2.04    1.27
 -14  -3   1    1.98    1.51
 -14   3   1    1.03    1.47
  14   3  -1    3.64    1.01
 -13  -3   1    0.12    1.25
  13  -3  -1    0.13    1.11
  13  -3  -1   -5.83    1.43
  13   3  -1    1.34    0.96
 -13   3   1    0.04    1.10
  12  -3  -1   -0.50    1.09
 -12  -3   1   -0.70    1.12
  12   3  -1    0.83    0.78
 -12   3   1    0.66    0.96
  11  -3  -1    2.10    1.30
 -11  -3   1    3.12    1.36
 -11   3   1    2.31    1.07
  11   3  -1    3.39    0.85
  11   3  -1    1.84    0.70
  10  -3  -1   18.84    2.33
 -10  -3   1   10.20    2.41
 -10   3   1   14.67    2.30
  10   3  -1   12.09    1.81
  10   3  -1   16.13    1.88
  -9  -3   1    0.15    1.01
   9  -3  -1    0.75    1.16
   9   3  -1   -0.18    0.51
  -9   3   1    0.85    0.70
   9   3  -1   -0.35    0.52
   8  -3  -1    5.49    1.26
  -8  -3   1    4.00    1.21
   8   3  -1    2.96    0.73
  -8   3   1    6.51    1.04
   8   3  -1    4.33    0.81
  -7  -3   1    5.75    1.27
   7  -3  -1    5.74    1.39
   7   3  -1    4.34    0.71
   7   3  -1    4.99    0.81
  -7   3   1    2.94    0.92
  -6  -3   1    5.12    1.27
   6  -3  -1   10.41    1.52
  -6   3   1    6.57    1.09
   6   3  -1    4.06    0.83
   6   3  -1    5.60    0.84
   5  -3  -1   61.51    6.60
  -5  -3   1   55.45    6.45
  -5  -3   1   54.39    7.93
   5  -3  -1   54.19    6.41
   5   3  -1   58.28    6.37
   5   3  -1   50.85    6.47
  -5   3   1   51.02    7.80
  -5   3   1   55.93    6.40
   4  -3  -1    1.94    0.53
   4  -3  -1    1.30    1.01
  -4  -3   1    2.13    0.86
  -4   3   1    2.56    0.38
  -4   3   1    2.30    0.70
   4   3  -1    2.04    0.53
   4   3  -1    2.10    0.57
   3  -3  -1   55.93    6.76
  -3  -3   1   55.01    8.26
   3  -3  -1   60.35    6.82
  -3   3   1   58.46    8.15
  -3   3   1   58.18    6.72
   3   3  -1   58.97    6.65
   3   3  -1   54.79    6.75
  -2  -3   1    4.09    0.91
   2  -3  -1    2.39    0.83
  -2   3   1    2.81    0.45
   2   3  -1    2.52    0.45
  -2   3   1    1.51    0.51
   2   3  -1    2.71    0.47
   1   3  -1   85.58    9.74
  -1   3   1   87.77    9.73
   1   3  -1   81.85    9.60
  -1   3   1   77.82    9.59
  -1   3   1   83.33   11.77
   0   3   1   14.73    2.01
   0   3   1   13.07    1.64
   0   3   1   13.49    1.61
   0   3  -1   11.95    1.61
   0   3  -1   15.04    1.65
   0   3  -1   12.15    1.96
  -1  -3  -1    7.30    1.22
   1   3   1    7.71    1.04
   1   3   1    8.11    1.02
  -1   3  -1    8.62    1.03
  -1   3  -1    7.24    1.23
   2  -3   1   76.40    8.78
  -2  -3  -1   77.37   10.70
   2  -3   1   75.31    8.78
  -2  -3  -1   78.48    8.82
   2   3   1   64.35    8.75
  -2   3  -1   74.12   10.56
   2   3   1   80.72    8.62
  -3  -3  -1    1.49    0.85
   3  -3   1    0.60    0.64
  -3  -3  -1    1.86    0.61
   3  -3   1    2.80    1.02
   3  -3   1    1.44    0.57
  -3   3  -1    1.54    0.50
   3   3   1    1.64    0.46
   3   3   1    2.25    0.42
  -4  -3  -1   60.97   10.09
  -4  -3  -1   73.12    8.26
   4  -3   1   67.91    8.36
   4  -3   1   69.22    8.22
   4  -3   1   69.14    8.25
   4   3   1   71.59    8.13
   4   3   1   72.83    8.28
  -4   3  -1   72.52    9.97
  -5  -3  -1    0.56    0.93
   5  -3   1   -0.20    0.33
   5  -3   1    0.11    0.47
   5  -3   1    1.70    1.01
  -5  -3  -1   -0.19    0.29
   5   3   1    0.21    0.43
   5   3   1    0.50    0.35
  -5   3  -1   -0.76    0.46
  -6  -3  -1   -0.03    0.82
   6  -3   1    0.08    1.29
   6   3   1    0.14    0.31
  -6   3  -1    0.34    0.64
   6   3   1    1.02    0.48
  -7  -3  -1   24.16    3.87
   7  -3   1   29.06    3.52
   7   3   1   23.69    2.97
  -7   3  -1   23.44    3.63
   7   3   1   26.42    3.06
   8  -3   1   48.36    5.07
  -8  -3  -1   38.81    5.73
   8   3   1   34.66    4.49
   8   3   1   35.78    4.38
  -8   3  -1   39.28    5.43
  -9  -3  -1   25.70    3.42
   9  -3   1   22.56    2.88
   9   3   1   17.18    2.45
  -9   3  -1   17.85    2.98
   9   3   1   19.13    2.41
 -10  -3  -1    1.98    1.42
  10  -3   1    1.93    1.42
 -10   3  -1    4.58    1.09
  10   3   1    1.60    0.73
  10   3   1    2.37    0.69
  11  -3   1   -1.48    1.01
 -11  -3  -1    0.54    1.22
  11   3   1    0.07    0.76
  11   3   1    1.06    0.70
 -11   3  -1    1.65    1.10
  12  -3   1    2.47    1.25
 -12  -3  -1    1.18    1.21
  12   3   1    1.92    0.84
 -12   3  -1    3.21    1.34
  12   3   1    2.14    0.89
 -13  -3  -1   14.34    2.83
  13  -3   1   18.33    2.49
 -13   3  -1   15.81    2.46
  13   3   1   10.89    1.92
  13   3   1   12.63    1.97
 -14  -3  -1    3.11    1.82
  14  -3   1   10.39    1.99
  14   3   1    7.74    1.34
 -14   3  -1    6.05    1.62
  14   3   1    6.68    1.37
  15  -3   1   -2.08    1.38
 -15  -3  -1   -1.93    1.75
 -15   3  -1    1.39    1.54
  15   3   1    0.71    1.01
  15   3   1    1.24    1.49
  16  -3   1    1.39    1.65
 -16  -3  -1   -0.17    2.11
  16   3   1    0.13    0.98
 -16   3  -1    1.08    1.42
 -17  -3  -1    7.18    3.95
  17  -3   1   -2.90    3.03
 -17  -3  -1   -3.66    2.17
  17  -3   1    1.68    1.60
  17   3   1    0.80    1.14
 -17   3  -1    3.91    1.86
 -17  -4   1    7.60    3.30
  17  -4  -1    2.52    3.22
  17  -4  -1    6.63    2.19
 -17  -4   1    1.76    2.51
  17   4  -1    5.47    1.38
 -17   4   1    8.15    1.96
 -16  -4   1   -2.62    1.94
  16  -4  -1   -0.41    1.61
 -16  -4   1   -0.54    2.58
  16  -4  -1   -1.28    2.54
 -16   4   1    0.69    1.52
  16   4  -1    1.09    1.08
 -15  -4   1    0.51    2.10
  15  -4  -1   -3.48    2.27
 -15  -4   1    0.48    1.80
  15  -4  -1    1.92    1.39
  15   4  -1    0.04    1.02
 -15   4   1    1.69    1.23
  14  -4  -1    1.85    1.51
 -14  -4   1    0.27    1.68
  14  -4  -1   -4.54    1.95
 -14  -4   1    2.18    1.94
  14   4  -1   -0.95    0.79
 -14   4   1   -1.33    1.13
  13  -4  -1   -3.89    1.79
  13  -4  -1    0.67    1.60
 -13  -4   1    0.05    1.74
  13   4  -1    0.60    1.00
 -13   4   1   -2.27    1.30
  12  -4  -1   -0.21    1.27
 -12  -4   1   -0.60    1.59
 -12   4   1   -1.40    1.05
  12   4  -1   -0.44    0.86
 -11  -4   1    0.87    1.49
  11  -4  -1    2.06    1.61
  11   4  -1    1.48    0.80
 -11   4   1    1.19    1.22
  11   4  -1    1.74    1.01
  10  -4  -1    2.38    1.47
 -10  -4   1    2.27    1.31
  10   4  -1    1.36    0.61
 -10   4   1    2.60    1.02
  10   4  -1    1.84    0.71
  -9  -4   1    5.43    1.73
   9  -4  -1    7.04    1.76
  -9   4   1    5.88    1.18
   9   4  -1    4.05    0.83
   9   4  -1    6.21    1.02
   8  -4  -1   21.80    2.61
  -8  -4   1   16.49    2.62
  -8   4   1   13.61    2.19
   8   4  -1   11.00    1.78
   8   4  -1   14.30    1.77
   7  -4  -1    4.72    1.51
  -7  -4   1    6.57    1.62
   7   4  -1    3.98    0.87
  -7   4   1    4.91    1.05
   7   4  -1    4.46    0.77
  -6  -4   1    4.09    0.79
   6  -4  -1    3.59    0.90
   6  -4  -1    3.88    0.74
   6  -4  -1    6.26    1.48
  -6  -4   1    4.13    1.36
   6   4  -1    4.82    0.77
   6   4  -1    2.12    0.62
  -6   4   1    2.88    0.79
  -5  -4   1    0.36    1.01
   5  -4  -1   -0.28    0.96
  -5  -4   1   -0.35    0.72
   5  -4  -1   -0.28    1.10
   5   4  -1    0.84    0.53
   5   4  -1    0.49    0.41
  -5   4   1   -0.53    0.58
  -5   4   1   -0.03    0.30
  -4  -4   1    8.38    1.72
   4  -4  -1   11.15    1.66
   4   4  -1    8.37    1.12
  -4   4   1    7.37    0.99
  -4   4   1    6.98    1.27
   4   4  -1    6.37    1.00
   3  -4  -1   52.40    5.85
  -3  -4   1   52.67    6.97
   3   4  -1   45.59    5.46
  -3   4   1   48.58    6.70
   3   4  -1   40.78    5.55
  -3   4   1   48.66    5.52
   2  -4  -1   53.88    5.51
  -2  -4   1   50.97    6.59
   2   4  -1   39.75    5.22
  -2   4   1   44.68    6.32
  -2   4   1   42.91    5.21
   2   4  -1   45.30    5.16
  -1   4   1    0.49    0.39
  -1   4   1    0.62    0.51
  -1   4   1    0.85    0.40
   1   4  -1    0.91    0.36
   1   4  -1    1.42    0.39
   0   4   1   55.51    5.99
   0   4  -1   52.13    5.97
   0   4  -1   55.14    7.23
   0   4   1   44.07    5.87
   0   4  -1   49.12    5.90
   0   4   1   49.93    7.23
  -1  -4  -1    9.45    1.86
  -1   4  -1   12.55    1.62
   1   4   1   13.43    1.62
   1   4   1   12.23    1.63
  -1   4  -1   14.40    2.00
   2  -4   1   -0.56    0.81
  -2  -4  -1   -0.82    0.74
  -2  -4  -1    0.13    0.78
   2  -4   1   -0.22    0.73
   2   4   1   -0.04    0.33
  -2   4  -1    0.20    0.51
   2   4   1    0.09    0.34
   3  -4   1    0.92    0.87
  -3  -4  -1    1.08    0.77
   3  -4   1    1.14    0.96
  -3  -4  -1    3.23    1.01
   3   4   1    0.85    0.50
   3   4   1    1.91    0.46
  -3   4  -1    1.65    0.57
  -4  -4  -1   25.47    3.08
  -4  -4  -1   29.28    4.00
   4  -4   1   20.85    3.35
   4  -4   1   30.02    3.09
   4   4   1   22.54    3.02
   4   4   1   22.31    2.94
  -4   4  -1   23.62    3.61
  -5  -4  -1   82.02    9.53
   5  -4   1   83.03    9.53
  -5  -4  -1   83.69   11.71
   5  -4   1   78.92    9.53
   5  -4   1   77.02    9.63
   5   4   1   84.00    9.39
  -5   4  -1   85.79   11.51
   5   4   1   72.04    9.54
   6  -4   1    1.47    0.69
   6  -4   1    1.20    1.38
  -6  -4  -1    1.87    1.31
   6  -4   1    0.99    0.59
  -6  -4  -1    1.64    0.49
   6   4   1    1.33    0.50
  -6   4  -1    1.49    0.68
   6   4   1    1.39    0.56
  -7  -4  -1    4.25    1.62
   7  -4   1    7.26    1.82
   7   4   1    5.57    0.98
   7   4   1    5.21    0.93
  -7   4  -1    6.58    1.19
  -8  -4  -1    1.22    1.37
   8  -4   1    1.27    1.52
   8   4   1    0.89    0.55
  -8   4  -1    1.64    0.88
   8   4   1    2.12    0.65
   9  -4   1   -1.56    1.52
  -9  -4  -1   -0.71    1.35
   9   4   1    0.88    0.69
   9   4   1    0.60    0.56
  -9   4  -1    0.31    0.89
  10  -4   1    1.50    1.53
 -10  -4  -1    2.63    1.57
  10   4   1    3.49    0.91
  10   4   1    4.39    0.94
 -10   4  -1    0.73    1.13
  11  -4   1   -0.35    1.41
 -11  -4  -1   -1.28    1.46
  11   4   1    1.51    0.75
  11   4   1   -0.25    0.91
 -11   4  -1    0.40    1.00
  12  -4   1   -0.36    1.65
 -12  -4  -1    1.89    1.84
  12   4   1    0.22    0.74
  12   4   1    0.61    0.93
 -12   4  -1    2.85    1.22
 -13  -4  -1    2.46    1.98
  13  -4   1    4.15    1.65
 -13   4  -1    3.85    1.37
  13   4   1    2.39    1.16
  13   4   1    4.14    0.93
 -14  -4  -1    1.64    1.92
  14  -4   1    2.11    1.83
  14   4   1    0.82    1.16
  14   4   1    2.73    0.91
 -14   4  -1    3.18    1.34
  15  -4   1    7.95    2.10
 -15  -4  -1   -0.48    2.07
 -15   4  -1    3.45    1.73
  15   4   1    5.30    1.81
  15   4   1    4.16    1.26
  16  -4   1    2.43    1.96
 -16  -4  -1   -1.11    2.23
  16   4   1    1.24    1.26
 -16   4  -1    1.90    1.74
  17  -4   1    1.66    1.77
 -17  -4  -1    5.36    3.29
 -17  -4  -1   -2.10    2.26
  17  -4   1   -1.26    3.24
  17   4   1    0.74    1.29
 -17   4  -1    3.31    1.99
  16  -5  -1    0.75    2.11
 -16  -5   1   -4.36    2.64
  16  -5  -1   -1.84    2.49
 -16  -5   1   -1.56    2.20
  16   5  -1    0.71    1.10
 -16   5   1    1.50    1.54
  15  -5  -1    1.55    2.50
 -15  -5   1    1.46    2.26
  15  -5  -1    3.73    2.28
 -15  -5   1    2.20    2.43
  15   5  -1    0.65    1.00
 -15   5   1    3.21    1.59
  14  -5  -1    0.23    2.17
 -14  -5   1   -1.55    2.08
 -14  -5   1    0.70    1.84
  14  -5  -1   -0.81    2.66
  14   5  -1    0.69    1.10
 -14   5   1    0.65    1.70
  13  -5  -1    8.78    2.24
  13  -5  -1    2.92    2.49
 -13  -5   1    5.74    2.33
 -13  -5   1    4.51    2.35
  13   5  -1    7.03    1.33
 -13   5   1    7.28    1.65
 -12  -5   1   -0.54    1.84
  12  -5  -1    0.66    2.05
 -12   5   1    1.63    1.29
  12   5  -1    0.23    0.79
  11  -5  -1    9.22    2.17
 -11  -5   1    4.39    1.97
 -11   5   1    8.91    1.72
  11   5  -1    6.20    1.41
  11   5  -1    5.38    1.29
  10  -5  -1    8.96    2.31
 -10  -5   1    9.27    2.32
  10   5  -1    9.43    1.58
  10   5  -1    8.61    1.42
 -10   5   1    8.66    1.82
   9  -5  -1    1.35    2.13
  -9  -5   1   -0.57    1.58
  -9   5   1    1.68    0.86
   9   5  -1   -0.27    0.68
   9   5  -1   -1.50    0.74
   8  -5  -1   30.61    3.84
  -8  -5   1   31.21    4.31
   8   5  -1   22.68    3.08
   8   5  -1   19.74    3.08
  -8   5   1   29.36    3.82
   7  -5  -1    3.07    1.71
  -7  -5   1    1.76    1.43
   7   5  -1    0.60    0.65
  -7   5   1    1.98    0.84
   7   5  -1   -0.29    0.62
  -6  -5   1    0.30    1.14
   6  -5  -1    0.95    1.41
   6  -5  -1    2.19    1.20
  -6  -5   1    1.18    1.40
  -6   5   1    2.53    0.90
   6   5  -1   -0.66    0.54
   6   5  -1    1.35    0.69
   5  -5  -1    1.12    1.49
  -5  -5   1    1.35    1.06
  -5  -5   1    1.55    1.27
  -5   5   1    1.94    0.81
   5   5  -1    1.28    0.58
   5   5  -1    1.15    0.67
  -4  -5   1    0.42    1.12
   4  -5  -1    0.08    1.33
   4   5  -1    0.14    0.55
  -4   5   1    0.31    0.39
   4   5  -1   -0.07    0.50
  -4   5   1    0.37    0.72
   3  -5  -1   -0.03    1.27
  -3  -5   1    1.28    1.23
   3   5  -1   -0.20    0.43
   3   5  -1    0.28    0.46
  -3   5   1   -0.07    0.64
  -3   5   1    0.38    0.44
  -2  -5   1    0.71    1.16
   2  -5  -1    0.60    1.22
   2   5  -1    1.50    0.47
   2   5  -1    0.47    0.43
  -2   5   1    0.73    0.74
  -2   5   1    0.78    0.35
  -1  -5   1   18.55    2.98
  -1   5   1   15.55    2.33
   1   5  -1   12.62    1.81
  -1   5   1   16.24    1.87
   1   5  -1   13.39    1.86
   0   5   1   13.46    1.88
   0   5   1   14.08    1.85
   0   5  -1   13.63    2.28
   0   5   1   15.23    2.35
   0   5  -1   18.75    1.96
   0   5  -1   14.41    1.85
  -1  -5  -1   15.65    3.33
  -1  -5  -1   17.66    2.64
   1   5   1   18.01    2.24
  -1   5  -1   18.30    2.75
   1   5   1   18.75    2.30
   2  -5   1   12.07    2.07
   2  -5   1    9.95    1.70
  -2  -5  -1    8.75    2.05
  -2  -5  -1   11.96    1.84
   2   5   1   11.20    1.42
  -2   5  -1   10.36    1.70
   2   5   1   10.02    1.44
  -3  -5  -1    6.59    2.23
   3  -5   1   12.72    1.92
   3  -5   1   18.35    2.29
  -3  -5  -1   12.11    1.91
   3   5   1   12.31    1.56
   3   5   1   12.21    1.60
  -3   5  -1   11.19    1.89
   4  -5   1   43.25    5.24
  -4  -5  -1   46.07    5.31
   4  -5   1   42.31    5.53
  -4  -5  -1   44.85    6.54
   4   5   1   37.89    5.11
  -4   5  -1   46.12    6.16
   4   5   1   41.14    5.01
  -5  -5  -1    5.67    1.29
   5  -5   1    6.55    1.41
   5  -5   1    7.70    2.00
  -5  -5  -1   12.20    2.14
  -5   5  -1    7.32    1.37
   5   5   1    7.30    1.08
   5   5   1    5.66    1.13
   6  -5   1    1.51    1.64
   6  -5   1    1.84    1.26
  -6  -5  -1    1.92    1.09
  -6  -5  -1    2.83    1.39
   6   5   1    2.14    0.70
   6   5   1    2.57    0.69
  -6   5  -1    2.04    0.82
  -7  -5  -1    3.00    1.48
   7  -5   1    0.34    1.95
   7   5   1    0.60    0.65
  -7   5  -1    1.83    0.88
   7   5   1    1.35    0.69
   8  -5   1    1.38    1.96
  -8  -5  -1    1.20    1.53
   8   5   1    0.03    0.76
  -8   5  -1    0.67    0.83
   8   5   1    0.15    0.70
   9  -5   1    1.02    2.00
  -9  -5  -1   -0.02    1.62
   9   5   1    0.80    0.75
  -9   5  -1   -0.43    0.92
   9   5   1    0.42    0.71
  10  -5   1   -0.24    2.02
 -10  -5  -1    0.70    1.68
  10   5   1    0.89    0.81
  10   5   1   -0.75    0.82
 -10   5  -1    0.98    0.99
  11  -5   1    1.51    1.83
 -11  -5  -1   -0.47    1.68
 -11   5  -1   -0.01    1.09
  11   5   1   -1.15    0.95
  11   5   1   -0.47    0.71
 -12  -5  -1    2.17    2.14
  12  -5   1    4.29    2.24
  12   5   1    2.19    0.93
  12   5   1    2.50    1.17
 -12   5  -1    3.50    1.46
 -13  -5  -1    1.10    2.20
  13  -5   1    2.52    2.24
  13   5   1   -0.04    1.09
  13   5   1    0.66    0.89
 -13   5  -1    2.67    1.47
 -14  -5  -1   -2.22    2.26
  14  -5   1   -0.96    1.98
 -14   5  -1    0.08    1.32
  14   5   1   -1.01    1.11
  14   5   1   -2.14    1.37
 -15  -5  -1   -0.17    2.38
  15  -5   1    0.73    2.15
 -15   5  -1    0.72    1.61
  15   5   1    0.92    1.25
 -16  -5  -1    0.65    3.18
 -16  -5  -1   -0.51    2.43
  16  -5   1    2.75    2.43
  16  -5   1   -7.37    2.49
 -16   5  -1    1.60    1.93
  16   5   1    0.00    1.17
 -15  -6   1    4.03    2.88
  15  -6  -1    0.52    2.60
  15  -6  -1    0.57    2.17
 -15  -6   1   -0.43    2.81
 -15   6   1    4.12    2.02
  15   6  -1    1.42    1.37
 -14  -6   1    0.26    2.23
 -14  -6   1    0.91    2.29
  14  -6  -1    0.97    2.40
  14  -6  -1   -3.54    2.70
  14   6  -1    2.22    1.16
 -14   6   1    3.49    1.70
  13  -6  -1   -1.29    2.73
 -13  -6   1    1.30    2.61
  13  -6  -1   -0.17    2.59
 -13  -6   1    1.51    2.35
 -13   6   1    3.72    1.75
  13   6  -1   -1.76    1.09
 -12  -6   1   -0.15    2.38
  12  -6  -1   -3.03    2.05
 -12  -6   1    1.03    2.36
  12  -6  -1    0.77    2.29
 -12   6   1    0.99    1.45
  12   6  -1    0.36    0.98
  11  -6  -1    6.69    2.38
  11  -6  -1    3.36    2.68
 -11  -6   1    4.99    2.80
 -11   6   1    8.33    1.77
  11   6  -1    4.30    1.30
 -10  -6   1    4.41    2.27
  10  -6  -1    4.25    2.38
 -10   6   1    6.80    1.55
  10   6  -1    3.33    1.17
  -9  -6   1    0.42    1.99
   9  -6  -1   -2.99    2.17
  -9   6   1    1.08    1.11
   9   6  -1   -1.36    0.65
   9   6  -1   -0.48    1.14
   8  -6  -1    9.91    2.61
  -8  -6   1    6.62    2.46
   8   6  -1    8.00    1.32
   8   6  -1    7.98    1.47
  -8   6   1    6.04    1.49
   7  -6  -1   30.53    3.77
  -7  -6   1   25.69    4.16
   7   6  -1   25.10    3.00
  -7   6   1   22.40    3.55
   7   6  -1   17.51    2.83
  -6  -6   1    2.97    1.96
   6  -6  -1    4.74    2.21
   6   6  -1    3.69    1.06
  -6   6   1    2.53    1.17
   6   6  -1    4.37    0.88
   5  -6  -1   -0.65    1.71
   5  -6  -1    2.27    1.67
  -5  -6   1    0.66    1.81
  -5  -6   1    1.93    1.79
   5   6  -1    0.69    0.65
  -5   6   1   -0.85    0.86
   5   6  -1   -0.01    0.77
  -4  -6   1   25.98    4.39
  -4  -6   1   34.10    3.80
   4  -6  -1   36.24    4.06
   4   6  -1   23.33    3.27
  -4   6   1   28.62    4.06
   4   6  -1   24.19    3.36
   3  -6  -1   18.43    2.83
  -3  -6   1   18.47    3.03
  -3   6   1   15.83    1.99
   3   6  -1   14.35    2.03
   3   6  -1   13.89    2.11
  -3   6   1   15.49    2.55
   2  -6  -1    0.27    1.53
  -2  -6   1    1.80    1.70
  -2   6   1    1.44    0.62
   2   6  -1    1.03    0.60
   2   6  -1    2.03    0.86
  -2   6   1    0.36    0.76
   1  -6  -1   -1.76    1.16
  -1  -6   1   -2.36    1.92
   1  -6  -1   -1.22    1.64
  -1   6   1    0.54    0.53
  -1   6   1    0.58    0.85
   1   6  -1   -0.47    0.62
   0  -6  -1   -1.04    1.38
   0   6   1    0.23    0.80
   0   6  -1    0.48    0.54
   0   6  -1   -0.42    0.71
   0   6   1   -0.45    0.63
   0   6   1   -0.19    0.49
   1  -6   1   13.86    2.22
   1  -6   1   14.56    2.63
  -1  -6  -1   15.95    3.10
  -1  -6  -1   16.14    2.41
   1   6   1   13.45    1.82
   1   6   1   12.73    1.79
  -1   6  -1   12.63    2.21
   2  -6   1    4.31    1.89
   2  -6   1    5.73    1.46
  -2  -6  -1    7.33    1.79
  -2  -6  -1    7.36    1.99
   2   6   1    4.67    0.95
  -2   6  -1    5.65    1.24
   2   6   1    7.25    1.09
  -3  -6  -1   -0.04    1.25
   3  -6   1    0.12    1.29
   3  -6   1   -0.68    1.58
  -3  -6  -1    3.53    1.68
   3   6   1   -0.34    0.56
   3   6   1   -1.14    0.51
  -3   6  -1    0.32    0.80
   4  -6   1   12.41    2.45
  -4  -6  -1   14.16    2.52
   4  -6   1   14.78    2.09
  -4  -6  -1   15.91    2.21
   4   6   1   10.40    1.61
  -4   6  -1   11.82    2.00
   4   6   1    9.68    1.70
  -5  -6  -1    2.99    1.76
   5  -6   1    3.75    1.99
  -5  -6  -1    2.03    1.75
   5  -6   1    1.70    1.67
   5   6   1    1.88    0.82
  -5   6  -1    1.89    0.94
   5   6   1    2.00    0.71
  -6  -6  -1    0.43    1.80
   6  -6   1    0.26    2.06
   6   6   1   -0.18    0.67
   6   6   1   -0.26    0.78
  -6   6  -1    0.01    0.95
   7  -6   1   14.24    2.87
  -7  -6  -1   10.23    2.49
   7   6   1    8.76    1.47
   7   6   1    8.89    1.61
  -7   6  -1   11.45    1.87
   8  -6   1    4.11    2.10
  -8  -6  -1    0.05    1.92
   8   6   1    0.02    0.99
   8   6   1   -0.03    0.78
  -8   6  -1    1.40    1.08
  -9  -6  -1    8.18    2.51
   9  -6   1   13.25    2.78
   9   6   1   10.68    1.68
  -9   6  -1   10.30    1.95
   9   6   1    8.16    1.56
 -10  -6  -1    0.86    2.20
  10  -6   1    0.12    3.13
 -10   6  -1    1.99    1.27
  10   6   1    0.39    0.99
  10   6   1   -0.52    1.10
 -11  -6  -1   -0.27    2.35
  11  -6   1    2.17    2.43
  11   6   1    0.35    1.15
  11   6   1    1.01    0.97
 -11   6  -1    1.49    1.39
 -12  -6  -1    0.79    2.47
  12  -6   1    0.49    2.59
 -12   6  -1    2.60    1.42
  12   6   1   -0.05    0.99
  12   6   1    0.52    1.23
 -13  -6  -1    1.94    2.34
  13  -6   1    8.08    2.71
  13   6   1    3.14    1.59
  13   6   1    4.29    1.43
 -13   6  -1    6.08    1.94
 -14  -6  -1    1.50    2.34
  14  -6   1    0.45    2.52
 -14   6  -1    0.85    1.80
  14   6   1    0.44    1.24
  13  -7  -1   -1.22    3.11
 -13  -7   1    1.95    2.71
 -13  -7   1    1.81    2.99
  13  -7  -1   -1.30    3.09
  13   7  -1    1.53    1.55
 -13   7   1    1.75    1.97
  12  -7  -1   -2.73    2.53
  12  -7  -1   -0.41    2.72
 -12  -7   1   -0.97    2.51
 -12  -7   1    0.03    2.99
  12   7  -1   -0.18    1.23
 -12   7   1    1.20    1.79
  11  -7  -1    3.14    2.88
 -11  -7   1   -0.09    2.33
  11  -7  -1   -3.92    2.15
 -11  -7   1   -1.47    2.67
 -11   7   1    0.79    1.54
  11   7  -1   -1.11    1.17
 -10  -7   1    0.96    2.42
 -10  -7   1    2.49    2.56
  10  -7  -1    2.31    2.36
  10  -7  -1    3.99    2.95
  10   7  -1    3.69    1.22
 -10   7   1    4.28    1.56
   9  -7  -1   -1.87    2.23
  -9  -7   1    2.58    2.58
   9  -7  -1    5.46    2.82
   9   7  -1    1.48    1.01
  -9   7   1    2.81    1.48
  -8  -7   1    3.34    2.42
   8  -7  -1    5.89    2.89
   8  -7  -1    0.38    2.34
  -8   7   1    5.72    1.58
   8   7  -1    5.32    1.29
   7  -7  -1   -1.79    2.61
  -7  -7   1   -0.62    2.10
   7  -7  -1   -3.40    1.82
   7   7  -1    1.22    0.97
  -7   7   1    1.25    1.15
  -6  -7   1   12.39    3.21
   6  -7  -1   13.36    3.30
   6  -7  -1   14.74    3.03
  -6   7   1   14.50    2.31
   6   7  -1   11.16    1.86
   5  -7  -1    2.26    2.45
  -5  -7   1    3.72    2.34
   5  -7  -1   -1.04    2.03
  -5   7   1    2.72    1.26
   5   7  -1    1.40    0.86
  -4  -7   1    1.06    2.15
   4  -7  -1    1.57    2.18
  -4  -7   1    4.19    2.49
   4  -7  -1   -1.82    1.74
   4  -7  -1    0.54    2.20
  -4   7   1    0.22    1.13
   4   7  -1   -0.52    0.73
   3  -7  -1   -0.21    1.99
   3  -7  -1    0.45    1.86
  -3  -7   1    1.26    1.97
  -3  -7   1    2.08    1.90
   3   7  -1    1.77    0.78
  -3   7   1    1.40    0.99
   2  -7  -1    3.48    1.86
   2  -7  -1    4.31    2.21
  -2  -7   1    5.27    2.34
   2   7  -1    5.34    1.11
  -2   7   1    3.86    1.25
  -2   7   1    5.41    1.09
   1  -7  -1    2.08    2.11
   1  -7  -1   -0.28    1.74
  -1  -7   1    4.48    1.92
  -1  -7   1    2.45    2.42
  -1   7   1    1.58    0.96
  -1   7   1    1.52    0.81
   1   7  -1    1.16    0.75
   0  -7  -1    5.96    2.02
   0  -7   1    4.73    1.76
   0  -7  -1    0.48    3.04
   0  -7   1    2.85    2.87
   0   7   1    4.22    0.96
   0   7  -1    3.94    0.89
  -1  -7  -1    3.49    1.81
  -1  -7  -1    1.97    2.68
   1  -7   1    2.17    1.57
   1  -7   1    0.74    1.95
   1   7   1    2.75    0.77
   1   7   1    3.09    0.87
  -1   7  -1    2.07    0.98
   2  -7   1   -0.64    1.77
   2  -7   1    1.35    2.02
  -2  -7  -1    2.60    1.73
  -2  -7  -1   -0.05    2.15
   2   7   1    1.29    0.65
   2   7   1    0.45    0.88
  -2   7  -1    0.38    0.96
  -3  -7  -1    2.79    2.09
  -3  -7  -1    2.09    2.17
   3  -7   1    1.11    1.89
   3  -7   1    0.85    2.15
   3   7   1    0.99    0.73
  -3   7  -1    0.37    1.05
   3   7   1    0.34    0.79
   4  -7   1   62.46    7.34
  -4  -7  -1   63.58    8.88
   4  -7   1   63.42    7.54
  -4   7  -1   55.40    8.34
   4   7   1   54.40    6.92
   4   7   1   57.32    6.78
   5  -7   1   14.14    2.91
  -5  -7  -1   14.88    3.14
  -5   7  -1    9.66    1.96
   5   7   1    8.78    1.73
   5   7   1   11.89    1.62
  -6  -7  -1    5.36    2.47
   6  -7   1    3.88    2.78
  -6   7  -1    7.21    1.71
   6   7   1    8.39    1.53
   6   7   1    7.91    1.25
   7  -7   1   11.01    2.88
  -7  -7  -1    7.33    2.72
  -7   7  -1    6.31    1.67
   7   7   1    5.72    1.19
   7   7   1    5.58    1.46
   8  -7   1   -0.96    2.80
  -8  -7  -1    1.59    2.36
   8   7   1    2.36    0.97
  -8   7  -1    0.61    1.34
   8   7   1    1.25    0.98
   9  -7   1   -0.58    2.98
  -9  -7  -1   -1.63    2.54
   9   7   1   -0.26    1.10
   9   7   1    0.53    0.98
  -9   7  -1    1.48    1.50
 -10  -7  -1    2.24    2.71
  10  -7   1    1.54    3.41
  10   7   1    1.88    1.02
  10   7   1    2.45    1.12
 -10   7  -1    2.90    1.70
  11  -7   1    2.81    3.16
 -11  -7  -1   -0.31    2.76
  11   7   1    1.95    1.30
  11   7   1    2.44    1.48
 -11   7  -1    2.95    1.87
 -12  -7  -1   -0.74    2.90
  12  -7   1    0.85    3.11
  12   7   1    2.35    1.39
 -12   7  -1    0.12    1.85
  12   7   1   -0.19    1.46
 -13   7  -1    1.58    2.09
  13   7   1    1.55    1.53
 -10  -8   1    1.11    3.33
  10  -8  -1    0.18    3.46
 -10  -8   1    2.00    2.84
  10  -8  -1   -1.10    2.96
 -10   8   1    3.32    2.19
  10   8  -1    1.80    1.37
   9  -8  -1   -1.33    3.52
  -9  -8   1    2.33    3.15
  -9  -8   1   -0.70    2.53
   9  -8  -1    0.24    2.83
   9   8  -1    0.68    1.06
  -9   8   1   -0.10    1.61
  -8  -8   1    1.63    2.49
  -8  -8   1   -0.72    2.95
   8  -8  -1    1.15    2.57
   8  -8  -1   -0.41    3.53
   8   8  -1   -0.46    1.13
  -8   8   1   -0.19    1.54
   7  -8  -1   11.87    3.81
  -7  -8   1    9.45    3.40
  -7  -8   1   12.60    2.97
   7  -8  -1    3.72    2.87
  -7   8   1    6.27    1.86
   7   8  -1    5.34    1.46
  -6  -8   1    5.51    2.57
   6  -8  -1    5.70    2.68
  -6  -8   1    4.38    3.14
   6  -8  -1    7.68    3.47
   6   8  -1    4.91    1.34
  -6   8   1    9.59    1.98
  -5  -8   1    1.42    2.32
   5  -8  -1    0.46    2.05
   5  -8  -1    4.74    3.11
  -5  -8   1    1.06    2.70
  -5   8   1    2.04    1.43
   5   8  -1    1.40    0.90
   4  -8  -1    6.44    2.35
  -4  -8   1    6.50    3.09
   4  -8  -1    1.60    3.23
  -4  -8   1    6.33    2.30
   4   8  -1    5.18    1.26
  -4   8   1    6.33    1.82
  -3  -8   1   28.31    4.60
   3  -8  -1   35.08    5.11
   3  -8  -1   29.63    4.91
  -3  -8   1   32.59    5.63
   3  -8  -1   35.41    5.13
   3   8  -1   32.21    4.06
  -3   8   1   31.08    4.94
   2  -8  -1    3.84    2.17
   2  -8  -1    1.45    2.80
  -2  -8   1    2.64    2.71
  -2  -8   1    3.72    2.14
   2  -8  -1    3.83    2.62
  -2  -8   1    7.91    2.85
  -2   8   1    1.85    1.32
   2   8  -1    0.90    1.30
   1  -8  -1   14.32    2.90
  -1  -8   1   11.86    3.39
   1  -8  -1   14.07    3.22
  -1  -8   1    6.38    2.88
  -1  -8   1   14.41    2.63
   1   8  -1    8.32    1.62
   0  -8   1    8.57    2.64
   0  -8   1    8.80    3.75
   0  -8  -1    6.67    3.69
   0  -8  -1   13.89    2.86
   0  -8  -1    6.91    3.01
   0  -8   1   16.15    3.24
   0  -8   1    6.95    2.74
   1  -8   1    9.51    2.95
  -1  -8  -1    4.78    2.47
   1  -8   1    3.80    2.35
  -1  -8  -1    4.13    2.95
   1   8   1    4.62    1.21
   1   8   1    6.25    1.39
   2  -8   1    3.68    2.71
   2  -8   1    0.23    2.68
  -2  -8  -1    2.41    3.14
  -2  -8  -1    3.18    2.74
   2   8   1    1.62    0.96
   2   8   1    3.66    1.10
  -2   8  -1    2.07    1.34
  -3  -8  -1    6.40    2.84
   3  -8   1    5.18    3.08
  -3   8  -1    3.13    1.65
   3   8   1    2.62    1.16
   3   8   1    2.74    1.00
   4  -8   1    5.40    2.78
  -4  -8  -1    7.67    2.88
   4   8   1    5.58    1.34
  -4   8  -1    5.19    1.86
   4   8   1    7.56    1.46
   5  -8   1    5.75    3.16
  -5  -8  -1    5.79    3.22
   5   8   1    4.01    1.12
   5   8   1    2.98    1.24
  -5   8  -1    3.82    1.62
   6  -8   1   -2.01    3.21
  -6  -8  -1   -0.25    2.66
   6   8   1    0.13    1.02
   6   8   1   -0.05    1.04
  -6   8  -1   -0.64    1.45
   7  -8   1    1.66    3.37
  -7  -8  -1   -0.01    2.80
  -7   8  -1    0.33    1.55
   7   8   1    1.01    1.09
   7   8   1    0.49    1.30
  -8  -8  -1    0.51    3.07
   8  -8   1   -3.99    3.45
  -8   8  -1    1.85    1.96
   8   8   1    0.89    1.37
   8   8   1    0.47    1.23
  -9  -8  -1    2.05    3.30
   9  -8   1    5.23    3.71
   9   8   1   -0.20    1.47
   9   8   1    1.47    1.69
  -9   8  -1    2.00    2.01
 -10  -8  -1    3.76    3.34
  10  -8   1    2.31    3.75
  10   8   1    4.97    1.91
 -10   8  -1    2.85    2.39
  -7  -9   1    1.91    4.21
  -7  -9   1    0.91    2.70
   7  -9  -1    1.33    3.14
  -7   9   1    1.50    2.29
   7   9  -1   -1.78    1.27
  -6  -9   1   -0.69    4.24
  -6  -9   1    1.59    2.81
   6  -9  -1    6.14    3.14
  -6   9   1    0.42    2.06
   6   9  -1    2.24    1.46
  -5  -9   1    6.69    4.19
   5  -9  -1   23.34    6.11
  -5  -9   1    7.10    2.64
   5  -9  -1    4.49    2.88
   5   9  -1    5.58    1.73
  -5   9   1    7.22    2.44
  -4  -9   1    0.16    2.73
   4  -9  -1    0.10    2.54
   4  -9  -1   -5.15    5.26
  -4  -9   1   -1.23    4.01
  -4   9   1   -0.01    1.81
   4   9  -1    1.86    1.49
   3  -9  -1   -2.01    4.82
  -3  -9   1   -2.96    3.70
   3  -9  -1    0.04    2.87
  -3  -9   1    0.41    2.76
  -3   9   1   -0.21    1.80
   3   9  -1   -0.74    1.17
  -2  -9   1   -0.43    2.88
   2  -9  -1    2.48    2.93
  -2  -9   1   -3.41    3.88
   2  -9  -1    0.15    4.94
   2   9  -1   -0.16    1.24
  -1  -9   1   -1.18    4.24
   1  -9  -1    2.22    4.99
   1  -9  -1    2.84    3.14
  -1  -9   1    0.67    3.50
   1  -9  -1   -0.34    2.66
   1  -9  -1    4.14    4.44
  -1  -9   1    2.88    2.88
   0  -9   1    0.70    3.41
   0  -9   1    0.46    2.94
   0  -9  -1   -1.22    3.41
   0  -9  -1    3.88    3.32
   0  -9  -1    5.44    4.72
   0  -9   1    3.18    3.29
   0  -9  -1    2.54    2.90
   0  -9   1    2.51    4.43
   1  -9   1    1.54    2.76
   1  -9   1    4.53    3.59
  -1  -9  -1    2.86    3.03
  -1  -9  -1    1.58    3.71
  -1  -9  -1    7.88    5.18
   1  -9   1    3.57    3.31
   1  -9   1   11.68    5.17
   2  -9   1    4.37    3.49
   2  -9   1    8.12    3.25
  -2  -9  -1    3.81    3.48
   2   9   1    2.90    1.74
  -3  -9  -1    4.06    3.25
   3  -9   1    4.37    3.52
   3  -9   1    1.98    2.53
   3   9   1    2.42    1.76
  -3   9  -1    3.45    2.34
   4  -9   1   -1.81    2.89
  -4  -9  -1    2.66    3.68
   4  -9   1    0.38    3.78
   4   9   1    0.97    2.12
  -4   9  -1    1.13    2.62
  -5  -9  -1    3.87    3.86
   5  -9   1    3.17    3.21
   5  -9   1    0.34    3.68
  -5   9  -1    3.08    3.10
   5   9   1    0.12    2.13
   6  -9   1    6.21    3.51
  -6  -9  -1    8.43    4.10
   6  -9   1    3.02    4.21
  -6   9  -1    7.09    3.22
   6   9   1    5.30    2.46
  19   0  -2   -1.01    1.11
 -19   0   2   -0.84    1.93
  18   0  -2    3.78    1.29
 -18   0   2    0.88    1.50
 -17   0   2    1.56    1.52
  17   0  -2    0.89    1.05
  16   0  -2    0.55    0.81
 -16   0   2   -0.78    1.35
 -15   0   2   -0.28    1.22
  15   0  -2    0.63    0.87
 -14   0   2   -0.25    1.57
 -14   0   2   -0.07    1.14
  14   0  -2    1.70    1.44
  14   0  -2    0.41    0.85
  13   0  -2    0.97    0.80
 -13   0   2    0.88    1.07
 -13   0   2    0.40    0.96
  13   0  -2   -0.27    1.02
 -12   0   2   11.23    1.74
  12   0  -2   12.47    1.71
  12   0  -2   19.95    2.09
 -12   0   2    9.02    2.05
 -11   0   2   -0.29    0.76
  11   0  -2    1.12    0.58
 -11   0   2   -0.23    0.93
  11   0  -2   -0.97    0.74
  10   0  -2    0.86    0.76
  10   0  -2   -0.78    0.47
 -10   0   2   -0.20    0.69
 -10   0   2    0.73    0.88
  -9   0   2    0.12    0.73
   9   0  -2   -0.03    0.47
   9   0  -2   -0.64    0.62
  -9   0   2    0.55    0.66
  -8   0   2    1.42    0.77
   8   0  -2    1.94    0.55
   8   0  -2    0.27    0.65
  -8   0   2    1.65    0.60
   7   0  -2    0.26    0.38
  -7   0   2   -0.84    0.67
  -7   0   2    0.11    0.48
   7   0  -2   -0.93    0.53
  -6   0   2   15.01    1.78
  -6   0   2   17.05    2.24
   6   0  -2   13.36    1.76
   6   0  -2   15.05    1.90
  -6   0   2   11.78    1.80
  -5   0   2    0.03    0.33
   5   0  -2    0.40    0.31
   5   0  -2    0.03    0.42
  -5   0   2    0.63    0.47
  -5   0   2    0.20    0.33
   4   0  -2  102.50   11.64
  -4   0   2   98.30   11.66
   4   0  -2  104.26   11.44
  -4   0   2   98.51   11.62
  -4   0   2   97.24   14.03
   4   0  -2   93.60   11.64
  -3   0   2   -0.08    0.28
   3   0  -2   -0.81    0.34
  -3   0   2   -0.62    0.44
  -3   0   2   -0.52    0.29
  -3   0   2   -0.27    0.26
   3   0  -2   -0.80    0.16
   3   0  -2   -0.53    0.28
   3   0  -2    0.41    0.48
   2   0  -2    1.10    0.27
   2   0  -2   -0.03    0.21
   2   0  -2    1.09    0.29
  -2   0   2    1.15    0.26
   2   0  -2    2.02    0.20
  -2   0   2    1.72    0.24
  -2   0   2   -0.05    0.15
  -2   0   2    1.28    0.34
   1   0  -2    0.02    0.08
   1   0  -2   -0.12    0.15
   1   0  -2   -0.12    0.22
  -1   0   2    0.14    0.19
  -1   0   2    0.01    0.08
  -1   0   2   -0.08    0.10
   1   0  -2   -0.10    0.11
  -1   0   2   -0.19    0.18
   0   0  -2   31.60    4.74
   0   0  -2   33.96    4.76
   0   0   2   32.65    3.89
   0   0   2   30.62    3.93
   0   0   2   34.11    3.87
   0   0  -2   37.38    3.93
  -1   0  -2   -0.03    0.23
   1   0   2    0.07    0.14
  -1   0  -2   -0.45    0.36
   1   0   2   -0.23    0.28
  -1   0  -2    0.03    0.14
   1   0   2   -0.17    0.09
   1   0   2   -0.06    0.32
  -1   0  -2   -0.27    0.11
   2   0   2   88.49   11.71
   2   0   2   78.31    9.56
   2   0   2   81.45    9.65
  -2   0  -2   83.39    9.59
  -2   0  -2   81.93    9.65
  -2   0  -2   83.17   11.70
   3   0   2   -0.44    0.44
   3   0   2    0.12    0.22
  -3   0  -2   -0.52    0.25
  -3   0  -2   -0.79    1.17
   3   0   2    0.52    0.96
  -3   0  -2   -0.34    0.34
  -4   0  -2  141.76   18.95
   4   0   2  123.73   15.48
  -4   0  -2  137.70   15.65
   4   0   2  132.05   15.65
  -5   0  -2   -0.18    0.53
   5   0   2    0.40    0.43
  -5   0  -2    0.51    0.44
   5   0   2   -0.54    0.28
  -6   0  -2   14.47    2.50
   6   0   2   16.91    2.11
   6   0   2   17.07    1.99
   7   0   2   -0.18    0.36
  -7   0  -2    0.32    0.63
   7   0   2    0.23    0.49
   8   0   2   19.30    2.35
   8   0   2   19.57    2.46
  -8   0  -2   18.25    3.01
  -9   0  -2    0.92    0.76
   9   0   2   -0.36    0.46
   9   0   2   -0.31    0.58
 -10   0  -2   10.08    2.35
  10   0   2   17.06    1.88
  10   0   2   16.33    2.03
 -11   0  -2   -0.35    0.94
  11   0   2   -0.09    0.61
  11   0   2    0.10    0.63
 -12   0  -2    7.78    2.21
  12   0   2   13.35    1.67
  12   0   2   13.13    1.87
 -13   0  -2   -2.22    1.24
  13   0   2   -0.59    1.02
  13   0   2    0.19    0.95
 -14   0  -2    6.43    1.97
  14   0   2    9.27    1.49
 -15   0  -2   -0.99    1.53
  15   0   2    1.50    1.00
 -16   0  -2    0.64    1.84
  16   0   2    1.48    1.20
  17   0   2   -0.34    1.24
 -17   0  -2   -0.86    1.80
 -18   0  -2    2.27    2.11
  18   0   2    2.53    1.31
  19  -1  -2    1.69    1.14
 -19  -1   2    1.04    1.88
 -19   1   2    0.11    1.75
  19   1  -2    0.05    1.15
 -18  -1   2   -0.32    1.75
  18  -1  -2    2.03    1.03
 -18   1   2    1.18    1.47
  18   1  -2   -0.65    0.97
 -17  -1   2    0.91    1.82
  17  -1  -2    2.54    1.26
  17   1  -2    0.94    1.20
 -17   1   2    0.29    1.32
 -16  -1   2   -0.10    1.53
  16  -1  -2    0.02    0.89
  16  -1  -2    0.15    2.95
  16   1  -2    0.79    0.92
 -16   1   2   -1.38    1.37
  15  -1  -2   -1.14    1.77
 -15  -1   2    0.58    1.85
 -15  -1   2   -1.68    1.49
  15  -1  -2   -0.18    0.87
  15   1  -2    0.59    0.78
 -15   1   2    0.48    1.09
 -14  -1   2    1.58    1.38
  14  -1  -2    3.26    1.02
 -14  -1   2    3.71    1.48
  14  -1  -2    6.36    1.49
 -14   1   2    1.07    1.27
  14   1  -2    3.16    0.92
 -13  -1   2   12.94    2.73
  13  -1  -2   12.96    2.12
  13  -1  -2   15.70    2.58
 -13  -1   2   16.94    2.43
  13   1  -2   13.90    2.03
 -13   1   2   17.02    2.64
  13   1  -2   23.88    2.48
  12  -1  -2   -0.48    1.08
  12  -1  -2    2.18    0.97
 -12  -1   2    1.26    1.00
 -12  -1   2    0.25    1.12
 -12   1   2   -0.92    0.83
  12   1  -2    1.61    0.53
  12   1  -2    1.66    0.84
 -12   1   2    2.92    0.91
 -11  -1   2    2.98    1.16
  11  -1  -2    0.66    0.62
 -11  -1   2   -1.88    0.94
  11  -1  -2    0.03    1.06
  11   1  -2    0.33    0.48
 -11   1   2    0.96    0.69
 -11   1   2    0.04    0.86
  11   1  -2    1.39    0.64
 -10  -1   2   12.47    1.93
  10  -1  -2   11.29    1.80
  10  -1  -2   12.79    2.06
 -10  -1   2   15.28    2.29
 -10   1   2   15.89    1.80
  10   1  -2   15.17    1.82
  10   1  -2   12.82    1.73
 -10   1   2   12.52    2.22
   9  -1  -2   15.96    1.82
  -9  -1   2   11.88    2.14
  -9  -1   2   14.75    1.86
   9  -1  -2   11.71    1.96
  -9   1   2   11.08    2.06
  -9   1   2   15.77    1.67
   9   1  -2   12.31    1.70
  -9   1   2   12.84    1.66
   9   1  -2   11.35    1.65
  -8  -1   2   13.18    1.63
  -8  -1   2    7.79    1.79
   8  -1  -2   10.77    1.53
   8  -1  -2    9.83    1.71
   8   1  -2   11.01    1.43
  -8   1   2   11.82    1.79
   8   1  -2   11.53    1.47
  -8   1   2    9.68    1.42
  -8   1   2   12.49    1.38
   7  -1  -2    9.15    1.42
  -7  -1   2    9.10    1.48
  -7  -1   2    8.17    1.68
   7  -1  -2    9.25    1.57
  -7   1   2   10.51    1.34
   7   1  -2   10.23    1.36
  -7   1   2   10.20    1.67
  -7   1   2   12.45    1.30
   7   1  -2   11.34    1.37
  -6  -1   2   37.07    4.30
   6  -1  -2   35.22    4.43
   6  -1  -2   31.04    4.20
  -6  -1   2   37.46    5.15
  -6   1   2   35.74    4.18
   6   1  -2   37.57    4.22
   6   1  -2   33.69    4.15
  -6   1   2   39.33    5.13
  -6   1   2   34.22    4.21
  -5  -1   2   42.80    6.05
  -5  -1   2   41.08    5.03
   5  -1  -2   43.01    4.99
   5  -1  -2   42.33    4.95
   5  -1  -2   46.26    5.10
  -5  -1   2   44.85    5.02
   5   1  -2   40.68    4.90
   5   1  -2   40.10    4.96
  -5   1   2   43.07    4.97
  -5   1   2   41.92    6.01
  -4  -1   2   14.63    1.61
  -4  -1   2   13.00    1.66
   4  -1  -2   15.47    1.80
   4  -1  -2   13.30    1.59
  -4  -1   2    9.88    1.92
   4  -1  -2   14.11    1.66
  -4   1   2   11.26    1.57
   4   1  -2   14.19    1.57
  -4   1   2   18.71    1.97
  -4   1   2   12.99    1.96
   4   1  -2   11.13    1.55
  -3  -1   2  542.10   62.76
   3  -1  -2  530.04   62.72
  -3  -1   2  536.73   61.82
  -3  -1   2  529.60   75.79
   3  -1  -2  545.99   61.84
  -3  -1   2  551.59   62.74
   3  -1  -2  517.30   75.78
   3  -1  -2  518.50   62.81
  -3   1   2  548.56   62.71
  -3   1   2  536.05   61.86
   3   1  -2  538.12   61.82
  -3   1   2  556.82   75.77
   3   1  -2  545.31   62.73
   2  -1  -2   71.94    8.50
   2  -1  -2   69.80    8.41
   2  -1  -2   71.09    8.57
   2  -1  -2   74.24   10.29
  -2  -1   2   73.36   10.29
  -2  -1   2   75.22    8.50
  -2  -1   2   72.66    8.39
  -2  -1   2   73.14    8.55
  -2   1   2   71.07    8.43
  -2   1   2   73.53    8.60
   2   1  -2   70.89    8.39
   2   1  -2   72.10   10.30
  -2   1   2   72.87   10.28
   2   1  -2   76.90    8.58
   2   1  -2   73.03    8.50
  -1  -1   2  419.09   47.47
  -1  -1   2  410.29   48.18
   1  -1  -2  377.24   58.18
   1  -1  -2  424.84   48.15
   1  -1  -2  414.36   47.47
  -1  -1   2  409.31   58.17
   1  -1  -2  419.83   48.22
  -1   1   2  394.10   58.18
   1   1  -2  420.80   48.18
  -1   1   2  413.72   48.22
   1   1  -2  437.94   47.46
  -1   1   2  414.48   48.15
  -1   1   2  416.31   47.47
   1   1  -2  417.93   58.18
   0  -1  -2   21.61    2.97
   0  -1  -2   23.10    3.00
   0  -1  -2   24.70    3.59
   0  -1   2   28.30    2.93
   0  -1  -2   25.54    2.90
   0  -1   2   25.58    3.00
   0  -1   2   25.67    3.56
   0   1  -2   29.14    2.93
   0   1   2   23.60    2.96
   0   1   2   24.82    3.59
   0   1  -2   24.82    3.56
   0   1   2   25.38    2.90
   1  -1   2    4.05    0.76
   1  -1   2    4.35    0.64
   1  -1   2    5.06    0.72
  -1  -1  -2    4.10    0.64
  -1  -1  -2    4.24    0.63
  -1  -1  -2    4.35    0.87
  -1  -1  -2    6.78    0.60
   1   1   2    4.12    0.67
  -1   1  -2    6.18    0.99
  -1   1  -2    3.62    0.65
   1   1   2    9.62    1.28
   1   1   2    4.76    0.56
   1   1   2    3.46    0.59
  -1   1  -2    4.40    0.69
   2  -1   2  349.18   45.22
  -2  -1  -2  309.88   45.28
  -2  -1  -2  326.84   37.44
  -2  -1  -2  346.68   36.90
  -2  -1  -2  321.80   37.44
   2  -1   2  321.76   37.43
   2  -1   2  310.42   36.98
   2   1   2  317.41   36.89
   2   1   2  305.72   45.30
   2   1   2  318.11   37.44
  -2   1  -2  324.02   45.22
  -2   1  -2  307.03   37.44
  -2   1  -2  308.40   37.00
   2   1   2  315.01   37.45
  -3  -1  -2  186.41   22.22
   3  -1   2  193.04   22.22
   3  -1   2  177.02   22.01
   3  -1   2  210.18   26.89
  -3  -1  -2  169.18   26.92
  -3  -1  -2  195.32   21.94
   3   1   2  191.04   22.23
   3   1   2  191.95   22.24
  -3   1  -2  181.65   22.23
   3   1   2  189.34   21.92
  -3   1  -2  202.16   26.87
   4  -1   2  132.50   16.09
   4  -1   2  125.08   15.98
  -4  -1  -2  136.50   19.55
  -4   1  -2  144.60   16.09
   4   1   2  134.44   16.11
   4   1   2  137.41   16.10
   4   1   2  132.78   15.89
  -4   1  -2  156.46   19.48
   5  -1   2    2.45    0.42
  -5  -1  -2    2.59    0.82
   5  -1   2    2.78    0.88
   5   1   2    3.00    0.55
   5   1   2    3.31    0.45
   5   1   2    2.82    0.51
  -5   1  -2    3.29    0.48
  -5   1  -2    2.90    0.70
   6  -1   2   18.79    2.29
   6  -1   2   18.61    2.54
  -6  -1  -2   14.07    2.91
   6   1   2   21.02    2.36
  -6   1  -2   20.39    2.31
  -6   1  -2   23.32    2.95
   6   1   2   21.75    2.38
   6   1   2   17.80    2.30
   7  -1   2  132.80   15.64
  -7  -1  -2  125.17   19.11
   7  -1   2  135.32   15.72
   7   1   2  129.66   15.55
   7   1   2  129.33   15.75
  -7   1  -2  141.48   15.72
  -7   1  -2  145.40   19.09
   8  -1   2   26.11    3.42
  -8  -1  -2   29.59    4.08
   8  -1   2   26.04    3.15
   8   1   2   27.61    3.23
  -8   1  -2   30.42    3.24
  -8   1  -2   24.21    3.96
   8   1   2   24.14    3.18
   9  -1   2   94.32   11.10
   9  -1   2   92.98   11.10
  -9  -1  -2   88.48   13.55
   9   1   2   97.86   11.14
  -9   1  -2  103.93   13.52
   9   1   2   90.70   11.01
  10  -1   2    0.03    0.45
  10  -1   2    0.21    0.74
 -10  -1  -2    1.11    0.97
  10   1   2   -0.50    0.50
  10   1   2    0.47    0.56
 -10   1  -2   -0.77    0.87
 -11  -1  -2    2.43    1.19
  11  -1   2   -0.45    0.66
  11  -1   2   -0.50    0.88
  11   1   2    0.26    0.57
  11   1   2   -0.21    0.49
 -11   1  -2    0.49    0.86
 -12  -1  -2    2.38    1.46
  12  -1   2    6.52    1.30
 -12   1  -2    6.79    1.56
  12   1   2    6.53    1.07
  12   1   2    5.82    1.08
 -13  -1  -2    9.32    2.09
  13  -1   2    9.49    1.73
  13   1   2    4.98    1.35
 -13   1  -2    9.96    1.95
  13   1   2    9.88    1.43
 -14  -1  -2    9.08    2.23
  14  -1   2   12.53    1.77
  14   1   2   11.15    1.72
 -14   1  -2    7.20    1.93
  14   1   2    8.21    1.61
 -15  -1  -2    8.28    2.18
  15  -1   2    9.97    1.81
  15   1   2   11.35    1.63
 -15   1  -2    7.49    1.91
  16  -1   2    2.25    1.24
 -16  -1  -2   -4.58    1.77
  16   1   2    0.84    0.92
 -16   1  -2    0.00    1.57
 -17  -1  -2    2.06    1.90
  17  -1   2    6.90    1.45
  17   1   2    8.29    1.59
 -17   1  -2    4.76    1.64
  18  -1   2    0.00    1.52
 -18  -1  -2   -2.45    2.30
 -18   1  -2    3.66    2.00
  18   1   2    1.51    1.11
 -19   2   2    4.63    2.24
  19   2  -2    4.60    1.66
  18  -2  -2    0.91    1.34
 -18  -2   2   -0.49    2.11
  18   2  -2    1.49    1.10
 -18   2   2    2.05    1.65
  17  -2  -2    2.55    1.35
  17  -2  -2    1.67    3.35
 -17  -2   2    1.97    2.09
  17   2  -2    2.41    1.13
 -17   2   2    3.50    1.40
 -16  -2   2   18.26    2.95
  16  -2  -2   13.98    2.12
 -16  -2   2   10.95    2.70
  16  -2  -2   13.22    2.94
 -16   2   2   11.81    2.43
  16   2  -2   14.62    2.05
 -15  -2   2    1.47    1.35
  15  -2  -2    1.76    1.02
 -15  -2   2    0.80    1.74
  15  -2  -2    3.06    1.78
  15   2  -2    1.34    1.00
 -15   2   2    3.25    1.35
 -14  -2   2    8.23    2.04
  14  -2  -2   12.99    1.66
  14  -2  -2    8.45    2.10
 -14  -2   2    7.88    1.97
 -14   2   2    7.68    1.67
  14   2  -2    6.40    1.30
  13  -2  -2    4.84    1.17
  13  -2  -2    1.71    1.56
 -13  -2   2    3.64    1.54
 -13  -2   2    0.11    1.42
  13   2  -2    3.89    0.89
 -13   2   2    4.20    1.16
  12  -2  -2    3.41    1.71
  12  -2  -2    7.38    1.38
 -12  -2   2    8.60    1.57
 -12  -2   2    6.44    1.66
  12   2  -2    6.79    1.14
 -12   2   2    7.67    1.51
 -11  -2   2    0.68    1.10
  11  -2  -2    2.04    0.85
 -11  -2   2    1.90    1.18
  11  -2  -2   -0.52    1.06
  11   2  -2    2.32    0.55
 -11   2   2    1.85    0.85
  11   2  -2    2.61    0.69
  10  -2  -2   -0.44    1.01
 -10  -2   2    0.78    0.97
  10  -2  -2    1.88    0.76
 -10  -2   2    0.43    0.81
  10   2  -2   -0.12    0.27
  10   2  -2    1.06    0.54
 -10   2   2    0.92    0.76
  -9  -2   2    4.15    1.14
   9  -2  -2    2.85    1.17
   9  -2  -2    3.53    0.95
   9   2  -2    4.46    0.55
  -9   2   2    4.28    1.00
   9   2  -2    3.98    0.73
   8  -2  -2    0.93    0.74
  -8  -2   2    0.57    0.54
   8   2  -2   -0.26    0.39
  -8   2   2    0.91    0.73
   7  -2  -2   65.12    7.39
  -7  -2   2   60.42    8.99
  -7   2   2   67.64    8.94
   7   2  -2   58.88    7.27
  -6  -2   2    6.39    1.26
   6  -2  -2    6.38    1.22
  -6   2   2    6.52    1.11
   6   2  -2    6.47    0.89
   5  -2  -2    4.92    0.96
  -5  -2   2    5.91    1.02
   5  -2  -2    3.97    0.74
  -5  -2   2    5.61    0.66
  -5   2   2    3.92    0.86
   5   2  -2    3.92    0.66
  -5   2   2    4.59    0.59
  -4  -2   2   32.31    3.92
   4  -2  -2   33.49    3.93
  -4  -2   2   34.64    4.86
   4  -2  -2   39.45    4.12
  -4   2   2   33.18    3.91
   4   2  -2   32.63    3.89
  -4   2   2   34.49    4.79
   3  -2  -2    3.52    0.79
   3  -2  -2    2.30    0.76
   3  -2  -2    3.36    0.54
  -3  -2   2    4.06    0.84
  -3   2   2    4.56    1.39
  -3   2   2    3.35    0.48
   3   2  -2    2.95    1.39
  -3   2   2    3.17    0.63
   3   2  -2    3.85    0.53
  -2  -2   2   16.46    2.29
   2  -2  -2   13.70    1.98
   2  -2  -2   17.39    1.95
   2  -2  -2   14.58    1.81
  -2  -2   2   15.21    1.94
   2   2  -2   16.57    2.41
  -2   2   2   15.59    1.99
  -2   2   2   13.21    1.77
   2   2  -2   15.45    1.79
  -2   2   2   14.85    2.19
   1  -2  -2    2.64    0.61
  -1  -2   2    2.38    0.64
   1  -2  -2    1.34    0.55
   1  -2  -2    1.51    0.56
  -1  -2   2    1.34    0.47
   1  -2  -2    1.35    0.31
  -1  -2   2    1.25    0.52
  -1   2   2    1.63    0.42
   1   2  -2    1.28    0.32
  -1   2   2    2.02    0.32
   0  -2   2  199.59   27.93
   0  -2   2  199.85   23.14
   0  -2   2  197.70   23.16
   0  -2  -2  199.84   22.79
   0  -2  -2  193.46   23.20
   0   2   2  197.54   22.79
   0   2   2  205.43   23.13
   0   2   2  188.63   27.95
   0   2  -2  201.29   22.81
   0   2  -2  198.44   27.93
  -1  -2  -2  384.26   45.86
   1  -2   2  382.20   45.83
  -1  -2  -2  382.42   55.42
   1  -2   2  389.49   45.25
  -1  -2  -2  419.05   45.14
   1  -2   2  400.88   55.32
   1   2   2  385.59   45.87
  -1   2  -2  391.17   55.33
   1   2   2  392.76   45.14
   1   2   2  395.63   45.81
  -2  -2  -2  171.84   24.16
   2  -2   2  154.42   19.74
  -2  -2  -2  167.54   19.95
  -2  -2  -2  173.51   19.63
   2  -2   2  175.64   24.07
   2  -2   2  170.81   19.94
   2   2   2  170.96   19.94
   2   2   2  168.66   19.97
  -2   2  -2  176.80   24.06
   2   2   2  170.90   19.63
  -2   2  -2  169.26   19.94
  -3  -2  -2   47.48    6.18
   3  -2   2   45.36    5.13
   3  -2   2   41.02    4.90
  -3  -2  -2   43.43    4.90
   3   2   2   41.09    4.90
  -3   2  -2   40.97    5.90
  -3   2  -2   41.41    4.92
   3   2   2   42.31    4.81
   3   2   2   37.01    4.92
   4  -2   2   38.38    4.28
  -4  -2  -2   30.99    5.37
   4  -2   2   36.51    4.56
  -4  -2  -2   35.88    4.26
   4   2   2   38.09    4.23
   4   2   2   38.15    4.31
  -4   2  -2   33.69    4.29
  -4   2  -2   37.29    5.19
   4   2   2   34.85    4.30
   5  -2   2   29.55    3.54
   5  -2   2   36.13    3.94
  -5  -2  -2   34.09    4.61
   5   2   2   32.23    3.53
   5   2   2   27.81    3.57
   5   2   2   31.83    3.62
  -5   2  -2   29.48    4.35
  -5   2  -2   29.84    3.57
  -6  -2  -2    1.49    0.95
   6  -2   2    1.86    0.30
   6  -2   2    0.65    0.93
   6   2   2    1.86    0.42
  -6   2  -2    2.77    0.67
   6   2   2    1.81    0.42
   6   2   2    1.69    0.49
  -6   2  -2    1.70    0.44
   7  -2   2   12.23    1.81
  -7  -2  -2    7.42    1.79
   7   2   2    8.10    1.29
  -7   2  -2    9.84    1.67
   7   2   2   11.03    1.27
   7   2   2   11.28    1.36
  -7   2  -2   10.46    1.26
   8  -2   2  110.14   13.11
  -8  -2  -2  110.30   16.06
   8  -2   2  125.63   13.21
  -8   2  -2  119.91   15.94
   8   2   2  108.48   13.19
   8   2   2  113.12   13.14
   8   2   2  109.73   13.00
  -9  -2  -2   14.48    2.55
   9  -2   2   17.79    2.30
  -9   2  -2   15.26    2.30
   9   2   2   12.69    1.85
   9   2   2   14.51    1.74
   9   2   2   12.64    1.81
  10  -2   2    9.04    1.68
 -10  -2  -2    8.15    1.73
 -10   2  -2    7.12    1.59
  10   2   2    9.27    1.29
  10   2   2   11.24    1.37
 -11  -2  -2   15.13    2.97
  11  -2   2   23.63    2.71
  11   2   2   20.86    2.37
  11   2   2   16.38    2.31
 -11   2  -2   17.38    2.87
 -12  -2  -2    5.81    1.56
  12  -2   2    3.16    1.23
 -12   2  -2    4.62    1.27
  12   2   2    2.47    0.91
  12   2   2    4.63    1.06
 -13  -2  -2   -0.60    1.43
  13  -2   2    0.09    1.12
 -13   2  -2    1.14    1.11
  13   2   2   -1.14    0.88
  13   2   2    1.04    0.93
  14  -2   2    8.00    1.75
 -14  -2  -2    8.13    2.12
 -14   2  -2    8.17    1.95
  14   2   2    9.64    1.64
  14   2   2    8.41    1.46
  15  -2   2   -0.07    1.45
 -15  -2  -2   -1.79    1.37
  15   2   2   -0.94    1.25
  15   2   2   -0.34    1.02
 -15   2  -2    3.01    1.35
  16  -2   2    4.51    1.57
 -16  -2  -2    3.17    2.11
 -16   2  -2    4.45    1.69
  16   2   2    3.90    1.25
  17  -2   2    2.06    1.28
 -17  -2  -2   -0.78    2.18
 -17   2  -2    1.58    1.48
  17   2   2    1.05    1.31
 -18  -2  -2   -4.03    2.44
  18  -2   2   -0.79    1.48
 -18   2  -2    0.11    1.74
  18   2   2    1.82    1.47
  18  -3  -2   -1.43    1.48
 -18  -3   2   -3.88    2.07
  18  -3  -2    0.13    4.03
  18   3  -2    0.21    1.31
 -18   3   2    0.06    1.51
  17  -3  -2    2.11    1.35
 -17  -3   2   -0.23    1.87
  17  -3  -2    0.96    2.78
 -17  -3   2    1.77    2.81
  17   3  -2    3.34    1.18
 -17   3   2    4.33    1.75
 -16  -3   2   -1.50    1.62
  16  -3  -2    2.08    1.35
  16  -3  -2    1.73    1.96
 -16  -3   2   -0.94    2.37
 -16   3   2    2.27    1.37
  16   3  -2    1.70    1.08
 -15  -3   2   -2.87    1.87
  15  -3  -2    0.17    1.41
  15  -3  -2   -1.69    1.75
 -15  -3   2   -1.50    1.72
 -15   3   2   -0.70    1.20
  15   3  -2   -0.41    0.64
 -14  -3   2   21.18    3.39
  14  -3  -2   26.29    3.70
  14  -3  -2   25.51    3.13
 -14  -3   2   16.89    3.63
 -14   3   2   24.39    3.59
  14   3  -2   20.63    2.78
 -13  -3   2    3.36    1.61
 -13  -3   2    6.15    1.82
  13  -3  -2    5.44    1.47
  13  -3  -2    6.19    1.86
 -13   3   2    4.16    1.35
  13   3  -2    5.97    1.05
  12  -3  -2   -0.04    1.59
 -12  -3   2    2.46    1.27
 -12  -3   2    0.95    1.40
  12  -3  -2    3.63    1.41
  12   3  -2    1.02    0.64
 -12   3   2    0.31    1.09
  11  -3  -2    4.04    1.82
 -11  -3   2   10.53    1.97
 -11  -3   2   10.64    1.96
  11  -3  -2   11.31    1.75
 -11   3   2   10.54    1.75
  11   3  -2    8.08    1.32
  10  -3  -2   -3.22    1.04
 -10  -3   2    0.09    1.06
  10  -3  -2    2.93    1.20
 -10   3   2    2.40    0.85
  10   3  -2    1.04    0.61
  -9  -3   2   25.18    3.67
   9  -3  -2   20.11    3.02
   9   3  -2   22.57    2.81
  -9   3   2   23.79    3.49
   8  -3  -2   13.67    2.04
  -8  -3   2   14.76    2.41
   8   3  -2   13.67    1.81
   8   3  -2   11.91    1.72
  -8   3   2   14.30    2.21
  -7  -3   2   37.37    5.12
   7  -3  -2   38.77    4.35
   7   3  -2   35.12    4.07
  -7   3   2   32.58    4.89
   7   3  -2   31.20    3.97
   6  -3  -2    0.73    0.83
  -6  -3   2    1.03    0.85
  -6  -3   2    0.91    0.31
   6  -3  -2    0.64    0.50
   6   3  -2    0.40    0.43
  -6   3   2    1.18    0.23
   6   3  -2    0.88    0.44
  -6   3   2   -0.30    0.43
   5  -3  -2   32.06    3.76
  -5  -3   2   28.14    3.73
  -5  -3   2   39.82    4.85
   5  -3  -2   41.47    4.12
   5   3  -2   30.41    3.73
  -5   3   2   33.98    3.73
   5   3  -2   30.01    3.79
  -5   3   2   32.21    4.58
  -4  -3   2   11.55    1.84
   4  -3  -2   12.54    1.78
   4  -3  -2   10.41    1.39
  -4   3   2    9.33    1.61
  -4   3   2   10.97    1.26
   4   3  -2    9.15    1.36
   4   3  -2    9.40    1.30
   3  -3  -2   76.08    8.70
   3  -3  -2   65.74    8.72
  -3  -3   2   76.89   10.59
  -3   3   2   74.53   10.49
  -3   3   2   76.67    8.65
   3   3  -2   75.17    8.56
   3   3  -2   72.05    8.69
  -2  -3   2   26.41    3.93
   2  -3  -2   25.04    3.29
   2  -3  -2   29.20    3.40
  -2   3   2   24.49    3.78
   2   3  -2   26.88    3.09
  -2   3   2   26.81    3.12
   1  -3  -2   20.79    2.39
  -1  -3   2   21.14    2.31
  -1   3   2   16.25    2.55
  -1   3   2   15.17    2.05
  -1   3   2   18.37    2.10
   1   3  -2   18.60    2.11
   0  -3   2  107.85   12.19
   0  -3  -2  109.74   12.24
   0   3  -2  107.49   11.96
   0   3   2  102.12   14.67
   0   3   2   98.24   12.13
   0   3   2   99.63   11.94
   0   3  -2  106.12   14.64
  -1  -3  -2  106.34   12.27
   1  -3   2  101.66   12.23
  -1   3  -2  104.79   14.70
   1   3   2  103.23   11.99
   1   3   2  104.47   12.19
  -1   3  -2  104.43   12.01
   2  -3   2    7.96    1.35
  -2  -3  -2    6.60    1.16
  -2  -3  -2    8.20    1.48
   2  -3   2    7.65    1.11
   2   3   2    6.43    1.01
   2   3   2    8.68    1.00
  -2   3  -2    7.70    1.21
  -3  -3  -2   51.75    8.14
   3  -3   2   58.73    6.66
   3  -3   2   58.57    6.67
  -3  -3  -2   55.37    6.68
   3  -3   2   57.04    6.73
   3   3   2   58.25    6.54
   3   3   2   57.88    6.66
  -3   3  -2   52.92    8.00
   4  -3   2   47.98    6.41
  -4  -3  -2   52.64    6.21
   4  -3   2   51.95    6.22
  -4  -3  -2   50.80    7.67
   4  -3   2   53.31    6.18
   4   3   2   51.03    6.10
   4   3   2   54.48    6.22
  -4   3  -2   54.42    7.49
   5  -3   2   23.62    2.50
   5  -3   2   22.25    2.90
  -5  -3  -2   19.59    3.31
  -5  -3  -2   19.91    2.42
   5  -3   2   19.22    2.43
   5   3   2   18.75    2.51
  -5   3  -2   21.87    3.04
   5   3   2   19.44    2.45
   6  -3   2    1.93    1.06
   6  -3   2    0.36    0.30
  -6  -3  -2    1.42    0.95
   6  -3   2    0.47    0.31
  -6   3  -2    0.70    0.60
   6   3   2    0.80    0.39
   6   3   2    0.22    0.46
  -7  -3  -2    5.23    1.39
   7  -3   2    6.98    1.55
   7   3   2    4.09    0.85
  -7   3  -2    6.11    1.08
   7   3   2    4.19    0.80
   8  -3   2    5.76    1.55
  -8  -3  -2    4.05    1.30
  -8   3  -2    4.98    1.07
   8   3   2    5.66    0.94
   8   3   2    4.42    0.85
  -9  -3  -2   31.97    5.76
   9  -3   2   42.45    4.94
   9   3   2   39.81    4.45
  -9   3  -2   37.39    5.48
   9   3   2   36.07    4.60
  10  -3   2    1.97    1.36
 -10  -3  -2    3.10    1.34
  10   3   2    2.76    0.76
  10   3   2    2.85    0.80
 -10   3  -2    1.64    0.89
  11  -3   2    0.33    1.25
 -11  -3  -2    0.20    1.45
  11   3   2    0.00    0.74
  11   3   2    0.74    0.89
 -11   3  -2    0.00    0.98
  12  -3   2    1.26    1.48
 -12  -3  -2    1.65    1.58
  12   3   2    4.40    1.05
  12   3   2    5.58    1.12
 -12   3  -2    2.95    1.25
 -13  -3  -2    0.53    1.58
  13  -3   2    2.21    1.30
  13   3   2    0.29    0.93
 -13   3  -2    0.09    1.13
  13   3   2    0.51    1.12
  14  -3   2   -0.08    1.50
 -14  -3  -2   -2.01    1.37
  14   3   2   -0.56    1.10
 -14   3  -2   -0.43    1.21
  14   3   2   -0.58    0.92
  15  -3   2   -1.20    1.61
 -15  -3  -2    0.29    1.73
 -15   3  -2    0.39    1.15
  15   3   2    1.41    1.17
  15   3   2    1.11    1.21
 -16  -3  -2    0.91    2.04
  16  -3   2    7.29    1.63
  16   3   2    2.49    1.19
 -16   3  -2    0.64    1.35
  16   3   2    1.84    1.75
  17  -3   2   10.99    2.10
 -17  -3  -2    3.05    2.33
 -17   3  -2    7.89    1.98
  17   3   2    3.98    1.40
  17  -4  -2   -0.02    2.88
 -17  -4   2   -1.34    2.95
 -17  -4   2   -4.20    2.10
  17  -4  -2   -0.29    1.47
  17   4  -2    0.60    1.30
 -17   4   2   -1.15    1.86
 -16  -4   2    0.21    2.53
  16  -4  -2    0.01    1.39
 -16  -4   2   -1.46    2.14
  16  -4  -2    4.41    2.78
  16   4  -2   -0.28    1.17
 -16   4   2   -3.37    1.45
  15  -4  -2    0.47    2.52
  15  -4  -2    4.22    1.58
 -15  -4   2    0.28    2.01
 -15  -4   2   -0.47    2.27
 -15   4   2   -0.03    1.76
  15   4  -2    0.03    0.94
 -14  -4   2   -1.14    1.70
 -14  -4   2   -2.00    1.74
  14  -4  -2   -0.72    1.92
  14  -4  -2    0.24    1.31
  14   4  -2    0.44    0.88
 -14   4   2   -1.73    1.47
  13  -4  -2    1.98    1.49
 -13  -4   2   -1.61    1.69
 -13  -4   2   -0.18    1.78
  13  -4  -2   -0.83    1.85
  13   4  -2   -0.28    0.85
 -13   4   2    0.99    1.23
 -12  -4   2    0.38    1.45
  12  -4  -2   -3.51    1.54
 -12  -4   2   -2.14    1.30
  12  -4  -2   -1.01    1.41
 -12   4   2   -0.58    0.98
  12   4  -2    0.76    0.85
 -11  -4   2   -2.37    1.50
 -11  -4   2    0.20    1.25
  11  -4  -2   -2.14    1.32
  11  -4  -2    1.45    1.58
 -11   4   2    0.10    0.91
  11   4  -2   -0.33    0.66
  10  -4  -2   17.18    2.56
  10  -4  -2   11.19    2.47
 -10  -4   2   11.46    2.61
 -10   4   2   16.63    2.39
  10   4  -2   12.47    1.85
  -9  -4   2    2.80    1.39
   9  -4  -2    0.41    1.30
   9   4  -2    0.91    0.58
  -9   4   2    1.19    0.89
   8  -4  -2    1.88    1.30
  -8  -4   2    0.12    1.25
   8   4  -2   -0.77    0.46
  -8   4   2   -0.38    0.74
   8   4  -2   -0.17    0.65
  -7  -4   2    3.75    0.73
   7  -4  -2    5.44    1.42
  -7  -4   2    3.56    1.37
   7  -4  -2    3.20    0.82
  -7  -4   2    3.38    0.63
   7   4  -2    4.11    0.85
   7   4  -2    3.96    0.78
  -7   4   2    4.26    1.00
  -6  -4   2    9.99    1.93
   6  -4  -2   14.44    1.96
   6  -4  -2   10.91    1.42
  -6  -4   2    5.71    1.17
   6   4  -2   10.89    1.30
  -6   4   2   10.20    1.16
  -6   4   2   10.57    1.60
   6   4  -2    9.11    1.35
   5  -4  -2   10.80    1.77
  -5  -4   2    7.47    1.63
  -5   4   2    6.84    0.96
   5   4  -2    6.61    1.07
   5   4  -2    9.10    1.19
  -5   4   2    7.64    1.32
  -4  -4   2    3.88    1.21
   4  -4  -2    2.31    1.22
   4   4  -2    2.88    0.65
   4   4  -2    3.53    0.72
  -4   4   2    3.18    0.82
  -4   4   2    4.20    0.60
   3  -4  -2   -0.11    0.94
  -3  -4   2    1.19    0.92
   3   4  -2    0.03    0.37
   3   4  -2    0.82    0.52
  -3   4   2    0.28    0.46
  -3   4   2    0.00    0.36
  -2  -4   2    4.59    1.16
   2  -4  -2    2.65    1.04
   2  -4  -2    3.24    0.97
  -2   4   2    1.85    0.56
   2   4  -2    2.34    0.51
  -2   4   2    2.16    0.52
  -1  -4   2    4.09    1.07
   1  -4  -2    6.16    1.30
  -1   4   2    4.87    0.78
  -1   4   2    6.00    1.02
   1   4  -2    5.35    0.80
  -1   4   2    5.76    0.82
   0  -4   2    7.74    1.27
   0  -4  -2    5.13    1.32
   0   4   2    7.60    1.00
   0   4   2    6.06    1.00
   0   4  -2    8.99    1.05
   0   4   2    6.54    1.27
   0   4  -2    8.33    1.24
  -1  -4  -2   -0.31    1.72
  -1  -4  -2    7.39    1.33
   1  -4   2    6.82    1.29
   1   4   2    7.84    1.01
  -1   4  -2    8.06    1.22
   1   4   2    8.27    1.07
  -1   4  -2    7.43    1.03
   2  -4   2   64.97    7.48
   2  -4   2   63.91    7.24
  -2  -4  -2   61.06    7.26
  -2  -4  -2   56.25    8.80
   2   4   2   58.25    7.04
   2   4   2   65.08    7.16
  -2   4  -2   58.84    8.62
   3  -4   2   39.03    4.29
   3  -4   2   25.31    4.38
  -3  -4  -2   35.77    5.32
  -3  -4  -2   41.49    4.38
  -3   4  -2   36.70    5.04
   3   4   2   33.96    4.19
   3   4   2   32.82    4.09
  -4  -4  -2   10.15    1.40
  -4  -4  -2   11.52    1.93
   4  -4   2   15.82    2.03
   4  -4   2    8.55    1.41
   4   4   2    8.34    1.29
  -4   4  -2    9.19    1.51
   4   4   2    8.39    1.22
   5  -4   2    8.67    1.34
   5  -4   2    7.97    1.89
  -5  -4  -2    8.77    1.24
   5  -4   2    6.65    1.39
  -5  -4  -2    9.13    1.81
   5   4   2    9.06    1.28
   5   4   2   10.74    1.21
  -5   4  -2    7.28    1.40
  -6  -4  -2    4.99    1.52
   6  -4   2    3.63    0.87
   6  -4   2    8.55    1.61
  -6  -4  -2    3.82    0.63
   6  -4   2    3.02    0.92
   6   4   2    2.82    0.73
   6   4   2    4.36    0.72
  -6   4  -2    3.92    0.94
   7  -4   2    8.54    1.72
  -7  -4  -2    7.48    1.71
  -7   4  -2    4.37    1.10
   7   4   2    5.94    0.93
   7   4   2    3.97    0.88
   8  -4   2    7.47    1.89
  -8  -4  -2    6.18    1.91
   8   4   2    6.05    1.15
  -8   4  -2    7.32    1.25
   8   4   2    5.63    0.97
  -9  -4  -2    1.02    1.37
   9  -4   2    2.33    1.54
   9   4   2    0.29    0.69
  -9   4  -2   -2.09    0.96
   9   4   2    0.01    0.70
 -10  -4  -2   23.99    3.92
  10  -4   2   25.60    3.63
  10   4   2   19.25    2.95
  10   4   2   24.72    2.89
 -10   4  -2   23.77    3.58
 -11  -4  -2   11.45    2.57
  11  -4   2   13.75    2.56
 -11   4  -2   14.07    2.27
  11   4   2   12.54    1.77
  11   4   2   11.85    1.90
  12  -4   2    0.22    1.61
 -12  -4  -2    2.49    1.65
  12   4   2    2.05    0.92
  12   4   2    0.01    0.88
 -12   4  -2    0.73    1.05
  13  -4   2    3.15    1.67
 -13  -4  -2    1.52    1.93
  13   4   2    2.60    1.10
  13   4   2    0.85    0.89
 -13   4  -2    0.81    1.18
  14  -4   2   10.58    2.50
 -14  -4  -2    4.15    2.11
  14   4   2    6.07    1.31
 -14   4  -2    4.27    1.48
  14   4   2    8.41    1.62
  15  -4   2    2.53    1.79
 -15  -4  -2   -0.48    2.15
  15   4   2   -1.49    1.12
 -15   4  -2    1.43    1.59
  15   4   2    0.00    1.24
  16  -4   2   -0.14    1.95
 -16  -4  -2   -2.86    2.09
 -16   4  -2    0.00    1.74
  16   4   2    1.24    1.23
  16   4   2   -1.65    1.69
 -16  -5   2   -0.75    2.75
  16  -5  -2    0.81    3.21
  16  -5  -2    5.37    2.15
 -16  -5   2   -0.41    2.13
 -16   5   2    2.05    1.70
  16   5  -2    1.00    1.26
 -15  -5   2   -0.25    1.64
  15  -5  -2   -0.73    1.99
  15  -5  -2    1.97    2.68
 -15  -5   2   -1.77    2.31
  15   5  -2    1.67    1.28
 -15   5   2    2.95    1.52
 -14  -5   2    2.91    2.05
  14  -5  -2    2.95    1.86
  14  -5  -2    1.50    2.52
 -14  -5   2   -0.58    2.00
 -14   5   2    3.61    1.54
  14   5  -2    2.31    1.18
 -13  -5   2    4.40    2.55
 -13  -5   2    4.88    2.08
  13  -5  -2    4.47    2.43
  13  -5  -2    9.73    2.38
  13   5  -2    3.14    1.28
 -13   5   2    6.63    1.72
  12  -5  -2    3.10    2.02
  12  -5  -2    1.78    2.08
 -12  -5   2    3.84    2.09
 -12  -5   2    5.06    2.13
  12   5  -2    3.67    1.21
 -12   5   2    6.38    1.56
  11  -5  -2    5.68    2.25
  11  -5  -2    6.89    2.47
 -11  -5   2    7.24    2.01
 -11  -5   2    4.64    2.00
 -11   5   2    6.44    1.64
  11   5  -2    6.87    1.33
 -10  -5   2   -2.37    1.56
 -10  -5   2    0.40    1.82
  10  -5  -2   -0.91    1.62
  10  -5  -2   -0.40    1.76
  10   5  -2   -0.08    0.83
 -10   5   2    0.94    1.15
  -9  -5   2    1.23    1.41
   9  -5  -2   -0.29    1.76
   9  -5  -2    1.78    1.84
  -9   5   2    1.29    0.93
   9   5  -2    1.68    0.74
   8  -5  -2    1.67    1.85
  -8  -5   2   -0.42    1.29
  -8   5   2    0.94    1.04
   8   5  -2    0.64    0.72
  -7  -5   2    2.18    1.50
   7  -5  -2    3.31    1.39
   7  -5  -2    3.48    1.76
  -7   5   2    2.49    0.85
   7   5  -2    1.36    0.58
   6  -5  -2   17.70    2.74
  -6  -5   2   14.96    2.83
   6   5  -2   15.46    2.00
  -6   5   2   14.60    2.44
  -6   5   2   14.99    1.87
   5  -5  -2    2.96    1.60
  -5  -5   2    3.25    1.44
  -5   5   2    2.41    0.92
  -5   5   2    2.38    0.55
   5   5  -2    2.39    0.63
   4  -5  -2    8.87    1.71
  -4  -5   2    9.75    1.92
   4  -5  -2    8.02    1.83
   4   5  -2    6.54    1.11
  -4   5   2    6.01    1.43
  -4   5   2    8.68    1.07
   3  -5  -2   39.72    4.57
  -3  -5   2   39.10    5.27
   3  -5  -2   38.95    4.52
   3   5  -2   32.76    3.99
  -3   5   2   29.90    4.93
  -3   5   2   33.74    4.03
  -2  -5   2    0.28    1.20
   2  -5  -2   -0.53    1.20
   2  -5  -2   -0.80    0.95
  -2   5   2   -0.15    0.63
  -2   5   2   -0.54    0.43
   2   5  -2   -0.28    0.44
   1  -5  -2    1.46    0.99
  -1  -5   2    0.67    1.04
  -1  -5   2   -2.05    1.70
  -1   5   2    0.83    0.62
  -1   5   2    0.15    0.45
   1   5  -2    0.86    0.51
   0  -5   2    1.36    0.90
   0  -5  -2    1.90    1.06
   0   5   2    1.76    0.41
   0   5  -2    0.22    0.42
   0   5  -2    0.55    0.56
   0   5   2    1.02    0.49
   0   5   2    0.54    0.66
   1  -5   2   20.09    3.04
  -1  -5  -2   23.82    4.06
  -1  -5  -2   30.50    3.25
   1   5   2   22.55    2.76
  -1   5  -2   24.20    3.41
   1   5   2   20.66    2.83
  -2  -5  -2    0.61    1.05
   2  -5   2   -1.54    1.20
  -2  -5  -2    0.84    1.34
   2  -5   2    0.10    1.02
  -2   5  -2   -0.83    0.49
   2   5   2    0.66    0.54
   2   5   2    0.82    0.40
   3  -5   2   20.73    2.72
  -3  -5  -2   16.26    2.36
  -3  -5  -2   16.47    2.97
   3  -5   2   18.16    2.35
   3   5   2   13.45    2.05
  -3   5  -2   17.09    2.56
   3   5   2   20.85    2.23
  -4  -5  -2    2.45    0.98
  -4  -5  -2    4.44    1.43
   4  -5   2    2.54    1.07
   4  -5   2    2.87    1.54
   4   5   2    2.02    0.58
  -4   5  -2    3.16    0.82
   4   5   2    1.84    0.69
  -5  -5  -2   11.01    1.54
   5  -5   2    9.74    2.12
  -5  -5  -2    9.73    2.14
   5  -5   2   11.17    1.66
   5   5   2    6.83    1.33
  -5   5  -2    8.72    1.57
   5   5   2    9.72    1.30
   6  -5   2   12.84    2.49
  -6  -5  -2   12.40    2.53
  -6  -5  -2   12.83    1.82
   6  -5   2   12.46    1.99
   6   5   2   11.19    1.58
   6   5   2    8.92    1.66
  -6   5  -2   14.34    1.99
  -7  -5  -2    0.21    1.37
   7  -5   2    0.67    1.81
   7   5   2    2.01    0.75
  -7   5  -2    2.40    0.90
   7   5   2    1.52    0.64
   8  -5   2   24.67    3.27
  -8  -5  -2   20.17    3.32
   8   5   2   17.28    2.29
  -8   5  -2   15.20    2.65
   8   5   2   15.00    2.18
  -9  -5  -2    2.52    1.80
   9  -5   2    1.86    2.22
   9   5   2    3.99    0.87
   9   5   2    2.32    0.92
  -9   5  -2    2.18    1.12
 -10  -5  -2    0.25    1.73
  10  -5   2    2.82    1.87
  10   5   2    2.86    0.92
 -10   5  -2    2.67    1.13
  10   5   2    1.72    1.08
  11  -5   2    1.09    1.91
 -11  -5  -2    0.73    1.72
  11   5   2    1.87    0.85
  11   5   2    0.26    1.04
 -11   5  -2    3.57    1.27
 -12  -5  -2   -0.35    2.09
  12  -5   2   -0.05    2.17
 -12   5  -2    1.54    1.35
  12   5   2    0.91    1.25
  12   5   2    0.62    0.76
  13  -5   2   -0.69    2.27
 -13  -5  -2   -0.12    1.94
  13   5   2   -0.39    0.96
 -13   5  -2    0.05    1.45
  13   5   2   -0.66    1.18
 -14  -5  -2    1.90    2.04
  14  -5   2    1.93    2.20
  14   5   2    0.54    1.14
  14   5   2   -0.34    1.25
 -14   5  -2    0.37    1.55
  15  -5   2    0.80    2.28
 -15  -5  -2   -1.60    2.34
  15   5   2   -0.76    1.50
  15   5   2    1.32    1.34
 -15   5  -2    1.14    1.85
 -15  -6   2    1.27    2.27
  15  -6  -2   -1.91    3.03
  15  -6  -2    0.67    2.33
 -15  -6   2   -1.61    2.86
 -15   6   2    1.55    1.74
  15   6  -2    0.10    1.44
 -14  -6   2   -1.71    2.40
 -14  -6   2   -5.08    2.50
  14  -6  -2    0.70    2.25
  14  -6  -2   -0.27    2.55
 -14   6   2    1.35    1.66
  14   6  -2    2.13    1.32
  13  -6  -2   -2.32    2.22
  13  -6  -2   -1.35    2.31
 -13  -6   2    1.86    2.31
 -13  -6   2   -2.12    2.21
 -13   6   2    1.72    1.58
  13   6  -2   -0.20    1.25
  12  -6  -2    2.72    2.31
 -12  -6   2    5.11    2.34
  12  -6  -2    4.67    2.73
 -12  -6   2    3.55    2.17
  12   6  -2    2.54    1.32
 -12   6   2    2.49    1.59
 -11  -6   2    1.06    2.37
  11  -6  -2   -0.41    2.29
  11  -6  -2    4.60    2.21
 -11  -6   2    1.48    1.99
 -11   6   2    4.21    1.48
  11   6  -2    1.85    1.12
  10  -6  -2   12.41    2.83
 -10  -6   2   12.93    2.89
  10  -6  -2   11.49    2.65
 -10  -6   2    5.55    2.34
 -10   6   2    9.23    1.94
  10   6  -2   10.40    1.68
  -9  -6   2    1.12    1.99
   9  -6  -2   -2.27    1.84
  -9  -6   2   -0.16    1.70
   9  -6  -2   -0.12    2.14
   9   6  -2    0.37    0.90
  -9   6   2    0.47    1.07
   8  -6  -2    7.71    2.19
  -8  -6   2    7.90    2.47
  -8  -6   2    5.98    2.04
   8  -6  -2    9.68    2.67
   8   6  -2    8.86    1.39
  -8   6   2    8.04    1.79
  -7  -6   2    0.74    1.71
   7  -6  -2   -2.45    1.43
   7  -6  -2   -1.36    2.03
   7   6  -2    0.69    0.83
  -7   6   2   -0.11    0.97
  -6  -6   2    1.24    1.73
   6  -6  -2   -0.96    1.55
   6  -6  -2    0.88    1.99
  -6   6   2    1.89    0.96
   6   6  -2    1.55    0.76
  -5  -6   2    1.99    1.77
   5  -6  -2    2.94    1.99
   5  -6  -2    1.81    1.57
  -5   6   2    2.65    0.63
  -5   6   2    1.90    0.96
   5   6  -2    2.09    0.77
  -4  -6   2    1.52    1.75
   4  -6  -2    1.49    1.76
  -4  -6   2   -1.48    1.20
   4  -6  -2   -0.73    1.33
   4   6  -2   -1.00    0.49
  -4   6   2    0.22    0.45
  -4   6   2    0.17    0.80
   3  -6  -2   18.76    2.87
  -3  -6   2   14.54    3.00
  -3  -6   2   15.80    2.62
   3  -6  -2   20.74    3.01
  -3   6   2   13.89    2.05
  -3   6   2   19.67    2.62
   3   6  -2   14.97    2.09
  -2  -6   2   -0.25    1.08
  -2  -6   2    0.61    1.69
   2  -6  -2    0.03    1.44
   2  -6  -2   -0.18    1.50
  -2   6   2    0.35    0.77
   2   6  -2    0.92    0.56
  -2   6   2    1.01    0.64
  -1  -6   2    2.32    2.02
  -1  -6   2    2.69    1.33
   1  -6  -2    3.09    1.50
   1  -6  -2    4.33    1.76
  -1   6   2    3.55    0.80
  -1   6   2    3.18    1.12
   1   6  -2    5.75    0.87
   0  -6   2    0.26    1.20
   0  -6  -2    0.32    1.40
   0   6   2    0.08    0.86
   0   6  -2    0.88    0.55
   0   6   2    0.42    0.65
   0   6   2    0.63    0.51
   0   6  -2    0.86    0.74
   1  -6   2    5.09    1.49
   1  -6   2    5.23    2.06
  -1  -6  -2    3.07    2.06
  -1  -6  -2    5.92    1.52
   1   6   2    4.98    0.98
   1   6   2    4.52    0.88
  -1   6  -2    5.82    1.20
   2  -6   2    4.39    1.57
  -2  -6  -2    8.23    2.12
  -2  -6  -2    5.03    1.72
   2  -6   2    5.77    2.00
  -2   6  -2    8.19    1.37
   2   6   2    6.52    1.02
   2   6   2    5.10    1.09
  -3  -6  -2   22.18    2.66
   3  -6   2   15.80    2.51
  -3  -6  -2   13.32    3.03
   3  -6   2   14.74    2.84
  -3   6  -2   17.78    2.68
   3   6   2   16.79    2.26
   3   6   2   16.79    2.17
   4  -6   2    6.58    1.61
  -4  -6  -2    5.15    1.78
   4  -6   2    6.97    2.12
  -4  -6  -2    4.28    1.53
   4   6   2    4.91    1.05
  -4   6  -2    4.13    1.18
   4   6   2    5.36    0.91
  -5  -6  -2    7.62    2.15
   5  -6   2    7.85    2.17
  -5  -6  -2   10.14    2.37
   5  -6   2    6.35    2.05
   5   6   2    7.76    1.18
   5   6   2    5.21    1.20
  -5   6  -2    7.05    1.46
  -6  -6  -2   -0.18    1.37
   6  -6   2   -4.35    1.97
   6   6   2    0.55    0.82
   6   6   2    0.95    0.69
  -6   6  -2    0.39    0.91
  -7  -6  -2    2.25    1.82
   7  -6   2    1.85    2.06
   7   6   2    0.06    0.77
   7   6   2    0.16    0.63
  -7   6  -2    1.25    0.93
   8  -6   2    1.47    2.47
  -8  -6  -2    3.43    2.11
   8   6   2    1.73    0.83
   8   6   2    1.67    0.87
  -8   6  -2    3.01    1.15
   9  -6   2    2.73    2.46
  -9  -6  -2   -0.88    1.99
  -9   6  -2    1.45    1.22
   9   6   2    0.85    0.86
   9   6   2    0.63    0.78
 -10  -6  -2    8.26    2.79
  10  -6   2   12.13    3.41
 -10   6  -2    6.37    1.76
  10   6   2    9.59    1.44
  10   6   2    5.06    1.50
  11  -6   2    2.65    2.76
 -11  -6  -2    0.09    2.39
  11   6   2    0.10    1.09
  11   6   2    1.98    1.12
 -11   6  -2    2.22    1.56
  12  -6   2    0.51    2.32
 -12  -6  -2   -1.61    2.20
 -12   6  -2    1.96    1.51
  12   6   2    1.78    1.40
  12   6   2    0.93    1.22
 -13  -6  -2    0.99    2.69
  13  -6   2    0.65    2.65
  13   6   2   -0.30    1.25
 -13   6  -2    0.95    1.61
  13   6   2    0.82    1.32
 -14  -6  -2   -0.62    2.53
  14  -6   2    0.82    2.89
  14   6   2    2.35    1.39
 -14   6  -2    4.25    2.05
  14   6   2   -0.22    1.48
  13  -7  -2    1.50    2.94
 -13  -7   2    5.20    3.07
  13  -7  -2    6.69    3.32
 -13  -7   2    0.21    2.70
 -13   7   2    3.22    1.93
  13   7  -2    2.50    1.45
  12  -7  -2   -1.42    2.71
  12  -7  -2    1.35    2.83
 -12  -7   2   -1.31    2.14
 -12  -7   2    2.30    2.79
 -12   7   2    2.13    1.57
  12   7  -2   -0.89    1.19
 -11  -7   2    3.19    2.65
  11  -7  -2    4.19    2.97
  11  -7  -2    1.87    2.96
 -11  -7   2    6.68    2.34
 -11   7   2    2.33    1.68
  11   7  -2    2.43    1.15
  10  -7  -2   -0.78    2.11
 -10  -7   2    1.53    1.94
  10  -7  -2   -0.42    2.83
 -10  -7   2    3.38    2.46
 -10   7   2    1.14    1.54
  10   7  -2    1.69    1.13
   9  -7  -2    1.27    2.00
   9  -7  -2    1.22    3.05
  -9  -7   2   -0.89    2.09
  -9  -7   2    1.27    2.14
   9   7  -2   -0.12    0.99
  -9   7   2    0.68    1.45
  -8  -7   2    0.58    2.11
   8  -7  -2    0.06    2.55
   8  -7  -2    1.39    2.01
  -8  -7   2    4.17    2.45
   8   7  -2    2.28    0.91
  -8   7   2    3.71    1.39
  -7  -7   2    2.68    2.47
   7  -7  -2    5.78    2.25
  -7  -7   2    3.20    2.12
   7  -7  -2    3.00    2.77
   7   7  -2    3.24    1.01
  -7   7   2    2.54    1.25
  -6  -7   2   12.59    2.80
   6  -7  -2    8.57    2.53
   6  -7  -2   10.21    3.04
  -6  -7   2    9.13    2.26
  -6   7   2    8.84    1.85
   6   7  -2    7.33    1.44
   5  -7  -2   -1.62    2.34
   5  -7  -2   -0.10    1.69
  -5  -7   2   -0.59    2.06
  -5  -7   2   -0.74    1.75
  -5   7   2    1.51    1.13
   5   7  -2    0.20    0.82
  -4  -7   2    2.16    2.20
   4  -7  -2    2.91    1.87
  -4  -7   2    2.26    1.71
   4  -7  -2    3.23    2.38
   4   7  -2    2.41    0.86
  -4   7   2    2.73    1.21
  -4   7   2    3.98    1.01
   3  -7  -2   22.12    3.76
   3  -7  -2   30.77    3.96
  -3  -7   2   27.32    3.56
  -3  -7   2   24.75    4.20
   3   7  -2   20.57    2.95
  -3   7   2   21.66    2.93
  -3   7   2   25.07    3.69
  -2  -7   2    1.19    2.34
   2  -7  -2    1.61    2.09
   2  -7  -2    0.11    1.76
  -2  -7   2   -1.08    1.53
   2   7  -2   -0.37    0.73
  -2   7   2    1.60    1.09
  -2   7   2   -0.12    0.80
  -1  -7   2    0.65    2.27
  -1  -7   2    0.72    1.88
   1  -7  -2    2.03    2.23
   1  -7  -2    1.62    1.87
   1   7  -2    3.43    0.80
  -1   7   2    1.74    1.02
  -1   7   2    2.58    0.86
   0  -7  -2   -5.37    2.59
   0  -7  -2    4.67    1.84
   0  -7   2    2.81    1.84
   0  -7   2   -2.90    2.72
   0   7   2    4.49    1.05
   1  -7   2    1.90    1.76
  -1  -7  -2    5.38    1.87
  -1  -7  -2    1.09    2.56
   1  -7   2    4.49    2.14
   1   7   2    2.84    0.77
   1   7   2    2.38    0.93
  -1   7  -2    4.71    1.13
  -2  -7  -2    1.76    2.25
   2  -7   2    0.10    2.20
  -2  -7  -2   -1.22    1.60
   2  -7   2    0.88    1.65
   2   7   2    2.26    0.72
  -2   7  -2    1.17    1.03
   2   7   2    1.84    0.87
   3  -7   2    0.24    1.74
  -3  -7  -2    1.67    1.76
   3  -7   2    2.04    2.03
  -3  -7  -2    0.23    1.97
  -3   7  -2    0.75    0.99
   3   7   2   -0.30    0.64
   3   7   2    1.26    0.91
   4  -7   2   39.47    4.72
   4  -7   2   33.52    4.62
  -4  -7  -2   34.41    5.17
   4   7   2   29.59    3.73
   4   7   2   22.67    3.79
  -4   7  -2   35.22    4.66
   5  -7   2    3.21    2.23
  -5  -7  -2    1.55    2.44
   5   7   2   -0.37    0.68
   5   7   2    1.17    0.96
  -5   7  -2    0.67    1.07
  -6  -7  -2    8.71    2.67
   6  -7   2   10.13    3.26
   6   7   2    9.03    1.44
  -6   7  -2    9.97    1.96
   6   7   2    8.93    1.75
   7  -7   2    0.56    2.88
  -7  -7  -2    2.24    2.53
  -7   7  -2    0.44    1.25
   7   7   2   -0.33    1.18
   7   7   2    0.10    0.94
   8  -7   2    2.90    3.22
  -8  -7  -2    0.62    2.57
   8   7   2    1.93    0.98
   8   7   2    0.22    0.89
  -8   7  -2    0.15    1.37
  -9  -7  -2    1.17    2.36
   9  -7   2   -0.78    2.98
  -9   7  -2    3.04    1.61
   9   7   2    4.26    1.34
   9   7   2    1.48    1.05
  10  -7   2    4.09    3.21
 -10  -7  -2    0.23    2.13
  10   7   2    1.80    1.35
  10   7   2    0.60    1.17
 -10   7  -2    2.69    1.64
 -11  -7  -2    2.34    2.75
  11  -7   2   -1.18    3.19
  11   7   2    1.83    1.45
  11   7   2   -0.74    1.21
 -11   7  -2    2.23    1.92
 -12  -7  -2    2.23    2.73
  12  -7   2    1.77    2.96
 -12   7  -2    4.35    2.04
  12   7   2    3.76    1.56
  12   7   2    2.01    1.41
  11  -8  -2    4.32    4.09
 -11  -8   2    1.53    3.36
 -11  -8   2    0.42    3.42
  11  -8  -2    4.31    3.03
 -11   8   2    3.25    2.29
  11   8  -2    2.80    1.67
 -10  -8   2    3.80    3.28
  10  -8  -2    1.50    4.15
 -10  -8   2    1.23    2.95
  10  -8  -2    7.61    3.01
  10   8  -2    3.90    1.62
 -10   8   2    4.44    2.11
   9  -8  -2    0.06    2.80
   9  -8  -2   -0.19    3.91
  -9  -8   2   -0.11    2.61
  -9  -8   2   -1.44    3.15
   9   8  -2   -0.47    1.00
  -9   8   2    1.26    1.77
  -8  -8   2    5.55    3.17
   8  -8  -2    2.13    2.28
   8  -8  -2    4.47    3.84
  -8  -8   2    2.82    2.05
  -8   8   2    4.58    1.97
   8   8  -2    3.19    1.22
  -7  -8   2    0.89    2.91
   7  -8  -2   -0.57    3.78
   7  -8  -2   -1.32    1.94
  -7  -8   2    1.08    2.23
   7   8  -2   -0.30    1.03
  -7   8   2    1.59    1.54
  -6  -8   2    4.51    2.26
   6  -8  -2   -0.46    3.62
   6  -8  -2   -0.21    2.28
  -6  -8   2    2.50    2.90
   6   8  -2    2.25    1.07
  -6   8   2    2.56    1.72
   5  -8  -2    2.65    2.90
  -5  -8   2    3.78    2.18
  -5  -8   2    3.20    2.82
   5  -8  -2    4.97    3.34
   5   8  -2    0.54    1.03
  -5   8   2    3.23    1.67
  -4  -8   2    1.58    3.09
   4  -8  -2    3.61    3.66
  -4  -8   2    0.77    1.91
   4  -8  -2    4.68    2.20
  -4   8   2    3.26    1.49
   4   8  -2    3.75    1.14
   3  -8  -2    1.50    2.43
  -3  -8   2   -1.62    2.20
  -3  -8   2    1.74    2.65
   3  -8  -2    1.23    3.10
   3   8  -2    1.88    1.09
  -3   8   2    1.02    1.46
  -2  -8   2    3.97    3.12
  -2  -8   2    1.94    2.27
   2  -8  -2    9.97    3.25
   2  -8  -2    6.64    2.22
  -2   8   2    7.03    1.35
   2   8  -2    3.88    1.05
  -2   8   2    4.02    1.46
   1  -8  -2    1.50    2.25
   1  -8  -2    3.24    3.02
  -1  -8   2   -0.89    2.18
  -1  -8   2    0.38    2.79
   1   8  -2   -0.63    0.81
  -1   8   2   -0.15    0.88
   0  -8   2    5.25    2.33
   0  -8  -2    5.94    3.07
   0  -8   2    1.95    2.79
   0  -8  -2   -1.07    3.25
   0  -8   2    3.22    3.38
   0  -8  -2    2.53    2.30
   0   8   2    1.57    1.22
  -1  -8  -2    8.39    2.66
   1  -8   2   11.81    2.53
  -1  -8  -2    7.82    3.18
   1  -8   2    6.35    2.93
   1   8   2    7.21    1.41
   1   8   2    6.36    1.34
  -2  -8  -2    6.30    3.31
   2  -8   2    4.05    2.74
   2  -8   2    9.38    2.97
  -2  -8  -2    4.73    2.90
   2   8   2    6.09    1.21
   2   8   2    4.77    1.24
  -2   8  -2    4.22    1.58
   3  -8   2   -1.30    2.83
  -3  -8  -2    1.89    2.61
  -3   8  -2    2.23    1.66
   3   8   2   -0.06    0.97
   3   8   2    0.77    1.20
  -4  -8  -2    1.64    2.52
   4  -8   2    1.01    2.91
  -4   8  -2    0.98    1.42
   4   8   2    0.72    1.12
   4   8   2    2.08    1.06
   5  -8   2    3.67    3.22
  -5  -8  -2    3.41    2.85
   5   8   2    2.45    1.30
  -5   8  -2    1.24    1.69
   5   8   2    1.87    1.09
  -6  -8  -2    5.24    2.86
   6  -8   2    1.72    3.11
  -6   8  -2    5.50    1.76
   6   8   2    0.44    1.12
   6   8   2    3.18    1.33
  -7  -8  -2    1.92    2.72
   7  -8   2    3.47    3.42
   7   8   2    1.59    1.13
  -7   8  -2    2.75    2.01
   7   8   2    1.17    1.37
   8  -8   2   -3.17    2.86
  -8  -8  -2   -0.38    3.16
   8   8   2   -1.48    1.26
  -8   8  -2    2.63    2.07
   8   8   2    1.36    1.09
   9  -8   2    0.01    3.29
  -9  -8  -2   -1.47    2.86
   9   8   2    0.61    1.30
   9   8   2   -0.48    1.65
  -9   8  -2   -0.04    2.18
  10  -8   2    0.76    3.94
 -10  -8  -2    1.40    3.28
  10   8   2    2.13    1.36
 -10   8  -2    3.58    3.00
  10   8   2    0.81    2.10
   7  -9  -2    0.74    3.37
  -7  -9   2   -4.13    3.00
  -7   9   2    1.23    2.21
   7   9  -2    1.07    1.31
  -6  -9   2   -3.93    2.95
   6  -9  -2    4.39    2.80
   6   9  -2    0.86    1.40
  -6   9   2    0.26    2.10
  -5  -9   2    5.75    3.24
   5  -9  -2    7.57    3.28
  -5   9   2    6.41    2.42
   5   9  -2    6.47    1.68
   4  -9  -2    5.06    3.02
  -4  -9   2    5.09    3.08
  -4   9   2    4.97    1.99
   4   9  -2    3.84    1.39
   3  -9  -2   11.96    3.29
  -3  -9   2    9.62    3.17
  -3   9   2    6.78    2.24
   3   9  -2    6.52    1.60
   2  -9  -2    6.31    3.04
  -2  -9   2    4.35    2.97
   2   9  -2    3.28    1.35
  -1  -9   2    2.37    2.66
   1  -9  -2   -3.30    4.37
   1  -9  -2    0.54    2.90
  -1  -9   2    2.82    3.66
   0  -9   2    0.14    3.10
   0  -9  -2    1.40    3.66
   0  -9  -2   -2.44    3.35
   0  -9   2    2.48    3.56
   0  -9   2    3.88    2.87
   1  -9   2    1.58    3.33
   1  -9   2    3.67    2.86
  -1  -9  -2    2.51    3.45
   1   9   2    1.99    2.17
  -2  -9  -2   13.64    4.16
   2  -9   2   14.81    4.18
   2   9   2   12.32    2.38
   3  -9   2    0.88    3.36
  -3  -9  -2    0.07    2.91
   3   9   2    1.39    1.44
  -4  -9  -2    8.07    3.83
   4  -9   2   11.87    4.37
   4   9   2    7.18    1.93
  -5  -9  -2    1.03    3.77
   5  -9   2    4.92    3.95
   5   9   2    2.68    1.58
   6  -9   2    7.76    4.40
  -6  -9  -2    6.31    3.77
   6   9   2    6.10    1.77
 -19   0   3    1.86    1.64
  19   0  -3    3.23    1.47
 -18   0   3   -0.80    1.53
  18   0  -3    0.41    1.09
 -17   0   3    3.13    1.70
  17   0  -3    3.01    1.09
  16   0  -3    1.27    0.87
 -16   0   3   -0.50    1.48
 -15   0   3   -0.58    1.30
  15   0  -3    2.42    0.78
 -14   0   3   -0.37    1.39
 -14   0   3    0.27    1.18
  14   0  -3    0.57    1.47
  14   0  -3    1.32    0.66
  13   0  -3    1.68    0.75
 -13   0   3    2.34    1.11
  13   0  -3    2.18    1.06
 -13   0   3    3.72    1.04
  12   0  -3    0.21    0.57
 -12   0   3    0.25    0.99
 -12   0   3    0.67    0.86
  12   0  -3    0.35    0.88
  11   0  -3   43.58    4.62
  11   0  -3   36.44    4.33
 -11   0   3   30.98    5.35
 -11   0   3   38.46    4.49
 -10   0   3    0.42    0.76
  10   0  -3   -0.30    0.68
  10   0  -3    0.58    0.55
 -10   0   3    0.70    0.65
   9   0  -3    1.21    0.67
  -9   0   3    0.68    0.66
  -9   0   3    1.67    0.76
   9   0  -3    1.01    0.48
  -8   0   3    1.43    0.67
   8   0  -3    1.71    0.72
   8   0  -3   -0.08    0.43
  -8   0   3    0.31    0.55
  -7   0   3   73.86    9.42
   7   0  -3   82.21    9.47
   7   0  -3   77.76    9.27
  -7   0   3   87.67   11.38
  -6   0   3    0.71    0.53
   6   0  -3   -0.25    0.52
  -6   0   3    0.60    0.46
   6   0  -3   -0.66    0.29
   5   0  -3    2.43    1.13
   5   0  -3    1.01    0.46
  -5   0   3    0.61    1.25
  -5   0   3    0.45    0.44
   5   0  -3    0.99    0.31
  -5   0   3    0.22    0.39
  -4   0   3    0.06    0.36
   4   0  -3    0.66    0.23
   4   0  -3    1.99    0.85
  -4   0   3   -0.18    0.73
  -4   0   3   -0.33    0.35
  -4   0   3    0.27    0.49
   4   0  -3   -0.81    0.72
   4   0  -3   -0.14    0.35
  -3   0   3  329.57   37.81
  -3   0   3  315.61   37.78
   3   0  -3  325.30   37.79
   3   0  -3  328.44   37.21
   3   0  -3  321.30   37.80
  -3   0   3  324.44   45.62
   2   0  -3   -0.26    0.26
   2   0  -3   -0.13    0.21
   2   0  -3   -0.23    0.12
   2   0  -3   -0.09    0.43
  -2   0   3   -0.17    0.35
  -2   0   3    0.22    0.33
  -2   0   3   -0.05    0.15
  -2   0   3   -0.04    0.20
  -1   0   3  218.60   24.99
  -1   0   3  222.02   25.40
   1   0  -3  218.96   25.39
   1   0  -3  213.11   30.64
  -1   0   3  215.95   30.64
   1   0  -3  211.56   25.39
  -1   0   3  218.49   25.39
   1   0  -3  222.03   25.00
   0   0  -3   -0.53    0.28
   0   0   3    0.01    0.19
   0   0   3    0.28    0.24
   0   0  -3    0.07    0.31
   0   0   3    0.13    0.28
   0   0   3   -0.10    0.11
   0   0  -3   -0.09    0.14
   0   0  -3    0.01    0.18
  -1   0  -3  453.49   63.11
   1   0   3  446.43   52.22
  -1   0  -3  446.23   52.23
  -1   0  -3  455.90   52.22
   1   0   3  452.51   63.11
   1   0   3  454.43   52.24
  -1   0  -3  444.66   51.51
   1   0   3  431.33   51.50
   2   0   3    0.58    0.23
  -2   0  -3   -0.04    0.34
   2   0   3    0.05    0.40
  -2   0  -3   -0.33    0.93
   2   0   3   -0.26    0.23
  -2   0  -3    0.28    0.27
   2   0   3   -0.29    0.65
  -3   0  -3   16.83    2.69
   3   0   3   17.70    2.13
  -3   0  -3   19.14    2.17
   3   0   3   17.44    2.25
   4   0   3   -0.14    0.55
  -4   0  -3   -0.21    0.56
  -4   0  -3   -0.01    0.40
   4   0   3   -0.14    0.27
   5   0   3   20.40    2.34
   5   0   3   19.42    2.46
  -5   0  -3   17.65    2.92
  -6   0  -3    0.53    0.52
   6   0   3    0.58    0.59
   6   0   3    0.08    0.34
   7   0   3    4.00    0.65
   7   0   3    3.11    0.80
  -7   0  -3    3.93    0.98
  -8   0  -3    0.13    0.70
   8   0   3   -0.49    0.45
   8   0   3   -0.36    0.68
   9   0   3    2.03    0.58
   9   0   3    2.69    0.73
  -9   0  -3    3.82    1.14
  10   0   3   -0.48    0.55
  10   0   3    1.28    0.70
 -10   0  -3    0.55    1.05
  11   0   3    0.68    0.78
 -11   0  -3    0.76    0.95
  11   0   3    0.17    0.67
  12   0   3   -0.09    0.78
 -12   0  -3    0.66    0.97
  12   0   3    0.08    0.76
  13   0   3   10.45    1.56
  13   0   3    7.19    1.53
 -13   0  -3    6.23    2.13
  14   0   3    0.27    0.92
 -14   0  -3   -2.22    1.34
  15   0   3    0.03    1.03
 -15   0  -3   -1.42    1.55
 -16   0  -3   -0.94    1.77
  16   0   3    0.67    1.19
  17   0   3    1.02    1.22
 -17   0  -3   -1.39    1.91
 -18   0  -3   -0.39    1.92
  18   0   3    2.06    1.70
 -19  -1   3   11.17    2.71
  19  -1  -3   10.66    1.91
 -19   1   3   12.48    2.74
  19   1  -3   12.44    1.94
  18  -1  -3   -0.80    1.13
 -18  -1   3    0.18    1.57
  18   1  -3   -0.82    0.98
 -18   1   3    1.16    1.76
  17  -1  -3    0.39    1.04
 -17  -1   3    1.18    1.55
  17   1  -3   -0.29    0.85
 -17   1   3    1.16    1.49
 -16  -1   3    0.49    1.69
  16  -1  -3    0.87    1.04
  16  -1  -3    0.42    2.31
 -16   1   3    2.38    1.53
  16   1  -3    1.87    0.84
 -15  -1   3    1.55    1.63
 -15  -1   3    0.42    1.48
  15  -1  -3    0.37    0.87
  15  -1  -3    2.10    1.74
  15   1  -3    0.22    0.85
 -15   1   3   -0.74    1.25
 -14  -1   3   -0.47    1.59
  14  -1  -3    1.76    0.97
 -14  -1   3    1.10    1.27
  14  -1  -3    0.90    1.45
  14   1  -3    1.05    0.73
 -14   1   3    2.47    1.26
 -13  -1   3    0.59    1.11
  13  -1  -3    0.47    1.09
 -13  -1   3    0.65    1.05
  13  -1  -3    0.45    0.76
  13   1  -3    0.68    1.07
 -13   1   3    0.46    1.16
  13   1  -3    0.45    0.60
 -13   1   3    0.86    1.46
  12  -1  -3    1.90    1.13
  12  -1  -3    2.15    0.66
 -12  -1   3    0.97    0.99
 -12  -1   3   -1.12    1.08
 -12   1   3    2.20    0.88
  12   1  -3    0.36    0.82
  12   1  -3    1.13    0.65
 -12   1   3    1.23    0.86
 -11  -1   3   -0.54    1.09
 -11  -1   3    0.96    0.90
  11  -1  -3    3.33    0.75
  11  -1  -3    1.19    1.04
 -11   1   3    1.42    0.75
  11   1  -3    1.63    0.67
  11   1  -3    3.35    0.67
 -11   1   3    1.52    0.85
  10  -1  -3    1.19    0.70
  10  -1  -3   -0.53    0.90
 -10  -1   3    2.92    0.90
 -10  -1   3    1.28    0.77
 -10   1   3    2.41    0.66
  10   1  -3    1.30    0.59
  10   1  -3    2.31    0.60
 -10   1   3    0.49    0.73
  -9  -1   3   48.99    7.72
  -9  -1   3   58.42    6.47
   9  -1  -3   49.61    6.27
   9  -1  -3   57.87    6.64
   9   1  -3   54.08    6.37
  -9   1   3   52.38    7.69
  -9   1   3   54.75    6.35
  -9   1   3   55.95    6.35
   9   1  -3   54.90    6.26
  -8  -1   3    2.17    0.71
   8  -1  -3    1.30    0.76
  -8  -1   3    1.55    0.67
   8  -1  -3    1.08    0.56
   8   1  -3    1.15    0.47
   8   1  -3    1.12    0.42
  -8   1   3    0.87    0.52
  -8   1   3    0.79    0.49
  -8   1   3    0.24    0.64
   7  -1  -3   -0.18    0.45
   7  -1  -3    0.51    0.62
  -7  -1   3   -0.62    0.57
  -7  -1   3    0.45    0.58
   7   1  -3    0.14    0.40
   7   1  -3    0.20    0.35
  -7   1   3    0.30    0.48
  -7   1   3    1.08    0.46
   6  -1  -3   50.12    5.78
  -6  -1   3   48.75    6.95
  -6  -1   3   42.49    5.78
   6  -1  -3   47.42    5.67
   6  -1  -3   45.63    5.83
  -6  -1   3   50.04    5.82
   6   1  -3   46.81    5.73
   6   1  -3   48.76    5.64
  -6   1   3   53.80    6.93
  -6   1   3   50.10    5.73
  -5  -1   3   -0.55    0.55
   5  -1  -3    0.70    0.53
   5  -1  -3    1.11    0.41
  -5  -1   3   -0.11    0.43
   5  -1  -3   -0.22    0.58
  -5  -1   3   -0.21    0.41
  -5   1   3    0.05    0.36
   5   1  -3    0.10    0.25
  -5   1   3    0.21    0.44
   5   1  -3    0.40    0.25
   4  -1  -3    6.37    0.94
  -4  -1   3    6.16    0.93
   4  -1  -3    5.09    0.85
   4  -1  -3    6.54    0.77
  -4  -1   3    4.93    0.81
  -4  -1   3    6.75    0.82
   4   1  -3    4.74    0.69
  -4   1   3    5.84    0.92
  -4   1   3    5.60    0.73
   4   1  -3    3.98    0.69
   4   1  -3    0.29    1.19
  -4   1   3    5.77    1.22
  -3  -1   3   83.28    9.55
   3  -1  -3   86.46    9.42
   3  -1  -3   81.21    9.62
   3  -1  -3   78.68    9.57
  -3  -1   3   78.27    9.59
  -3  -1   3   82.77   11.54
   3   1  -3   85.75   11.57
  -3   1   3   81.12    9.45
  -3   1   3   84.41    9.54
   3   1  -3   78.57    9.54
   3   1  -3   74.61    9.41
  -3   1   3   85.50   11.54
   2  -1  -3    0.77    0.36
  -2  -1   3    0.52    0.34
  -2  -1   3    0.62    0.38
  -2  -1   3    0.84    0.28
  -2  -1   3    0.54    0.26
   2  -1  -3    0.23    0.54
   2  -1  -3   -0.48    0.32
   2  -1  -3    0.39    0.23
   2   1  -3   -0.40    0.76
   2   1  -3    0.22    0.16
   2   1  -3   -0.17    0.32
  -2   1   3    0.27    0.79
  -2   1   3    0.45    0.37
  -2   1   3    0.62    0.34
  -2   1   3   -0.14    0.22
   2   1  -3    0.91    0.25
   1  -1  -3   22.07    3.37
  -1  -1   3   27.90    2.78
   1  -1  -3   20.54    2.79
  -1  -1   3   24.63    2.75
  -1  -1   3   26.51    2.83
  -1  -1   3   25.85    3.33
   1  -1  -3   20.86    2.72
   1  -1  -3   25.45    2.84
   1   1  -3   29.21    2.90
  -1   1   3   22.81    3.36
  -1   1   3   27.75    2.93
   1   1  -3   24.71    2.74
   1   1  -3   23.78    3.34
  -1   1   3   24.56    2.73
  -1   1   3   17.83    2.77
   0  -1  -3  221.48   25.20
   0  -1  -3  210.08   30.92
   0  -1  -3  217.71   25.63
   0  -1   3  216.98   25.62
   0  -1   3  244.17   25.23
   0  -1  -3  227.34   25.60
   0  -1   3  225.27   30.89
   0   1  -3  215.83   30.89
   0   1   3  219.44   25.20
   0   1   3  208.94   30.92
   0   1   3  206.55   25.59
   0   1  -3  216.32   25.62
   0   1   3  210.41   25.64
   0   1  -3  231.02   25.22
  -1  -1  -3   27.01    3.43
  -1  -1  -3   28.57    3.37
   1  -1   3   35.53    3.58
  -1  -1  -3   24.91    4.19
   1  -1   3   30.00    3.46
   1  -1   3   32.09    4.12
  -1  -1  -3   23.58    3.44
   1   1   3   47.97    4.45
  -1   1  -3   29.52    4.10
   1   1   3   29.76    3.42
  -1   1  -3   27.14    3.47
   1   1   3   26.30    3.45
   1   1   3   28.64    3.34
   2  -1   3  995.52  135.81
   2  -1   3  902.85  110.89
  -2  -1  -3  902.67  135.87
  -2  -1  -3  979.60  110.81
   2  -1   3 1000.00  112.42
  -2  -1  -3  994.92  112.45
  -2   1  -3  942.77  112.43
   2   1   3  967.46  112.47
   2   1   3  958.27  112.42
  -2   1  -3  989.09  135.80
   2   1   3  970.29  110.79
   3  -1   3  396.15   45.31
   3  -1   3  404.88   54.78
  -3  -1  -3  385.92   45.32
   3  -1   3  370.42   44.77
  -3  -1  -3  396.47   44.72
  -3  -1  -3  370.65   54.83
   3   1   3  386.86   45.33
   3   1   3  392.71   45.33
   3   1   3  379.42   44.67
  -3   1  -3  382.76   45.33
  -3   1  -3  404.55   54.75
  -4  -1  -3   64.37   10.22
   4  -1   3   70.02    8.41
   4  -1   3   72.71    8.37
   4   1   3   74.31    8.28
  -4   1  -3   74.96    8.39
   4   1   3   69.02    8.38
  -4   1  -3   75.44   10.16
   4   1   3   69.23    8.39
  -5  -1  -3   -0.56    0.56
   5  -1   3    0.05    0.72
   5  -1   3    0.00    0.25
  -5   1  -3   -0.67    0.47
   5   1   3    0.16    0.34
   5   1   3    0.80    0.42
   5   1   3    0.68    0.36
  -5   1  -3   -0.99    0.57
   6  -1   3   97.63   11.77
   6  -1   3  100.20   11.77
  -6  -1  -3   99.36   14.36
   6   1   3   99.90   11.81
   6   1   3   98.88   11.79
  -6   1  -3  108.51   14.30
   6   1   3   96.09   11.66
  -6   1  -3  107.11   11.79
   7  -1   3    7.13    1.13
  -7  -1  -3    1.56    0.83
   7  -1   3    2.72    0.51
  -7   1  -3    1.57    0.87
   7   1   3    2.69    0.58
  -7   1  -3    2.94    0.90
   7   1   3    2.67    0.63
  -8  -1  -3   22.55    4.05
   8  -1   3   25.71    3.17
   8  -1   3   27.52    3.42
  -8   1  -3   29.92    4.05
   8   1   3   26.49    3.24
   8   1   3   28.37    3.23
   9  -1   3    2.93    0.90
   9  -1   3    1.40    0.50
  -9  -1  -3    1.80    0.91
   9   1   3    0.95    0.56
   9   1   3    0.86    0.59
  -9   1  -3    1.44    1.03
  10  -1   3    1.76    0.94
 -10  -1  -3    2.31    1.02
  10  -1   3    0.90    0.60
 -10   1  -3    0.08    1.18
  10   1   3    0.86    0.63
  10   1   3    1.88    0.76
 -11  -1  -3    9.67    2.25
  11  -1   3   12.89    1.95
  11  -1   3   11.93    1.67
  11   1   3   12.51    1.67
  11   1   3   12.38    1.77
 -11   1  -3   13.45    2.22
 -12  -1  -3   -0.12    1.29
  12  -1   3    2.53    1.00
  12   1   3    0.13    0.79
  12   1   3    0.49    0.73
 -12   1  -3    0.02    0.97
  13  -1   3    7.79    1.59
 -13  -1  -3    6.56    1.66
 -13   1  -3    5.18    1.62
  13   1   3    5.53    1.22
  13   1   3    8.89    1.44
  14  -1   3   21.89    2.58
 -14  -1  -3   13.48    2.96
  14   1   3   19.00    2.47
 -14   1  -3   15.36    2.90
  14   1   3   13.18    2.22
  15  -1   3    4.30    1.38
 -15  -1  -3    4.95    2.03
  15   1   3    3.74    1.27
 -15   1  -3    4.83    1.62
 -16  -1  -3   -4.12    1.79
  16  -1   3   -0.50    1.45
 -16   1  -3    1.67    1.59
  16   1   3    1.73    0.98
  17  -1   3    3.75    1.60
 -17  -1  -3   -2.71    2.21
  17   1   3    1.32    1.27
 -17   1  -3    0.66    1.62
  18  -1   3    1.17    1.46
 -18  -1  -3   -3.65    2.04
 -18   1  -3    1.25    1.99
  18   1   3    0.30    1.35
  19  -2  -3    4.29    1.52
 -19  -2   3    1.62    2.19
  19   2  -3    2.27    1.16
 -19   2   3    2.35    1.90
 -18  -2   3   -0.89    2.04
  18  -2  -3   -0.41    1.26
 -18   2   3    2.21    1.88
  18   2  -3    1.34    1.05
  17  -2  -3    0.70    1.16
 -17  -2   3   -2.99    2.08
  17  -2  -3    2.60    2.89
 -17   2   3    1.09    1.45
  17   2  -3   -1.35    0.93
  16  -2  -3    1.61    0.96
  16  -2  -3    2.53    2.00
 -16  -2   3    1.55    1.96
 -16  -2   3   -1.31    1.58
 -16   2   3    3.46    1.32
  16   2  -3    1.38    0.91
 -15  -2   3    0.32    1.58
  15  -2  -3    0.93    1.60
  15  -2  -3   -1.87    1.00
 -15  -2   3   -4.03    1.65
  15   2  -3   -0.13    0.94
 -15   2   3    1.71    1.28
  14  -2  -3    0.64    0.86
 -14  -2   3    0.63    1.42
  14  -2  -3   -0.39    1.53
 -14  -2   3   -0.02    1.07
  14   2  -3    0.84    0.87
 -14   2   3    0.98    1.13
 -13  -2   3    2.87    1.36
  13  -2  -3    5.00    1.17
 -13  -2   3    3.17    1.44
  13  -2  -3    5.59    1.66
 -13   2   3    5.87    1.35
  13   2  -3    4.24    1.03
 -12  -2   3    3.21    1.24
 -12  -2   3    2.03    1.29
  12  -2  -3    3.39    1.32
  12  -2  -3    1.02    0.95
 -12   2   3    1.49    1.09
  12   2  -3    3.10    0.81
  11  -2  -3   -1.05    1.10
 -11  -2   3    1.02    1.14
  11  -2  -3    0.17    0.89
 -11  -2   3   -0.92    1.07
  11   2  -3    0.38    0.39
 -11   2   3   -0.29    0.55
  11   2  -3   -0.01    0.56
 -11   2   3   -0.58    0.87
 -10  -2   3    0.94    0.82
  10  -2  -3    0.71    0.92
 -10  -2   3   -0.93    0.98
  10  -2  -3    1.52    0.67
 -10   2   3    0.58    0.40
 -10   2   3    1.35    0.34
  10   2  -3    0.80    0.54
  10   2  -3    0.83    0.28
 -10   2   3    0.61    0.80
  -9  -2   3   15.56    2.82
  -9  -2   3   12.28    2.46
   9  -2  -3   21.17    2.68
   9  -2  -3   16.33    2.32
   9   2  -3   17.42    2.22
  -9   2   3   18.29    2.10
   9   2  -3   17.08    2.10
  -9   2   3   17.81    2.10
  -9   2   3   21.49    2.79
   8  -2  -3    3.44    1.10
  -8  -2   3    3.08    0.98
   8  -2  -3    5.88    0.99
  -8  -2   3    3.05    0.97
  -8   2   3    3.92    0.52
  -8   2   3    3.47    0.53
  -8   2   3    4.39    0.97
   8   2  -3    4.05    0.52
   8   2  -3    4.04    0.71
  -7  -2   3   11.87    1.92
  -7  -2   3   20.85    1.88
   7  -2  -3   16.18    1.95
   7  -2  -3   17.55    1.82
  -7  -2   3   14.31    2.31
   7  -2  -3   13.26    2.07
  -7   2   3   15.11    1.71
  -7   2   3   18.47    2.24
   7   2  -3   11.84    1.69
   7   2  -3   12.88    1.76
  -6  -2   3   34.20    4.94
   6  -2  -3   35.22    4.02
  -6  -2   3   35.61    4.16
   6  -2  -3   36.45    4.29
  -6  -2   3   32.34    3.99
   6  -2  -3   34.13    4.07
  -6   2   3   32.78    4.85
   6   2  -3   34.61    3.92
  -6   2   3   32.17    3.93
  -5  -2   3    6.60    1.33
  -5  -2   3    6.06    1.21
   5  -2  -3    5.76    1.31
  -5  -2   3    9.81    1.06
   5  -2  -3    8.93    1.25
   5  -2  -3    6.71    1.11
   5   2  -3    7.26    1.00
  -5   2   3    6.29    1.24
  -5   2   3    9.01    0.97
   4  -2  -3    1.99    0.59
   4  -2  -3    3.84    0.77
  -4  -2   3    2.51    0.75
  -4  -2   3    2.55    0.75
   4  -2  -3    2.30    0.79
  -4  -2   3    3.02    0.47
   4   2  -3    4.20    0.52
  -4   2   3    2.63    0.43
  -4   2   3    3.00    0.62
  -3  -2   3   22.35    2.61
   3  -2  -3   24.99    2.74
   3  -2  -3   18.89    2.79
   3  -2  -3   21.14    2.64
  -3  -2   3   22.00    3.24
  -3  -2   3   20.11    2.74
  -3   2   3   22.55    3.17
   3   2  -3   23.34    3.35
  -3   2   3   23.47    2.82
  -3   2   3   21.06    2.59
   3   2  -3   22.17    2.58
  -2  -2   3   44.62    5.25
   2  -2  -3   46.09    5.17
   2  -2  -3   41.66    5.30
   2  -2  -3   48.74    5.21
  -2  -2   3   44.05    6.29
  -2   2   3   42.55    6.26
  -2   2   3   44.88    5.17
   2   2  -3   40.40    5.10
   2   2  -3   42.60    6.33
  -2   2   3   44.96    5.18
  -1  -2   3   36.12    4.14
   1  -2  -3   35.83    4.06
   1  -2  -3   35.41    4.17
   1  -2  -3   35.98    3.99
  -1  -2   3   35.32    4.90
  -1  -2   3   35.09    4.96
  -1   2   3   30.99    4.92
  -1   2   3   32.17    4.07
   1   2  -3   35.55    4.02
   0  -2   3   66.72    7.51
   0  -2  -3   64.49    7.34
   0  -2   3   64.00    8.99
   0  -2  -3   64.77    7.54
   0   2  -3   66.34    7.37
   0   2   3   62.83    7.34
   0   2   3   61.48    9.03
   0   2  -3   64.49    9.00
   0   2   3   59.63    7.47
   1  -2   3    4.13    0.98
  -1  -2  -3    4.71    0.57
  -1  -2  -3    3.53    1.06
   1  -2   3    4.55    0.73
  -1  -2  -3    4.82    0.72
   1  -2   3    4.00    0.69
  -1   2  -3    3.23    0.65
   1   2   3    3.54    0.59
   1   2   3    4.96    0.55
  -1   2  -3    3.96    1.00
   1   2   3    1.73    1.01
  -2  -2  -3   15.99    3.38
   2  -2   3   26.75    3.33
   2  -2   3   25.46    2.78
   2  -2   3   24.87    2.94
  -2  -2  -3   22.78    2.68
  -2  -2  -3   24.18    2.75
   2   2   3   21.63    2.64
   2   2   3   23.13    2.72
  -2   2  -3   21.03    3.25
   2   2   3   24.88    2.88
  -2   2  -3   23.97    2.81
  -3  -2  -3   11.48    1.58
  -3  -2  -3   15.15    2.21
   3  -2   3   11.47    1.87
   3  -2   3   15.13    1.67
   3   2   3   12.56    1.54
   3   2   3   14.03    1.63
  -3   2  -3   12.51    1.90
  -3   2  -3   10.68    1.64
   3   2   3   14.24    1.70
  -4  -2  -3   96.50   10.53
   4  -2   3   86.49   10.60
  -4  -2  -3   88.90   12.88
   4  -2   3   92.90   10.54
   4   2   3   89.17   10.39
  -4   2  -3   93.12   12.75
  -4   2  -3   84.64   10.57
   4   2   3   84.79   10.58
   4   2   3   87.65   10.57
   5  -2   3   11.75    1.38
  -5  -2  -3   10.64    1.36
  -5  -2  -3   11.25    2.00
   5  -2   3   11.43    1.85
   5   2   3   11.49    1.42
   5   2   3   11.24    1.47
   5   2   3   10.44    1.45
  -5   2  -3   12.52    1.77
  -5   2  -3   10.72    1.47
  -6  -2  -3  301.22   42.87
   6  -2   3  317.70   35.34
   6  -2   3  319.98   35.07
   6   2   3  282.51   34.87
  -6   2  -3  322.70   42.75
   6   2   3  300.73   35.40
  -6   2  -3  297.13   35.37
   6   2   3  291.25   35.38
  -7  -2  -3   72.26   10.95
   7  -2   3   76.03    8.89
   7  -2   3   75.46    9.06
   7   2   3   74.76    8.93
  -7   2  -3   75.30    8.94
  -7   2  -3   82.09   10.84
   7   2   3   77.12    8.97
   7   2   3   75.30    8.82
  -8  -2  -3   28.17    5.03
   8  -2   3   40.27    4.37
   8  -2   3   34.47    3.91
   8   2   3   31.26    3.91
   8   2   3   34.17    3.96
   8   2   3   29.80    3.98
  -8   2  -3   37.17    4.00
  -8   2  -3   31.27    4.82
  -9  -2  -3   -1.30    1.09
   9  -2   3    0.96    0.99
   9  -2   3   -0.12    0.38
  -9   2  -3   -1.45    0.79
  -9   2  -3   -2.30    0.99
   9   2   3   -0.30    0.49
   9   2   3   -0.09    0.47
   9   2   3   -0.58    0.71
  10  -2   3    2.35    0.70
 -10  -2  -3    0.90    1.15
  10  -2   3    3.53    1.40
  10   2   3    2.16    0.74
  10   2   3    1.74    0.80
 -10   2  -3    4.26    1.12
  11  -2   3    7.05    1.57
 -11  -2  -3    2.53    1.44
  11   2   3    4.71    0.93
 -11   2  -3    4.49    1.24
  11   2   3    6.11    1.05
 -12  -2  -3    1.24    1.33
  12  -2   3    4.50    1.38
 -12   2  -3    3.88    1.28
  12   2   3    4.79    1.00
  12   2   3    5.94    1.08
 -13  -2  -3   13.72    2.71
  13  -2   3   16.44    2.44
  13   2   3   11.98    1.86
 -13   2  -3   12.45    2.38
  13   2   3   15.96    2.00
 -14  -2  -3   -0.25    1.76
  14  -2   3    5.64    1.49
  14   2   3    1.71    0.97
 -14   2  -3    0.93    1.31
  14   2   3    1.69    1.01
  15  -2   3   -1.51    1.35
 -15  -2  -3   -1.74    1.60
  15   2   3    0.88    1.03
  15   2   3   -0.86    1.53
 -15   2  -3    0.98    1.42
  16  -2   3    0.03    1.38
 -16  -2  -3   -3.41    1.87
 -16   2  -3    0.33    1.61
  16   2   3    0.93    1.14
  17  -2   3    0.85    1.26
 -17  -2  -3   -2.02    1.76
  17   2   3    2.63    1.34
 -17   2  -3   -0.74    1.67
  18  -3  -3    1.37    1.28
  18  -3  -3   -1.67    3.62
 -18  -3   3   -6.90    2.43
 -18   3   3    3.00    1.98
  18   3  -3   -0.33    1.03
  17  -3  -3   -0.26    1.43
 -17  -3   3    0.92    2.68
  17  -3  -3    7.71    2.84
 -17  -3   3    0.18    1.67
  17   3  -3    2.69    1.15
 -17   3   3    2.96    1.46
 -16  -3   3   16.94    2.92
 -16  -3   3    6.50    2.64
  16  -3  -3   20.71    2.99
  16  -3  -3   15.74    2.22
 -16   3   3   16.43    2.88
  16   3  -3   11.92    1.97
  15  -3  -3    8.15    2.16
 -15  -3   3    6.42    2.08
 -15  -3   3    5.90    2.09
  15  -3  -3    9.52    1.66
 -15   3   3   10.33    1.81
  15   3  -3    5.51    1.33
  14  -3  -3    0.16    1.11
 -14  -3   3   -0.67    1.69
 -14  -3   3   -0.48    1.50
  14  -3  -3   -0.81    1.63
 -14   3   3   -0.28    1.11
  14   3  -3   -0.87    0.77
  13  -3  -3    5.35    1.83
 -13  -3   3    2.41    1.51
  13  -3  -3    9.21    1.41
 -13  -3   3    0.29    1.62
 -13   3   3    5.71    1.40
  13   3  -3    4.07    1.05
 -12  -3   3   16.12    2.77
 -12  -3   3   13.81    2.60
  12  -3  -3   18.57    2.33
  12  -3  -3   16.70    2.73
 -12   3   3   15.60    2.50
  12   3  -3   12.12    1.96
  11  -3  -3    0.58    1.24
 -11  -3   3   -1.97    1.16
  11  -3  -3    2.93    1.05
 -11  -3   3   -1.34    1.11
 -11   3   3    1.51    0.99
  11   3  -3    0.52    0.57
  10  -3  -3   27.73    2.98
  10  -3  -3   25.07    3.33
 -10  -3   3   27.70    3.12
 -10  -3   3   19.80    3.41
 -10   3   3   21.96    3.31
  10   3  -3   17.25    2.64
   9  -3  -3    5.39    1.40
   9  -3  -3    5.51    1.15
  -9  -3   3    5.83    1.34
  -9  -3   3    7.14    1.23
   9   3  -3    2.42    0.72
  -9   3   3    4.21    1.12
   8  -3  -3    2.78    0.98
  -8  -3   3    0.25    0.84
  -8  -3   3    1.47    0.86
   8  -3  -3   -0.42    0.68
   8   3  -3    0.38    0.46
  -8   3   3    1.84    0.78
  -7  -3   3    7.37    1.27
   7  -3  -3    5.76    1.16
  -7  -3   3    6.52    1.37
   7  -3  -3    4.19    0.96
  -7  -3   3    5.85    0.82
   7  -3  -3    5.17    1.28
  -7   3   3    5.48    0.68
  -7   3   3    4.13    1.04
   7   3  -3    4.41    0.84
  -6  -3   3   19.46    2.39
  -6  -3   3   18.87    3.11
  -6  -3   3   18.72    2.66
   6  -3  -3   17.06    2.43
   6  -3  -3   21.77    2.82
   6  -3  -3   22.97    2.68
   6   3  -3   21.70    2.42
  -6   3   3   18.02    2.95
  -6   3   3   20.42    2.34
   5  -3  -3    9.65    1.36
  -5  -3   3    6.44    0.89
   5  -3  -3    6.09    1.25
  -5  -3   3    5.64    1.30
   5  -3  -3    5.88    1.04
  -5  -3   3    8.02    1.22
   5   3  -3    6.81    0.94
  -5   3   3    6.77    1.16
  -5   3   3    6.09    0.84
  -4  -3   3   27.98    4.01
   4  -3  -3   25.96    3.27
  -4  -3   3   26.69    3.34
   4  -3  -3   28.28    3.53
   4  -3  -3   35.31    3.47
  -4   3   3   27.01    3.14
  -4   3   3   24.05    3.83
   4   3  -3   25.56    3.13
  -3  -3   3   72.40    8.54
   3  -3  -3   72.76    8.44
  -3  -3   3   69.38   10.26
   3  -3  -3   67.67    8.58
   3   3  -3   75.18    8.33
  -3   3   3   71.18    8.42
  -3   3   3   72.76   10.20
   2  -3  -3   25.44    3.01
  -2  -3   3   22.92    2.93
   2  -3  -3   26.44    2.95
  -2  -3   3   26.14    3.46
   2   3  -3   22.68    2.71
  -2   3   3   22.13    2.73
  -2   3   3   20.77    3.32
   1  -3  -3    1.16    0.68
  -1  -3   3    0.62    0.63
  -1  -3   3    0.90    1.00
  -1  -3   3   -0.34    0.85
   1  -3  -3    0.95    0.70
  -1   3   3   -0.12    0.31
   1   3  -3    0.65    0.30
  -1   3   3    1.29    0.44
   0  -3   3    0.40    0.56
   0  -3  -3   -0.13    0.68
   0  -3  -3    0.26    0.54
   0  -3   3   -0.08    0.95
   0   3  -3   -0.07    0.33
   0   3   3   -0.01    0.23
   0   3   3    0.16    0.38
   0   3  -3   -0.19    0.37
   0   3   3    0.02    0.33
  -1  -3  -3   41.51    7.34
  -1  -3  -3   51.52    5.96
   1  -3   3   53.03    5.92
   1   3   3   49.68    5.76
   1   3   3   47.65    5.87
  -1   3  -3   50.41    7.06
  -2  -3  -3   78.65    9.75
  -2  -3  -3   78.11   11.84
   2  -3   3   80.60    9.73
   2  -3   3   87.36    9.76
  -2   3  -3   82.67   11.69
   2   3   3   83.20    9.54
   2   3   3   88.08    9.71
  -3  -3  -3    0.62    0.77
   3  -3   3    0.86    0.63
   3  -3   3   -0.27    0.83
  -3  -3  -3    1.01    0.53
   3   3   3    1.26    0.36
   3   3   3    1.71    0.44
   3   3   3    6.07    1.33
  -3   3  -3    1.60    0.50
  -4  -3  -3    0.86    0.48
   4  -3   3    1.63    1.03
   4  -3   3    1.04    0.63
  -4  -3  -3    2.83    0.97
  -4   3  -3   -0.14    0.48
   4   3   3    1.89    0.98
   4   3   3    2.12    0.41
   4   3   3    1.29    0.49
   5  -3   3   48.74    5.45
  -5  -3  -3   43.71    6.85
   5  -3   3   47.83    5.82
  -5  -3  -3   45.85    5.40
   5   3   3   45.06    5.52
   5   3   3   43.31    5.45
  -5   3  -3   47.86    6.56
   5   3   3   44.97    5.34
   6  -3   3    0.06    0.37
  -6  -3  -3    0.14    0.23
   6  -3   3    0.75    1.15
  -6  -3  -3   -0.23    0.87
   6   3   3    0.35    0.45
  -6   3  -3   -0.17    0.57
   6   3   3    0.28    0.37
   6   3   3   -0.27    0.63
  -7  -3  -3    5.34    1.27
   7  -3   3    3.43    0.54
   7  -3   3    4.96    1.41
   7  -3   3    3.56    0.53
   7   3   3    2.93    0.61
   7   3   3    2.81    0.75
   7   3   3    4.20    0.76
  -7   3  -3    2.37    0.79
   8  -3   3    4.25    1.46
  -8  -3  -3    3.99    1.45
   8   3   3    4.76    0.85
   8   3   3    4.56    0.80
  -8   3  -3    3.68    1.02
   9  -3   3    9.05    1.94
  -9  -3  -3    6.72    1.98
   9   3   3   11.22    1.36
  -9   3  -3    7.76    1.65
   9   3   3   10.87    1.44
 -10  -3  -3   -0.45    1.14
  10  -3   3   -0.06    1.32
  10   3   3   -0.73    0.66
  10   3   3    0.05    0.73
 -10   3  -3   -0.50    0.77
 -11  -3  -3   -1.08    1.28
  11  -3   3    0.55    1.29
  11   3   3    0.04    0.96
 -11   3  -3    1.07    1.02
  11   3   3    0.35    0.68
  12  -3   3    4.74    1.64
 -12  -3  -3    5.65    1.90
  12   3   3    8.30    1.33
  12   3   3    4.97    1.02
 -12   3  -3    6.89    1.51
  13  -3   3    2.92    1.63
 -13  -3  -3    2.78    1.79
 -13   3  -3    1.83    1.13
  13   3   3    4.59    1.11
  13   3   3    3.09    0.87
  14  -3   3    8.41    2.06
 -14  -3  -3    3.97    2.03
  14   3   3    7.76    1.47
  14   3   3    9.93    1.64
 -14   3  -3    7.65    1.86
 -15  -3  -3    1.18    1.74
  15  -3   3    3.14    1.75
  15   3   3    0.92    0.97
  15   3   3    1.09    1.37
 -15   3  -3    2.63    1.28
 -16  -3  -3   -1.35    1.75
  16  -3   3    0.17    1.71
 -16   3  -3   -0.01    1.44
  16   3   3    0.46    1.54
  16   3   3   -0.31    1.11
 -17  -3  -3    4.14    2.43
  17  -3   3    7.26    2.30
 -17   3  -3    8.44    2.29
  17   3   3    5.18    1.61
 -17  -4   3    0.27    2.24
  17  -4  -3    6.27    3.12
  17  -4  -3    9.57    1.83
 -17  -4   3    8.30    2.98
 -17   4   3    6.14    2.05
  17   4  -3    5.49    1.82
  16  -4  -3   -0.88    1.72
 -16  -4   3    1.17    2.37
 -16  -4   3   -2.01    1.92
  16  -4  -3   -0.87    2.09
 -16   4   3   -0.75    1.67
  16   4  -3   -1.06    0.92
 -15  -4   3    1.18    2.01
  15  -4  -3    7.73    5.27
  15  -4  -3    3.20    1.54
 -15  -4   3    5.77    2.43
  15   4  -3    4.01    1.10
 -15   4   3    4.33    1.80
  14  -4  -3    3.88    1.72
 -14  -4   3    3.47    1.96
 -14  -4   3    5.00    1.91
  14  -4  -3    4.63    2.37
 -14   4   3    3.38    1.66
  14   4  -3    5.23    1.19
  13  -4  -3    5.37    1.72
 -13  -4   3    3.52    1.67
 -13  -4   3    2.58    2.14
  13  -4  -3    6.25    1.98
 -13   4   3    3.66    1.20
  13   4  -3    2.28    1.04
  12  -4  -3    1.11    1.96
 -12  -4   3    1.43    1.56
 -12  -4   3   -2.62    1.50
  12  -4  -3   -0.29    1.12
  12   4  -3    0.67    0.80
 -12   4   3    0.85    1.24
  11  -4  -3    2.33    1.62
 -11  -4   3    2.49    1.45
 -11  -4   3    0.63    1.46
  11  -4  -3    1.59    1.55
  11   4  -3    0.60    0.69
 -11   4   3    0.65    1.06
 -10  -4   3   10.65    2.01
  10  -4  -3    7.75    2.31
 -10  -4   3   12.59    2.43
  10  -4  -3   12.74    2.13
 -10   4   3   11.09    1.94
  10   4  -3   11.08    1.63
  -9  -4   3    3.54    1.37
   9  -4  -3    3.77    1.59
   9  -4  -3    4.41    1.51
  -9  -4   3    4.50    1.52
   9   4  -3    2.37    0.70
  -9   4   3    4.35    1.08
   8  -4  -3    0.31    1.24
  -8  -4   3   -0.15    1.03
   8  -4  -3    1.22    1.27
  -8  -4   3   -0.35    1.10
   8   4  -3    0.51    0.60
  -8   4   3    0.99    0.70
  -7  -4   3    7.32    1.13
  -7  -4   3    7.08    1.65
   7  -4  -3    5.96    1.61
  -7  -4   3    6.73    1.40
   7  -4  -3    8.63    1.78
   7  -4  -3    6.74    1.39
  -7   4   3    6.82    1.39
   7   4  -3    7.50    1.12
  -7   4   3    7.90    0.96
   6  -4  -3    1.48    1.29
  -6  -4   3    1.15    0.67
   6  -4  -3   -0.43    0.92
  -6  -4   3    1.74    1.03
  -6  -4   3    2.24    1.12
  -6   4   3    2.71    0.76
   6   4  -3    1.88    0.51
  -6   4   3    1.18    0.36
  -5  -4   3   38.01    5.07
   5  -4  -3   45.04    5.15
   5  -4  -3   41.89    5.26
  -5  -4   3   39.84    6.05
   5   4  -3   40.78    4.78
  -5   4   3   43.06    4.79
  -5   4   3   36.66    5.84
   4  -4  -3   13.10    1.81
  -4  -4   3    8.60    1.56
  -4  -4   3   11.96    1.89
   4  -4  -3    8.72    1.70
  -4   4   3    8.63    1.61
  -4   4   3   11.93    1.29
   4   4  -3    7.72    1.30
   3  -4  -3  141.37   14.99
  -3  -4   3  133.55   18.28
   3  -4  -3  130.84   15.26
  -3  -4   3  129.19   15.15
   3   4  -3  127.98   14.84
  -3   4   3  129.75   15.03
  -3   4   3  117.11   18.19
   2  -4  -3    1.32    1.05
  -2  -4   3    4.09    1.13
  -2  -4   3    0.85    0.81
   2  -4  -3    2.92    0.97
  -2   4   3    1.92    0.66
  -2   4   3    2.40    0.46
   2   4  -3    1.17    0.54
  -1  -4   3   -0.30    0.76
  -1  -4   3   -3.10    1.15
   1  -4  -3    0.83    0.73
   1   4  -3   -0.14    0.33
  -1   4   3   -0.35    0.36
  -1   4   3   -0.43    0.43
   0  -4  -3   11.38    1.64
   0  -4   3    9.98    1.47
   0   4   3   10.46    1.27
   0   4   3    7.72    1.48
   0   4  -3    8.31    1.47
   0   4  -3    9.50    1.24
   0   4   3   10.04    1.23
  -1  -4  -3    7.08    2.80
   1  -4   3   14.57    2.15
  -1  -4  -3   16.51    2.22
   1   4   3   18.08    1.98
  -1   4  -3   15.24    2.39
   1   4   3   19.93    2.08
   2  -4   3   40.25    4.44
  -2  -4  -3   38.28    4.49
   2  -4   3   38.25    4.70
  -2  -4  -3   35.27    5.52
   2   4   3   39.86    4.34
  -2   4  -3   34.79    5.17
   2   4   3   32.89    4.21
  -3  -4  -3   24.18    3.24
   3  -4   3   31.27    3.61
   3  -4   3   26.23    3.22
  -3  -4  -3   28.83    4.16
   3   4   3   24.35    3.03
  -3   4  -3   25.44    3.70
   3   4   3   25.96    3.16
   4  -4   3   18.12    2.39
  -4  -4  -3   12.76    1.78
   4  -4   3   13.37    1.82
  -4  -4  -3   12.56    2.37
   4   4   3   13.49    1.66
  -4   4  -3   12.85    2.01
   4   4   3   12.03    1.71
  -5  -4  -3    0.89    0.59
   5  -4   3   -3.04    1.23
  -5  -4  -3    2.22    1.24
   5  -4   3    0.54    0.79
  -5   4  -3    0.39    0.50
   5   4   3    0.88    0.52
   5   4   3   -0.08    0.40
   6  -4   3    2.15    0.90
   6  -4   3    1.28    0.90
  -6  -4  -3    2.47    0.56
  -6  -4  -3    2.34    1.29
   6  -4   3    4.63    1.65
  -6   4  -3    3.07    0.74
   6   4   3    1.93    0.58
   6   4   3    2.83    0.68
  -7  -4  -3    6.47    0.92
   7  -4   3    7.30    1.03
   7  -4   3    9.76    1.83
  -7  -4  -3    7.57    1.88
  -7   4  -3    6.77    1.32
   7   4   3    6.10    1.02
   7   4   3    9.16    1.22
   8  -4   3    1.57    1.44
  -8  -4  -3   -0.28    1.38
  -8   4  -3   -0.96    0.82
   8   4   3    0.18    0.62
   8   4   3   -0.17    0.49
  -9  -4  -3    0.44    1.42
   9  -4   3    1.98    1.68
  -9   4  -3   -0.61    0.87
   9   4   3    0.91    0.76
   9   4   3    0.97    0.63
  10  -4   3    5.60    2.15
 -10  -4  -3    2.49    1.47
  10   4   3    1.60    0.78
  10   4   3    3.56    1.01
 -10   4  -3    3.90    1.19
 -11  -4  -3    9.71    2.44
  11  -4   3   10.68    2.51
 -11   4  -3   13.43    2.05
  11   4   3    8.83    1.52
  11   4   3   10.98    1.65
 -12  -4  -3   -0.78    1.42
  12  -4   3    2.34    1.82
  12   4   3    1.11    1.04
  12   4   3   -0.23    0.65
 -12   4  -3    1.08    1.16
 -13  -4  -3    0.13    1.62
  13  -4   3    0.23    1.82
  13   4   3    0.97    0.77
 -13   4  -3    0.45    1.37
  13   4   3    1.54    1.14
  14  -4   3    1.93    1.84
 -14  -4  -3    0.27    1.89
  14   4   3   -0.76    1.32
 -14   4  -3    0.50    1.62
  14   4   3    2.40    1.10
 -15  -4  -3    4.53    2.11
  15  -4   3    9.33    2.06
  15   4   3    6.09    1.66
  15   4   3    4.84    1.52
 -15   4  -3    4.74    1.91
 -16  -4  -3   -1.08    1.88
  16  -4   3   -0.78    2.27
 -16   4  -3    2.04    1.77
  16   4   3    1.68    1.50
  16   4   3    0.51    1.31
  16  -5  -3    7.34    2.46
 -16  -5   3    9.19    2.87
 -16  -5   3    9.26    3.22
  16  -5  -3   12.78    3.41
  16   5  -3   11.90    2.06
 -16   5   3   11.42    2.48
  15  -5  -3    8.14    2.11
 -15  -5   3    2.05    2.41
 -15  -5   3    0.01    2.03
  15  -5  -3    7.08    2.76
 -15   5   3    4.05    1.78
  15   5  -3    3.14    1.23
 -14  -5   3    0.25    2.02
 -14  -5   3   -1.37    2.30
  14  -5  -3    1.53    2.37
  14  -5  -3    2.53    1.85
  14   5  -3    1.51    1.22
 -14   5   3    2.40    1.39
  13  -5  -3   17.02    3.03
 -13  -5   3    6.73    2.54
  13  -5  -3   16.59    2.42
 -13  -5   3    3.26    2.58
  13   5  -3    9.31    1.72
 -13   5   3    9.90    2.17
  12  -5  -3   25.93    4.29
 -12  -5   3   27.72    3.91
  12  -5  -3   28.22    3.69
 -12  -5   3   29.65    4.34
 -12   5   3   22.76    3.90
  12   5  -3   22.40    3.20
  11  -5  -3    7.71    2.08
  11  -5  -3    5.94    2.30
 -11  -5   3    3.75    1.98
 -11  -5   3    4.32    1.78
  11   5  -3    3.95    1.07
 -11   5   3    6.48    1.49
 -10  -5   3   -0.72    1.44
  10  -5  -3   -0.23    1.64
  10  -5  -3    1.98    1.64
 -10  -5   3    0.38    1.69
  10   5  -3    1.13    0.75
 -10   5   3    0.69    1.12
  -9  -5   3   14.42    2.43
   9  -5  -3   21.26    2.83
  -9  -5   3   15.20    2.80
   9  -5  -3   16.83    2.81
  -9   5   3   13.52    2.39
   9   5  -3   12.83    1.96
  -8  -5   3    0.93    1.41
   8  -5  -3    0.09    1.61
  -8  -5   3    0.36    1.41
   8  -5  -3    0.60    1.50
   8   5  -3    1.40    0.60
  -8   5   3    2.22    0.83
   7  -5  -3   -0.63    1.33
  -7  -5   3    2.09    1.51
   7  -5  -3    1.85    1.73
  -7  -5   3    0.40    1.12
  -7   5   3    0.78    0.95
  -7   5   3    1.24    0.56
   7   5  -3    1.84    0.74
  -6  -5   3    0.72    1.07
   6  -5  -3    0.75    1.21
   6  -5  -3    2.00    1.52
  -6  -5   3    1.50    1.41
  -6   5   3    2.59    0.53
  -6   5   3    2.89    0.88
   6   5  -3    0.52    0.57
   5  -5  -3    1.95    1.54
  -5  -5   3    2.57    1.26
  -5  -5   3    3.21    1.44
   5  -5  -3    2.12    1.23
   5   5  -3    2.86    0.77
  -5   5   3    2.74    0.58
  -5   5   3    2.41    0.91
  -4  -5   3    7.67    1.63
  -4  -5   3   10.65    2.11
   4  -5  -3    7.88    1.74
   4  -5  -3   11.17    1.97
  -4   5   3    9.85    1.16
  -4   5   3    7.49    1.43
   4   5  -3    6.01    1.14
   3  -5  -3    6.04    1.65
  -3  -5   3    7.54    1.50
  -3  -5   3   10.15    1.84
   3  -5  -3    7.96    1.76
  -3   5   3    8.43    1.49
   3   5  -3    8.75    1.25
  -3   5   3    7.46    1.13
   2  -5  -3    3.93    1.31
   2  -5  -3    6.82    1.50
  -2  -5   3    2.52    1.23
  -2  -5   3    6.31    1.60
  -2   5   3    3.94    0.98
   2   5  -3    4.08    0.75
  -2   5   3    4.36    0.76
  -1  -5   3   14.44    2.29
  -1  -5   3   16.47    3.04
   1  -5  -3   17.03    2.43
  -1   5   3   17.60    2.02
   1   5  -3   14.95    1.99
  -1   5   3   14.08    2.46
   0  -5  -3    7.63    1.65
   0  -5   3    7.92    1.54
   0   5   3    6.36    1.39
   0   5  -3    7.25    1.40
   0   5  -3    9.08    1.20
   0   5   3    9.74    1.15
   0   5   3    9.80    1.21
   1  -5   3    0.52    0.98
  -1  -5  -3    1.04    1.00
  -1  -5  -3   -3.88    1.56
  -1   5  -3   -0.30    0.46
   1   5   3    0.30    0.49
   1   5   3   -0.33    0.37
   2  -5   3   85.90   10.52
  -2  -5  -3   89.34   10.55
   2  -5   3   83.07   10.50
  -2  -5  -3   83.01   12.78
   2   5   3   92.59   10.44
   2   5   3   88.40   10.24
  -2   5  -3   91.53   12.56
   3  -5   3    2.58    1.64
  -3  -5  -3    2.54    0.95
   3  -5   3    0.58    0.99
  -3  -5  -3    0.91    1.30
   3   5   3    1.27    0.58
  -3   5  -3    0.79    0.65
   3   5   3    0.98    0.59
   4  -5   3   12.91    2.06
  -4  -5  -3   16.97    2.74
   4  -5   3   16.02    2.40
  -4  -5  -3   15.35    2.03
   4   5   3   12.57    1.88
  -4   5  -3   14.77    2.19
   4   5   3   11.92    1.75
  -5  -5  -3    2.35    1.42
  -5  -5  -3    2.24    1.01
   5  -5   3    3.86    1.70
   5  -5   3    2.36    1.20
   5   5   3    3.14    0.78
  -5   5  -3    2.29    0.85
   5   5   3    2.02    0.66
  -6  -5  -3    0.03    1.05
   6  -5   3   -1.49    1.43
  -6  -5  -3    1.18    1.62
   6  -5   3   -1.89    1.51
  -6   5  -3    0.00    0.82
   6   5   3   -0.01    0.68
   6   5   3    0.21    0.61
   7  -5   3    3.23    2.02
  -7  -5  -3    2.80    1.80
  -7   5  -3    2.38    0.97
   7   5   3    2.52    0.87
   7   5   3    2.88    0.76
  -8  -5  -3    1.22    1.54
   8  -5   3    1.33    1.65
   8   5   3    1.17    0.83
  -8   5  -3   -0.54    0.80
   8   5   3    0.37    0.67
   9  -5   3    0.83    1.95
  -9  -5  -3    2.95    1.87
   9   5   3    0.52    0.76
   9   5   3    3.14    0.93
  -9   5  -3    5.22    1.17
 -10  -5  -3    1.56    2.04
  10  -5   3    2.16    2.22
  10   5   3    1.03    0.89
  10   5   3    0.65    0.76
 -10   5  -3    1.17    1.12
  11  -5   3    2.35    2.29
 -11  -5  -3    7.98    2.48
 -11   5  -3    4.80    1.37
  11   5   3    3.76    1.04
  11   5   3    2.38    1.11
  12  -5   3    2.08    2.03
 -12  -5  -3    0.04    1.93
  12   5   3    0.61    1.22
 -12   5  -3    0.84    1.32
  12   5   3   -0.06    0.87
 -13  -5  -3    1.30    2.48
  13  -5   3    3.51    2.29
  13   5   3    1.12    0.99
 -13   5  -3    2.06    1.46
  13   5   3    0.26    1.11
  14  -5   3   -0.82    1.89
 -14  -5  -3   -0.37    2.33
 -14   5  -3    1.65    1.64
  14   5   3    1.59    1.40
  14   5   3    1.58    1.21
  15  -5   3    0.61    2.71
 -15  -5  -3   -0.81    2.21
  15   5   3    0.64    1.29
  15   5   3    0.70    1.56
 -15   5  -3   -0.50    1.97
 -15  -6   3   -2.30    2.56
 -15  -6   3   -0.91    2.77
  15  -6  -3    1.19    2.52
  15  -6  -3    1.66    2.35
 -15   6   3    1.19    1.77
  15   6  -3    0.73    1.39
 -14  -6   3   -0.35    2.42
 -14  -6   3   -2.70    2.60
  14  -6  -3    1.99    2.62
  14  -6  -3   -2.96    2.04
  14   6  -3    0.28    1.24
 -14   6   3    0.51    1.72
 -13  -6   3   -4.27    2.27
 -13  -6   3   -1.06    2.20
  13  -6  -3    0.36    2.30
  13  -6  -3    0.53    2.08
  13   6  -3    1.30    1.14
 -13   6   3    2.14    1.53
 -12  -6   3   -3.21    2.32
  12  -6  -3    0.89    1.86
  12  -6  -3    0.93    2.39
 -12  -6   3    1.96    2.13
  12   6  -3    1.57    1.07
 -12   6   3    2.98    1.42
  11  -6  -3   13.86    3.50
  11  -6  -3   15.15    3.08
 -11  -6   3   11.73    2.84
 -11  -6   3   13.85    3.27
 -11   6   3   15.45    2.66
  11   6  -3   14.09    2.15
 -10  -6   3    1.23    1.64
 -10  -6   3    0.98    1.94
  10  -6  -3    1.21    1.70
  10  -6  -3   -0.25    2.21
 -10   6   3    0.58    1.17
  10   6  -3    0.93    0.93
   9  -6  -3   22.29    3.00
   9  -6  -3   13.42    2.75
  -9  -6   3   11.69    2.37
  -9  -6   3   11.54    2.77
  -9   6   3    9.34    2.12
   9   6  -3   10.44    1.72
  -8  -6   3    3.28    1.93
   8  -6  -3    1.61    2.07
  -8  -6   3    2.02    1.65
   8  -6  -3    2.11    1.70
   8   6  -3    1.28    0.80
  -8   6   3    4.59    1.16
   7  -6  -3   -2.91    1.40
  -7  -6   3    0.83    1.39
   7  -6  -3    1.45    1.91
  -7  -6   3    1.23    1.78
  -7   6   3    1.30    1.13
   7   6  -3    1.44    0.84
  -6  -6   3    5.01    1.93
  -6  -6   3    1.31    1.46
   6  -6  -3    5.06    1.79
   6  -6  -3    1.38    2.02
  -6   6   3    1.55    1.34
   6   6  -3    3.28    1.05
  -6   6   3    3.43    0.82
   5  -6  -3   -0.44    1.44
   5  -6  -3   -0.84    2.04
  -5  -6   3    1.08    1.65
  -5  -6   3   -0.63    1.37
   5   6  -3    0.99    0.64
  -5   6   3    0.12    0.55
  -5   6   3    0.50    0.94
  -4  -6   3    1.36    1.62
   4  -6  -3   -0.18    1.74
   4  -6  -3   -0.02    1.51
  -4  -6   3   -0.69    1.18
  -4   6   3    0.65    0.59
   4   6  -3    1.27    0.73
  -4   6   3    0.73    0.92
  -3  -6   3    0.45    1.46
  -3  -6   3    0.93    1.48
   3  -6  -3   -0.31    1.52
   3  -6  -3    1.65    1.57
   3   6  -3    2.33    0.65
  -3   6   3    3.91    0.73
  -3   6   3    2.13    0.85
   2  -6  -3   -0.32    1.41
  -2  -6   3    1.66    1.71
  -2  -6   3   -0.20    1.41
   2  -6  -3    3.27    1.84
  -2   6   3    1.50    0.71
  -2   6   3    2.27    0.94
   2   6  -3    1.15    0.72
  -1  -6   3   11.61    2.66
   1  -6  -3   16.28    2.40
  -1  -6   3   11.28    2.04
   1  -6  -3   12.91    2.21
   1   6  -3    9.36    1.49
  -1   6   3   10.39    1.56
  -1   6   3   11.27    1.90
   0  -6   3    5.48    1.52
   0  -6  -3    4.87    1.67
   0   6  -3    5.78    0.96
   0   6   3    4.39    0.96
   0   6   3    4.96    0.83
   0   6   3    4.19    1.19
  -1  -6  -3    2.46    1.43
   1  -6   3    2.43    1.38
   1  -6   3    3.56    2.06
  -1  -6  -3    2.32    2.30
   1   6   3    3.28    0.78
  -1   6  -3    3.91    1.03
   1   6   3    4.50    0.79
  -2  -6  -3    1.54    1.61
  -2  -6  -3   -1.71    1.17
   2  -6   3   -0.72    1.74
   2  -6   3    0.15    1.17
  -2   6  -3    0.05    0.81
   2   6   3    1.46    0.74
   2   6   3    0.59    0.58
  -3  -6  -3   10.76    2.05
  -3  -6  -3   11.23    2.59
   3  -6   3    8.26    2.31
   3  -6   3   10.49    2.02
   3   6   3   12.59    1.61
   3   6   3   12.38    1.73
  -3   6  -3   12.30    1.97
  -4  -6  -3    8.35    2.03
   4  -6   3   12.17    2.54
  -4  -6  -3   12.81    2.48
   4  -6   3   11.24    1.98
   4   6   3   11.38    1.45
  -4   6  -3    9.99    1.77
   4   6   3    9.21    1.60
   5  -6   3    6.46    2.09
   5  -6   3   10.28    2.51
  -5  -6  -3   10.85    2.30
   5   6   3    5.68    1.10
  -5   6  -3    9.11    1.50
   5   6   3    5.52    1.26
   6  -6   3    0.60    2.24
  -6  -6  -3    4.92    1.92
   6   6   3    5.80    0.97
   6   6   3    4.04    1.16
  -6   6  -3    3.32    1.19
  -7  -6  -3    0.29    2.01
   7  -6   3    2.15    2.44
   7   6   3    2.40    1.10
  -7   6  -3    0.19    0.99
   7   6   3   -0.33    0.72
   8  -6   3    1.67    2.20
  -8  -6  -3    1.91    2.27
   8   6   3    0.41    0.83
   8   6   3    0.54    0.98
  -8   6  -3    1.74    1.08
   9  -6   3    7.10    2.88
  -9  -6  -3    3.28    2.10
  -9   6  -3    8.20    1.61
   9   6   3    4.43    1.15
   9   6   3    4.91    1.23
 -10  -6  -3    3.71    2.63
  10  -6   3    3.81    2.66
 -10   6  -3    4.14    1.47
  10   6   3    5.18    1.36
  10   6   3    3.04    1.07
 -11  -6  -3    1.21    2.13
  11  -6   3    3.92    2.35
  11   6   3    0.21    0.96
 -11   6  -3    1.81    1.39
  11   6   3    1.24    1.20
  12  -6   3    2.68    2.74
 -12  -6  -3    4.60    2.89
  12   6   3    3.55    1.42
  12   6   3    4.44    1.34
 -12   6  -3    7.64    1.76
 -13  -6  -3    1.62    2.46
  13  -6   3    7.39    2.92
  13   6   3    3.45    1.42
  13   6   3    2.57    1.38
 -13   6  -3    5.96    1.94
 -14  -6  -3    2.22    2.56
  14  -6   3    0.27    3.20
 -14   6  -3    2.50    2.05
  14   6   3   -0.22    1.42
  14   6   3   -0.28    1.47
 -13  -7   3   -3.89    3.15
  13  -7  -3   -0.01    2.74
  13  -7  -3    0.86    2.77
 -13  -7   3   -2.67    2.92
  13   7  -3   -0.43    1.24
 -13   7   3    1.13    1.73
  12  -7  -3    6.45    3.12
 -12  -7   3    7.86    3.05
  12  -7  -3    5.64    2.84
 -12  -7   3    2.97    2.45
 -12   7   3    6.13    1.79
  12   7  -3    3.79    1.30
  11  -7  -3   -1.17    2.73
  11  -7  -3    0.71    2.11
 -11  -7   3    1.96    2.73
 -11  -7   3   -5.32    2.34
 -11   7   3    2.62    1.69
  11   7  -3    2.27    1.36
  10  -7  -3    1.63    2.66
  10  -7  -3   -0.25    1.97
 -10  -7   3   -4.80    2.33
 -10  -7   3   -0.26    2.50
 -10   7   3   -0.35    1.48
  10   7  -3    1.28    1.24
  -9  -7   3   -1.41    1.99
  -9  -7   3   -0.74    2.45
   9  -7  -3   -1.60    2.35
   9  -7  -3    1.98    2.75
   9   7  -3    0.38    1.08
  -9   7   3    0.03    1.44
   8  -7  -3    0.81    2.11
  -8  -7   3    1.13    2.36
  -8  -7   3   -2.93    2.09
   8  -7  -3    2.64    2.87
   8   7  -3   -0.74    0.99
  -8   7   3    0.35    1.21
   7  -7  -3    1.63    2.10
  -7  -7   3    5.47    2.43
  -7  -7   3    0.03    1.94
   7  -7  -3    3.99    2.71
  -7   7   3    2.10    1.30
   7   7  -3    1.88    0.96
  -6  -7   3    1.05    2.29
   6  -7  -3   -1.97    1.74
  -6  -7   3   -3.29    1.75
   6  -7  -3   -3.55    2.70
   6   7  -3    1.70    0.91
  -6   7   3   -0.50    1.18
  -5  -7   3    3.91    2.24
   5  -7  -3    4.06    2.53
  -5  -7   3    1.52    1.75
   5  -7  -3    1.83    1.77
  -5   7   3    2.48    1.24
   5   7  -3    2.70    1.01
  -5   7   3    4.50    1.19
  -4  -7   3   20.66    3.77
   4  -7  -3   19.96    3.27
  -4  -7   3   14.39    3.07
   4  -7  -3   24.99    3.63
  -4   7   3   18.40    2.36
  -4   7   3   23.35    3.13
   4   7  -3   13.80    2.35
   3  -7  -3    0.18    2.19
  -3  -7   3    1.71    1.92
   3  -7  -3    1.89    1.65
  -3  -7   3   -2.48    1.74
  -3   7   3   -0.21    0.69
  -3   7   3    0.76    1.13
   3   7  -3   -0.91    0.79
   2  -7  -3   21.25    3.77
  -2  -7   3   28.97    4.37
  -2  -7   3   24.16    3.64
   2  -7  -3   34.41    4.07
  -2   7   3   23.23    3.83
  -2   7   3   21.29    3.07
   2   7  -3   26.16    3.14
  -1  -7   3   17.07    2.93
  -1  -7   3   20.16    3.64
   1  -7  -3   19.98    3.09
   1  -7  -3   24.00    3.26
   1   7  -3   16.98    2.27
  -1   7   3   15.92    2.26
  -1   7   3   14.94    2.79
   0  -7  -3   37.64    6.61
   0  -7   3   49.27    6.47
   0  -7   3   35.39    5.00
   0  -7  -3   37.99    5.12
   0   7   3   35.47    4.61
  -1  -7  -3   -1.62    1.47
  -1  -7  -3   -1.71    2.44
   1  -7   3    0.56    1.63
   1  -7   3    0.78    2.12
   1   7   3    0.12    0.82
  -1   7  -3    0.33    0.91
   1   7   3    0.66    0.61
  -2  -7  -3    7.84    2.72
   2  -7   3   11.47    2.71
  -2  -7  -3   11.42    2.21
   2  -7   3    7.60    2.02
   2   7   3    7.10    1.45
  -2   7  -3    8.68    1.78
   2   7   3    9.60    1.31
  -3  -7  -3   17.58    3.24
  -3  -7  -3   17.63    2.77
   3  -7   3   12.64    2.65
   3  -7   3   21.64    3.29
   3   7   3   11.58    1.98
   3   7   3   11.95    1.84
  -3   7  -3   14.18    2.38
  -4  -7  -3   25.87    4.00
   4  -7   3   24.78    3.73
   4   7   3   14.79    2.56
   4   7   3   21.83    2.56
  -4   7  -3   19.49    3.16
  -5  -7  -3    1.97    2.09
   5  -7   3    5.50    2.69
   5   7   3    2.08    0.88
   5   7   3    2.22    1.05
  -5   7  -3    0.45    1.32
   6  -7   3    6.24    3.01
  -6  -7  -3    6.83    2.37
   6   7   3    5.26    1.07
   6   7   3    2.83    1.02
  -6   7  -3    4.32    1.51
  -7  -7  -3    3.59    2.47
   7  -7   3   -1.86    2.92
   7   7   3    1.93    1.01
  -7   7  -3    2.58    1.28
   7   7   3    3.31    1.34
   8  -7   3    0.44    2.76
  -8  -7  -3   -1.14    2.77
  -8   7  -3    0.73    1.39
   8   7   3    0.07    0.95
   8   7   3   -1.19    0.98
   9  -7   3    6.56    3.31
  -9  -7  -3   -1.14    2.68
  -9   7  -3    1.73    1.60
   9   7   3    1.11    1.05
   9   7   3   -0.28    0.97
  10  -7   3    0.26    2.95
 -10  -7  -3    1.30    2.48
 -10   7  -3   -0.03    1.84
  10   7   3   -0.60    1.22
  10   7   3    0.58    1.18
 -11  -7  -3   -1.15    2.71
  11  -7   3   -3.16    3.14
  11   7   3   -0.28    1.37
  11   7   3   -0.15    1.45
 -11   7  -3    0.56    1.94
  12  -7   3   -0.28    3.49
 -12  -7  -3   -0.65    2.95
 -12   7  -3    0.47    2.32
  12   7   3    0.08    1.44
  12   7   3    0.53    1.62
  11  -8  -3    3.58    3.19
 -11  -8   3    5.39    3.97
 -11  -8   3    5.38    3.03
 -11   8   3    7.12    2.37
  11   8  -3    2.40    1.38
  10  -8  -3    1.42    2.65
 -10  -8   3    2.40    3.70
 -10  -8   3   -3.44    2.38
  10   8  -3    1.05    1.13
 -10   8   3    0.37    1.88
  -9  -8   3    1.65    3.33
  -9  -8   3   -1.33    2.75
   9  -8  -3    4.99    2.86
   9  -8  -3    0.76    4.96
  -9   8   3    2.35    1.73
   9   8  -3    3.12    1.23
   8  -8  -3    1.52    2.66
   8  -8  -3    3.78    4.81
  -8  -8   3    2.75    3.33
  -8  -8   3    0.76    2.44
  -8   8   3    2.55    1.69
   8   8  -3    1.22    1.19
   7  -8  -3   -1.56    4.58
  -7  -8   3    0.16    3.43
  -7  -8   3   -1.78    2.24
   7  -8  -3    2.21    2.44
  -7   8   3    1.10    1.56
   7   8  -3    0.50    1.10
  -6  -8   3   -1.09    3.17
   6  -8  -3   -3.46    4.62
  -6  -8   3   -1.47    2.42
   6  -8  -3    0.92    2.00
   6   8  -3    0.05    0.99
  -6   8   3    1.66    1.66
  -5  -8   3    0.00    3.09
   5  -8  -3    4.63    4.00
   5  -8  -3    1.50    2.10
  -5  -8   3   -0.74    2.14
  -5   8   3    0.10    1.34
   5   8  -3    2.35    1.05
   4  -8  -3   17.12    3.10
   4  -8  -3   12.23    4.44
  -4  -8   3    8.81    4.08
  -4  -8   3   11.09    2.68
   4   8  -3    6.23    1.64
  -4   8   3   13.48    2.28
  -3  -8   3   -0.79    2.28
   3  -8  -3    0.72    3.77
   3  -8  -3    0.91    2.44
  -3  -8   3   -3.41    3.14
   3   8  -3    2.30    1.01
  -3   8   3    0.96    1.10
  -3   8   3    1.01    1.48
  -2  -8   3    8.48    3.54
   2  -8  -3   11.08    2.68
   2  -8  -3   12.10    4.03
  -2  -8   3    9.00    2.46
  -2   8   3    6.01    1.73
   2   8  -3    9.26    1.47
  -2   8   3    8.82    1.51
   1  -8  -3    4.06    2.28
  -1  -8   3    4.52    2.26
  -1  -8   3    1.56    3.68
   1  -8  -3    6.32    3.66
  -1   8   3    3.53    1.13
   1   8  -3    2.24    1.00
   0  -8   3    1.73    2.70
   0  -8  -3   -1.36    3.33
   0  -8   3    0.39    2.16
   0  -8  -3    1.16    2.05
   0  -8  -3    6.43    3.64
   0  -8   3    7.05    3.91
   0   8   3    2.03    1.02
  -1  -8  -3    4.71    2.51
   1  -8   3    1.85    2.25
  -1  -8  -3    3.00    3.03
   1  -8   3    4.74    2.85
   1   8   3    2.09    1.24
   1   8   3    2.28    1.14
   2  -8   3   -1.96    2.81
  -2  -8  -3    0.74    2.86
   2  -8   3    3.15    3.10
  -2   8  -3   -0.72    1.38
   2   8   3    1.18    1.02
   2   8   3    1.36    1.09
   3  -8   3    1.02    2.88
  -3  -8  -3   -0.30    2.72
  -3   8  -3   -0.49    1.70
   3   8   3    0.24    1.23
   3   8   3    1.23    1.25
   4  -8   3   -0.97    2.74
  -4  -8  -3   -0.36    2.73
   4   8   3    0.02    1.20
  -4   8  -3    0.90    2.03
   4   8   3    1.23    1.28
  -5  -8  -3   -0.79    2.87
   5  -8   3    1.54    3.49
   5   8   3   -0.15    1.24
  -5   8  -3   -0.20    2.12
   5   8   3    1.57    1.35
   6  -8   3   -1.62    3.30
  -6  -8  -3    2.41    2.94
  -6   8  -3    0.39    2.20
   6   8   3    0.62    1.70
   6   8   3    1.67    1.38
  -7  -8  -3   -0.08    2.84
   7  -8   3   -2.41    3.64
   7   8   3    2.09    1.85
   7   8   3    1.94    1.29
  -7   8  -3    1.29    2.38
   8  -8   3    2.14    3.50
  -8  -8  -3   -0.06    2.89
   8   8   3   -0.47    1.39
  -9  -8  -3    3.45    3.00
   9  -8   3    0.99    3.74
   9   8   3    2.63    1.37
  -7  -9   3    0.04    3.14
   7  -9  -3    1.15    2.91
  -7   9   3    0.05    2.35
   7   9  -3    0.83    1.43
   6  -9  -3    8.73    3.09
  -6  -9   3    4.76    2.82
   6   9  -3    7.07    1.87
  -6   9   3   10.74    2.39
  -5  -9   3    4.40    2.92
   5  -9  -3    6.77    2.68
   5   9  -3    0.61    1.33
  -5   9   3    3.77    2.02
   4  -9  -3    2.76    3.07
  -4  -9   3    2.44    2.67
   4   9  -3    0.44    1.16
  -4   9   3    2.00    1.79
  -3  -9   3    2.23    2.67
   3  -9  -3   -3.79    2.66
  -3   9   3    0.86    1.79
   3   9  -3    0.86    1.23
   2  -9  -3    9.42    3.07
  -2  -9   3    7.54    2.82
   2   9  -3    6.56    1.61
   1  -9  -3    0.53    2.56
  -1  -9   3   -1.24    3.37
  -1  -9   3    2.30    2.76
   1  -9  -3   -4.49    4.22
  -1   9   3    1.88    1.52
   0  -9  -3   -0.76    3.53
   0  -9  -3   -1.06    3.61
   0  -9   3    5.35    3.47
   0  -9   3   -0.63    2.75
   0   9   3   -0.28    1.31
   1  -9   3    1.31    3.29
  -1  -9  -3    0.82    3.43
   1   9   3    0.20    1.31
  -2  -9  -3   10.44    3.83
   2  -9   3   13.47    3.94
   2   9   3    9.96    2.02
   3  -9   3   -0.94    3.53
  -3  -9  -3   -0.35    3.30
   3   9   3    2.43    1.41
  -4  -9  -3   10.91    4.33
   4  -9   3   15.95    4.45
   4   9   3   11.96    2.17
  -5  -9  -3    2.02    4.07
   5  -9   3    3.35    3.80
   5   9   3    1.05    1.41
  -6  -9  -3    9.41    4.02
   6  -9   3   10.73    4.45
   6   9   3    8.70    2.19
 -19   0   4   -1.77    1.59
  19   0  -4    0.27    1.22
 -18   0   4    3.90    1.79
  18   0  -4    6.09    1.46
 -17   0   4   -0.53    1.55
  17   0  -4   -1.00    0.99
  16   0  -4   29.45    3.63
 -16   0   4   27.57    4.45
  15   0  -4    0.41    0.80
 -15   0   4   -0.14    1.01
  14   0  -4    1.19    0.81
  14   0  -4    1.21    1.20
 -14   0   4    0.97    1.49
 -14   0   4   -0.28    1.22
 -13   0   4    0.94    1.05
  13   0  -4    1.33    0.94
  13   0  -4   -0.73    0.54
 -13   0   4   -0.09    0.89
 -12   0   4   15.81    2.78
  12   0  -4   21.41    2.53
  12   0  -4   15.41    2.20
 -12   0   4   20.38    2.40
 -11   0   4    1.20    0.76
  11   0  -4    0.07    0.45
  11   0  -4    0.60    0.67
 -11   0   4    1.83    0.84
 -10   0   4    1.59    0.76
  10   0  -4    2.33    0.84
  10   0  -4    2.37    0.57
 -10   0   4    4.57    0.84
  -9   0   4    0.31    0.62
   9   0  -4   -0.38    0.35
  -9   0   4   -0.45    0.57
   9   0  -4   -0.14    0.63
   8   0  -4   32.37    3.86
   8   0  -4   40.47    4.14
  -8   0   4   35.77    4.01
  -8   0   4   29.14    4.75
   7   0  -4   -0.29    0.51
  -7   0   4   -0.53    0.50
   7   0  -4    0.23    0.35
  -7   0   4    1.40    0.64
  -6   0   4  158.87   24.70
  -6   0   4  182.48   20.48
   6   0  -4  178.60   20.50
   6   0  -4  182.81   20.15
   5   0  -4   -0.33    0.23
  -5   0   4   -0.07    0.37
  -5   0   4   -0.45    0.39
   5   0  -4    0.53    0.45
   4   0  -4   12.44    1.76
   4   0  -4   13.41    1.63
  -4   0   4   16.24    1.73
  -4   0   4   15.26    1.78
  -4   0   4   12.62    2.02
   4   0  -4   14.98    2.09
  -4   0   4   14.92    2.07
  -3   0   4   -1.53    0.25
   3   0  -4   -0.98    0.34
   3   0  -4   -1.16    0.71
   3   0  -4   -1.12    0.18
  -3   0   4   -1.53    0.77
   3   0  -4   -1.25    0.35
  -3   0   4   -1.19    0.32
  -3   0   4   -1.64    0.42
  -2   0   4   21.02    2.52
   2   0  -4   18.69    3.10
   2   0  -4   26.52    2.75
   2   0  -4   21.43    2.52
   2   0  -4   23.85    2.62
  -2   0   4   21.84    3.10
  -2   0   4   26.48    2.72
  -2   0   4   25.04    2.69
  -1   0   4    0.07    0.19
  -1   0   4    0.31    0.40
   1   0  -4    0.14    0.22
  -1   0   4    0.13    0.46
   1   0  -4    0.06    0.22
  -1   0   4   -0.14    0.16
   1   0  -4    0.09    0.14
   1   0  -4    0.32    0.68
   0   0   4  166.68   19.26
   0   0  -4  165.05   23.23
   0   0   4  150.78   18.99
   0   0  -4  155.97   23.26
   0   0   4  171.21   19.25
   0   0  -4  159.19   19.26
   0   0  -4  185.09   19.25
   0   0   4  163.45   18.95
   1   0   4   -0.20    0.35
  -1   0  -4   -0.26    0.22
  -1   0  -4   -0.46    0.73
   1   0   4   -0.69    0.36
   1   0   4   -0.29    0.64
   1   0   4    0.10    0.46
  -1   0  -4   -1.00    0.57
  -1   0  -4   -0.19    0.35
   2   0   4  127.78   15.32
  -2   0  -4  138.79   18.74
  -2   0  -4  130.20   15.37
  -2   0  -4  137.61   15.49
   2   0   4  122.13   18.77
   2   0   4  133.27   15.47
   2   0   4  133.16   15.48
  -3   0  -4    0.62    0.52
   3   0   4   -0.09    0.56
   3   0   4   -0.27    0.26
   4   0   4   92.34   10.76
  -4   0  -4   94.14   13.06
   4   0   4   88.73   10.69
   5   0   4    1.19    0.62
   5   0   4    0.06    0.34
  -5   0  -4    0.78    0.64
  -6   0  -4    1.25    0.77
   6   0   4    1.90    0.48
   6   0   4    3.28    0.77
   7   0   4   -0.69    0.40
   7   0   4    0.27    0.62
  -7   0  -4    0.17    0.61
   8   0   4    9.16    1.45
   8   0   4   11.21    1.35
  -8   0  -4    8.43    1.78
   9   0   4    0.56    0.71
  -9   0  -4    0.33    0.78
   9   0   4   -0.06    0.51
  10   0   4    3.59    0.86
  10   0   4    1.90    0.70
 -10   0  -4    1.08    1.08
 -11   0  -4    1.13    1.18
  11   0   4    0.08    0.66
  11   0   4   -0.14    0.83
  12   0   4   21.14    2.81
 -12   0  -4   20.25    3.51
  12   0   4   21.67    2.75
  13   0   4   -0.09    1.03
 -13   0  -4    0.54    1.13
 -14   0  -4    8.89    2.52
  14   0   4   14.15    1.99
  15   0   4   -0.06    0.96
 -15   0  -4   -4.50    1.55
 -16   0  -4    3.92    2.43
  16   0   4   12.88    1.93
  17   0   4    0.54    1.12
 -17   0  -4    0.27    1.91
  18   0   4   -0.94    1.66
 -18   0  -4    2.35    2.23
  19  -1  -4    2.74    1.43
 -19  -1   4    1.50    2.00
  19   1  -4    2.34    1.25
 -19   1   4    1.79    1.85
  18  -1  -4    0.02    1.00
 -18  -1   4    2.55    1.55
  18   1  -4    3.80    1.12
 -18   1   4    1.03    1.69
  17  -1  -4    4.98    1.20
 -17  -1   4    3.19    1.74
  17   1  -4    4.25    1.18
 -17   1   4    2.94    1.59
  16  -1  -4   -2.06    2.12
  16  -1  -4    0.64    1.01
 -16  -1   4    0.11    1.54
  16   1  -4   -0.23    0.81
 -16   1   4   -0.22    1.20
  15  -1  -4    1.62    1.55
 -15  -1   4   -0.32    1.53
 -15  -1   4    0.82    1.34
  15  -1  -4   -0.36    0.87
 -15   1   4    0.85    1.24
  15   1  -4    0.91    0.81
  14  -1  -4    1.21    1.15
  14  -1  -4   -0.68    0.73
 -14  -1   4   -2.04    1.39
 -14  -1   4    2.66    1.35
 -14   1   4   -0.64    1.08
  14   1  -4    0.92    0.79
 -13  -1   4   12.19    1.90
  13  -1  -4   11.80    1.66
  13  -1  -4   10.50    1.92
 -13  -1   4    8.58    2.11
  13   1  -4   11.99    1.62
 -13   1   4    7.59    1.98
  13   1  -4   13.62    1.82
 -13   1   4   11.97    1.93
 -12  -1   4   13.94    1.92
 -12  -1   4   11.38    2.22
  12  -1  -4   11.38    1.96
  12  -1  -4   14.76    1.74
  12   1  -4    9.80    1.64
  12   1  -4   12.97    1.75
 -12   1   4   12.75    1.81
 -12   1   4   10.02    2.07
  11  -1  -4    1.39    0.72
 -11  -1   4    1.29    0.84
 -11  -1   4    0.41    1.03
  11  -1  -4    1.64    1.01
 -11   1   4    1.61    0.77
 -11   1   4    0.09    0.92
  11   1  -4    0.51    0.57
  11   1  -4    0.87    0.55
  10  -1  -4    0.60    0.47
 -10  -1   4   -0.07    0.95
 -10  -1   4    0.80    0.69
  10  -1  -4    0.15    0.80
 -10   1   4    0.45    0.64
  10   1  -4    0.62    0.57
  10   1  -4    0.49    0.49
 -10   1   4    0.17    0.76
   9  -1  -4   19.19    2.42
  -9  -1   4   19.92    3.06
   9  -1  -4   19.14    2.65
  -9  -1   4   16.57    2.51
   9   1  -4   17.71    2.38
   9   1  -4   21.66    2.49
  -9   1   4   22.18    2.48
  -9   1   4   20.13    3.00
  -8  -1   4    3.03    0.77
   8  -1  -4    2.63    0.97
  -8  -1   4    4.29    0.96
   8  -1  -4    4.00    1.97
   8  -1  -4    4.27    0.67
  -8   1   4    1.54    0.67
  -8   1   4    4.93    0.71
   8   1  -4    2.53    0.63
   8   1  -4    2.90    0.60
   7  -1  -4   22.03    2.67
  -7  -1   4   13.04    2.76
   7  -1  -4   17.99    2.30
   7  -1  -4   22.79    2.56
  -7  -1   4   16.22    2.38
  -7  -1   4   27.87    2.85
   7   1  -4   19.58    2.33
   7   1  -4   19.52    2.27
  -7   1   4   21.37    2.81
  -7   1   4   19.77    2.36
   6  -1  -4    8.54    1.63
  -6  -1   4    9.60    1.36
   6  -1  -4    9.03    1.43
  -6  -1   4    7.79    1.48
  -6  -1   4   10.93    1.65
   6  -1  -4   10.37    1.25
  -6   1   4    8.71    1.27
   6   1  -4    9.98    1.22
   6   1  -4    9.44    1.24
  -6   1   4    9.94    1.51
  -5  -1   4   16.75    2.47
  -5  -1   4   18.07    2.21
   5  -1  -4   17.94    2.23
  -5  -1   4   14.84    2.09
   5  -1  -4   16.13    2.18
   5  -1  -4   16.81    2.00
  -5   1   4   16.89    2.45
   5   1  -4   17.09    2.02
  -5   1   4   15.03    2.04
   5   1  -4   16.58    1.99
  -4  -1   4  435.55   48.27
  -4  -1   4  383.43   58.26
   4  -1  -4  415.04   48.26
   4  -1  -4  395.94   48.32
  -4  -1   4  410.29   48.28
   4  -1  -4  423.57   47.53
   4   1  -4  421.90   47.54
  -4   1   4  395.59   48.23
   4   1  -4  432.04   48.25
  -4   1   4  426.23   47.57
  -4   1   4  423.80   58.27
   4   1  -4  403.33   58.29
   3  -1  -4  104.78   13.02
  -3  -1   4  109.95   13.01
  -3  -1   4  116.28   12.97
   3  -1  -4  111.56   12.99
   3  -1  -4  108.72   12.75
  -3  -1   4  101.97   15.63
  -3   1   4  119.38   12.78
   3   1  -4  110.27   12.77
   3   1  -4  116.12   15.65
  -3   1   4  117.52   15.65
   3   1  -4  105.42   12.95
  -2  -1   4  187.15   21.15
   2  -1  -4  187.99   20.81
   2  -1  -4  170.24   25.54
  -2  -1   4  170.39   25.51
   2  -1  -4  181.50   21.15
   2  -1  -4  186.72   21.21
  -2  -1   4  191.63   20.84
  -2  -1   4  178.13   21.18
   2   1  -4  175.79   20.83
   2   1  -4  192.07   21.14
  -2   1   4  178.21   21.14
   2   1  -4  185.00   25.52
  -2   1   4  183.53   25.53
  -2   1   4  171.33   20.82
   1  -1  -4    4.10    0.83
  -1  -1   4    4.15    0.79
   1  -1  -4    4.84    0.75
  -1  -1   4    5.62    0.71
   1  -1  -4    3.45    0.88
  -1  -1   4    5.22    0.72
  -1   1   4    5.14    0.79
   1   1  -4    4.29    1.03
  -1   1   4    4.26    0.68
  -1   1   4    3.75    1.02
   1   1  -4    5.28    0.67
   1   1  -4    5.31    0.65
   0  -1  -4   53.20    5.72
   0  -1   4   51.86    5.68
   0  -1   4   47.55    5.71
   0  -1   4   50.51    5.60
   0  -1   4   51.41    6.82
   0  -1  -4   50.28    6.88
   0  -1  -4   49.20    5.58
   0  -1  -4   37.03    5.69
   0   1  -4   48.57    5.58
   0   1   4   48.81    5.67
   0   1   4   51.12    5.75
   0   1  -4   46.82    5.76
   0   1   4   49.48    5.55
   0   1   4   46.62    6.84
   0   1  -4   43.86    6.81
  -1  -1  -4   39.54    4.79
   1  -1   4   44.60    4.82
   1  -1   4   35.53    4.86
  -1  -1  -4   37.98    4.75
  -1  -1  -4   40.44    5.86
   1  -1   4   42.79    5.77
   1   1   4   40.74    4.70
  -1   1  -4   41.67    5.75
   1   1   4   38.58    4.78
   2  -1   4    5.29    1.02
   2  -1   4    6.83    0.81
  -2  -1  -4    5.82    0.73
   2  -1   4    5.64    1.04
  -2  -1  -4    6.68    1.15
  -2  -1  -4    3.52    0.99
  -2   1  -4    4.07    1.00
   2   1   4    6.52    0.87
  -2   1  -4    5.49    0.87
   2   1   4    5.05    0.73
   2   1   4    3.72    0.71
   3  -1   4   63.39    8.30
  -3  -1  -4   50.50    8.19
  -3  -1  -4   64.27    6.91
   3  -1   4   58.19    6.71
   3  -1   4   54.56    6.76
  -3  -1  -4   56.96    6.70
  -3   1  -4   61.07    8.12
  -3   1  -4   59.50    6.78
   3   1   4   58.75    6.73
   3   1   4   55.89    6.63
   3   1   4   52.33    6.72
   4  -1   4   40.86    4.52
   4  -1   4   36.79    4.71
  -4  -1  -4   34.47    5.57
  -4   1  -4   38.98    4.61
   4   1   4   36.32    4.56
   4   1   4   38.63    4.54
   4   1   4   36.99    4.49
  -4   1  -4   40.29    5.50
   5  -1   4    0.55    0.72
   5  -1   4    0.80    0.34
  -5  -1  -4    0.09    0.62
  -5   1  -4   -0.66    0.83
  -5   1  -4    1.64    0.60
   5   1   4    0.58    0.35
   5   1   4    0.41    0.38
   6  -1   4   47.55    5.73
   6  -1   4   48.17    5.47
  -6  -1  -4   43.34    6.76
  -6   1  -4   51.28    6.70
   6   1   4   44.86    5.44
   6   1   4   43.88    5.50
   7  -1   4    7.10    1.26
  -7  -1  -4    4.16    1.25
   7  -1   4    4.52    0.75
  -7   1  -4    5.09    1.00
   7   1   4    6.62    0.85
   7   1   4    4.84    0.85
   8  -1   4    0.20    0.96
   8  -1   4    1.63    0.53
  -8  -1  -4    0.92    0.77
   8   1   4    1.16    0.52
   8   1   4    1.97    0.62
  -8   1  -4    2.55    0.99
  -9  -1  -4    5.87    1.53
   9  -1   4    7.77    1.48
   9  -1   4    7.60    1.11
   9   1   4    8.99    1.17
  -9   1  -4    7.25    1.64
   9   1   4    9.05    1.26
  10  -1   4    4.18    0.81
 -10  -1  -4    3.15    1.26
  10  -1   4    5.03    1.15
  10   1   4    4.90    0.87
  10   1   4    3.85    0.85
 -10   1  -4    2.37    1.20
  11  -1   4    5.28    1.08
  11  -1   4    5.82    1.43
 -11  -1  -4    5.39    1.58
  11   1   4    5.27    1.05
  11   1   4    4.72    0.99
 -11   1  -4    3.80    1.61
  12  -1   4    7.43    1.47
 -12  -1  -4    2.72    1.69
  12   1   4    6.72    1.22
  12   1   4    5.55    1.28
 -12   1  -4    6.52    1.63
 -13  -1  -4    0.67    1.33
  13  -1   4    0.62    0.98
 -13   1  -4    1.04    1.43
  13   1   4   -0.08    1.03
  13   1   4    2.25    0.90
 -14  -1  -4    3.26    1.85
  14  -1   4    5.39    1.55
 -14   1  -4    8.26    1.84
  14   1   4    4.41    1.52
  14   1   4    5.98    1.24
 -15  -1  -4   -0.86    1.57
  15  -1   4    1.11    1.45
 -15   1  -4    1.91    1.59
  15   1   4    0.34    1.02
  16  -1   4    4.34    1.43
 -16  -1  -4   -0.85    1.53
 -16   1  -4    1.67    1.74
  16   1   4    1.23    1.11
 -17  -1  -4   -4.94    2.08
  17  -1   4    0.50    1.43
  17   1   4   -0.13    1.07
 -17   1  -4   -0.33    1.92
 -19  -2   4    2.80    2.13
  19  -2  -4    8.27    1.68
 -19   2   4    6.83    2.18
  19   2  -4    5.42    1.63
  18  -2  -4    2.95    1.35
 -18  -2   4    0.63    2.03
  18   2  -4    4.44    1.24
 -18   2   4    3.22    2.01
 -17  -2   4    1.51    3.26
 -17  -2   4    0.22    2.00
  17  -2  -4   -0.75    1.15
  17  -2  -4    4.03    2.79
  17   2  -4    2.30    1.07
 -17   2   4    2.20    1.47
 -16  -2   4    0.21    2.05
  16  -2  -4    5.56    2.10
  16  -2  -4    2.70    1.31
 -16  -2   4    4.31    2.00
 -16   2   4    2.50    1.38
  16   2  -4    2.17    1.10
  15  -2  -4   26.04    3.28
 -15  -2   4   19.74    2.96
  15  -2  -4   23.70    2.73
 -15  -2   4   18.53    3.39
  15   2  -4   16.01    2.49
 -15   2   4   18.93    3.22
 -14  -2   4    0.00    1.27
 -14  -2   4   -2.14    1.40
  14  -2  -4   -0.27    0.87
  14  -2  -4   -0.62    1.30
  14   2  -4    0.17    0.71
 -14   2   4    0.65    1.15
  13  -2  -4   -0.65    0.79
 -13  -2   4    0.14    1.19
 -13  -2   4    1.26    1.40
  13  -2  -4    0.64    1.41
 -13   2   4    0.15    1.04
  13   2  -4   -0.23    0.63
 -12  -2   4   13.48    2.19
  12  -2  -4   15.20    2.00
 -12  -2   4   10.27    2.42
  12  -2  -4   22.15    2.58
  12   2  -4   13.50    1.83
 -12   2   4   14.70    2.41
  11  -2  -4   19.25    2.31
  11  -2  -4    8.61    1.63
 -11  -2   4   13.71    1.96
 -11  -2   4   11.79    2.16
  11   2  -4   12.28    1.50
 -11   2   4   11.14    1.52
 -11   2   4   10.43    2.04
  11   2  -4   12.91    1.66
  10  -2  -4   -0.30    1.01
 -10  -2   4    1.11    0.92
 -10  -2   4    1.99    0.92
  10  -2  -4    1.81    0.81
 -10   2   4    0.47    0.57
 -10   2   4    1.22    0.47
 -10   2   4   -0.30    0.70
  10   2  -4    2.01    0.55
  10   2  -4    0.19    0.30
   9  -2  -4   13.66    1.85
  -9  -2   4   14.98    2.03
   9  -2  -4   13.18    2.09
  -9  -2   4   12.74    2.24
   9   2  -4   12.57    1.74
   9   2  -4   12.58    1.65
  -9   2   4   13.34    2.18
  -9   2   4   15.31    1.68
   8  -2  -4   16.80    2.11
  -8  -2   4   22.20    2.20
   8  -2  -4   16.17    2.07
  -8  -2   4   14.11    2.16
   8  -2  -4   19.62    2.34
  -8  -2   4   14.56    2.51
  -8   2   4   17.69    2.48
   8   2  -4   15.15    1.96
  -8   2   4   16.89    1.90
   8   2  -4   13.68    1.87
   7  -2  -4    3.75    0.76
  -7  -2   4    1.31    0.70
  -7  -2   4    2.50    0.87
   7  -2  -4    4.25    0.93
   7  -2  -4    2.12    0.96
  -7  -2   4    1.89    0.77
  -7   2   4    3.27    0.45
  -7   2   4    1.74    0.75
   7   2  -4    2.36    0.39
   7   2  -4    1.73    0.50
  -6  -2   4   13.40    1.83
  -6  -2   4   13.55    2.16
  -6  -2   4   15.62    1.93
   6  -2  -4   15.02    1.80
   6  -2  -4   15.66    2.00
   6  -2  -4   12.67    1.91
  -6   2   4   13.29    1.65
  -6   2   4   12.53    2.08
   6   2  -4   15.02    1.72
   6   2  -4   13.20    1.64
  -5  -2   4   16.43    1.87
  -5  -2   4   14.87    2.25
   5  -2  -4   17.73    2.12
   5  -2  -4   15.86    2.01
  -5  -2   4   14.66    1.98
   5  -2  -4   17.58    1.92
   5   2  -4   16.72    1.81
   5   2  -4   12.60    1.74
  -5   2   4   13.32    1.76
  -5   2   4   15.49    2.22
  -4  -2   4   40.77    5.11
   4  -2  -4   42.77    5.02
   4  -2  -4   40.75    5.23
  -4  -2   4   43.64    6.11
  -4  -2   4   41.51    5.04
   4  -2  -4   36.75    5.10
  -4   2   4   43.91    5.01
  -4   2   4   53.86    5.31
  -4   2   4   46.53    6.09
   4   2  -4   39.86    4.95
   3  -2  -4   32.13    3.55
   3  -2  -4   29.69    3.35
   3  -2  -4   30.39    3.40
  -3  -2   4   28.99    3.33
  -3  -2   4   30.15    3.45
  -3  -2   4   25.26    4.01
  -3   2   4   25.26    3.98
  -3   2   4   29.03    3.29
   3   2  -4   28.83    4.11
   3   2  -4   23.03    3.24
  -3   2   4   40.17    3.47
   2  -2  -4   38.30    4.16
  -2  -2   4   35.37    4.08
   2  -2  -4   29.34    3.93
  -2  -2   4   36.09    4.79
   2   2  -4   31.54    3.89
   2   2  -4   32.80    4.83
  -2   2   4   34.09    4.78
  -2   2   4   33.33    3.94
   1  -2  -4    6.48    1.03
   1  -2  -4    7.28    0.91
   1  -2  -4    7.21    0.79
  -1  -2   4    7.69    1.02
  -1  -2   4    6.19    0.97
  -1  -2   4    6.29    1.05
  -1   2   4    5.03    0.83
   1   2  -4    7.38    0.88
  -1   2   4    6.11    1.06
   0  -2  -4    0.88    0.48
   0  -2   4    0.46    0.30
   0  -2  -4    0.41    0.20
   0  -2   4    0.92    0.49
   0   2  -4    0.06    0.25
   0   2   4    0.55    0.16
   0   2  -4    0.58    0.22
   0   2   4   -0.19    0.30
   0   2   4    0.34    0.36
   1  -2   4   29.11    3.66
  -1  -2  -4   31.59    3.54
  -1  -2  -4   30.83    4.61
   1  -2   4   32.42    4.35
  -1  -2  -4   28.28    3.67
   1  -2   4   28.18    3.79
   1   2   4   29.29    3.53
   1   2   4   31.22    3.62
  -1   2  -4   30.81    4.33
  -2  -2  -4    5.75    1.06
  -2  -2  -4    7.36    1.04
  -2  -2  -4    7.10    1.37
   2  -2   4    5.90    1.25
   2  -2   4    9.16    1.12
   2  -2   4    9.86    1.35
   2   2   4    7.18    1.39
  -2   2  -4    6.27    1.44
   2   2   4    6.32    0.99
   2   2   4    7.51    0.92
  -2   2  -4    8.01    1.15
  -3  -2  -4   18.61    2.73
  -3  -2  -4   15.32    2.05
   3  -2   4   15.34    2.35
   3  -2   4   16.42    2.11
  -3   2  -4   17.70    2.22
   3   2   4   19.09    2.29
   3   2   4   20.98    2.12
   3   2   4   15.57    1.98
  -3   2  -4   16.49    2.45
   4  -2   4   85.70    9.41
   4  -2   4   82.07    9.52
  -4  -2  -4   73.02   11.51
  -4  -2  -4   76.72    9.40
   4   2   4   80.33    9.48
  -4   2  -4   82.86   11.38
  -4   2  -4   77.62    9.49
   4   2   4   82.68    9.28
   4   2   4   77.74    9.44
   5  -2   4   91.10   11.76
  -5  -2  -4  101.70   11.72
  -5  -2  -4   90.57   14.32
   5  -2   4  101.18   11.71
   5   2   4  103.04   11.78
  -5   2  -4   99.86   11.79
  -5   2  -4  103.44   14.19
   5   2   4  101.00   11.57
   5   2   4  100.06   11.76
   6  -2   4  205.64   24.42
   6  -2   4  213.77   24.53
  -6  -2  -4  187.52   29.81
   6   2   4  216.47   24.22
  -6   2  -4  216.39   29.69
   6   2   4  212.51   24.59
   6   2   4  207.44   24.58
  -6   2  -4  211.71   24.59
  -7  -2  -4   18.74    2.87
   7  -2   4   17.85    2.61
   7  -2   4   16.75    2.04
   7   2   4   19.57    2.18
   7   2   4   18.77    2.23
  -7   2  -4   15.72    2.26
   7   2   4   13.94    2.06
  -7   2  -4   16.87    2.60
   8  -2   4    8.70    1.05
  -8  -2  -4    5.75    1.63
   8  -2   4    9.97    1.67
   8   2   4    8.93    1.38
   8   2   4    7.16    1.16
  -8   2  -4    7.13    1.58
  -8   2  -4    8.57    1.47
   8   2   4    6.86    1.11
  -9  -2  -4    1.76    1.26
   9  -2   4    3.37    0.65
   9  -2   4    3.93    1.37
  -9   2  -4   -0.29    1.84
   9   2   4    3.07    0.68
   9   2   4    2.77    0.73
  -9   2  -4    2.86    1.00
  10  -2   4   13.26    2.21
 -10  -2  -4    8.76    2.25
 -10   2  -4   13.29    2.14
  10   2   4   15.68    1.77
  10   2   4   10.25    1.60
  11  -2   4    0.17    1.10
 -11  -2  -4   -0.75    1.29
  11   2   4    0.69    0.75
  11   2   4    0.76    0.62
 -11   2  -4   -0.47    0.97
 -12  -2  -4    0.38    1.25
  12  -2   4    2.39    1.41
  12   2   4    2.93    0.97
  12   2   4    3.38    0.87
 -12   2  -4    1.31    1.17
 -13  -2  -4   -1.89    1.44
  13  -2   4   -0.28    1.52
  13   2   4   -0.26    0.78
  13   2   4   -0.50    1.00
 -13   2  -4   -0.21    1.28
 -14  -2  -4    6.13    2.08
  14  -2   4    8.17    1.73
 -14   2  -4    3.20    1.52
  14   2   4    4.74    1.19
  14   2   4    3.69    1.25
  15  -2   4    0.58    1.41
 -15  -2  -4   -0.04    1.85
  15   2   4   -0.34    0.95
 -15   2  -4    0.36    1.25
  15   2   4   -0.05    1.59
 -16  -2  -4   -1.46    1.60
  16  -2   4   -0.70    1.63
  16   2   4    0.86    1.12
 -16   2  -4    2.02    1.56
 -17  -2  -4   -1.31    2.05
  17  -2   4    2.89    1.73
 -17   2  -4    1.43    1.81
  17   2   4    2.08    1.23
 -18  -3   4    1.70    4.46
  18  -3  -4    4.69    1.53
  18  -3  -4    4.36    3.11
 -18  -3   4   -2.89    2.36
 -18   3   4    4.68    1.67
  18   3  -4    4.42    1.21
  17  -3  -4   18.90    3.07
 -17  -3   4    5.62    2.50
  17  -3  -4   11.39    1.86
 -17  -3   4    8.03    2.64
  17   3  -4    6.12    1.59
 -17   3   4    9.94    2.11
 -16  -3   4    2.90    2.22
 -16  -3   4   -0.33    1.59
  16  -3  -4    4.21    1.48
  16  -3  -4    0.74    1.95
 -16   3   4    1.40    1.38
  16   3  -4    0.29    1.00
 -15  -3   4    2.61    1.87
  15  -3  -4    3.00    1.18
  15  -3  -4    0.35    1.87
 -15  -3   4    5.35    1.99
  15   3  -4    2.04    0.94
 -15   3   4    3.82    1.31
 -14  -3   4    2.76    1.77
  14  -3  -4    7.93    1.86
  14  -3  -4    7.86    1.56
 -14  -3   4    6.43    1.97
 -14   3   4    8.11    1.59
  14   3  -4    3.80    1.15
  13  -3  -4    2.36    1.32
 -13  -3   4    0.85    1.36
 -13  -3   4    0.35    1.35
  13  -3  -4    3.88    1.54
 -13   3   4    2.54    1.10
  13   3  -4    1.85    0.80
  12  -3  -4    6.53    1.36
  12  -3  -4    8.78    1.78
 -12  -3   4    2.27    1.42
 -12  -3   4    3.57    1.67
  12   3  -4    5.96    0.99
 -12   3   4    6.21    1.32
 -11  -3   4    1.51    1.21
  11  -3  -4    3.89    1.09
 -11  -3   4    0.54    1.01
  11  -3  -4    0.63    1.22
  11   3  -4    2.10    0.76
 -11   3   4    0.33    0.99
 -10  -3   4   15.25    2.82
  10  -3  -4   21.41    2.84
 -10  -3   4   23.83    2.75
  10  -3  -4   21.21    2.51
  10   3  -4   17.46    2.23
 -10   3   4   14.65    2.77
   9  -3  -4    0.33    1.09
  -9  -3   4   -0.23    0.95
  -9  -3   4   -1.48    0.86
   9  -3  -4    1.35    0.95
   9  -3  -4    1.74    0.90
  -9   3   4   -0.07    0.26
   9   3  -4   -0.24    0.48
  -9   3   4    0.22    0.65
  -8  -3   4   20.73    3.36
  -8  -3   4   25.42    3.03
   8  -3  -4   20.93    2.73
   8  -3  -4   21.50    3.03
  -8  -3   4   23.60    2.69
   8  -3  -4   24.74    2.84
  -8   3   4   19.94    3.27
   8   3  -4   20.78    2.64
  -8   3   4   21.00    2.55
  -7  -3   4    8.40    1.19
  -7  -3   4    5.31    1.42
   7  -3  -4   12.25    1.55
   7  -3  -4    6.17    1.47
  -7  -3   4    7.87    1.54
   7  -3  -4    7.58    1.60
  -7   3   4    7.31    1.41
   7   3  -4    7.92    1.10
  -7   3   4    8.19    1.00
  -6  -3   4    0.83    0.93
   6  -3  -4    0.36    1.19
  -6  -3   4    1.11    0.67
   6  -3  -4    1.79    0.95
  -6  -3   4    0.48    0.85
   6  -3  -4    1.48    0.82
   6   3  -4    1.44    0.49
  -6   3   4    1.67    0.34
  -6   3   4    1.04    0.57
   5  -3  -4    0.91    0.80
   5  -3  -4    3.30    0.93
  -5  -3   4    2.14    0.80
  -5  -3   4    0.66    0.70
  -5  -3   4    0.31    0.70
  -5   3   4    1.51    0.62
   5   3  -4    1.73    0.49
  -5   3   4    1.66    0.35
   4  -3  -4   32.84    4.31
  -4  -3   4   36.81    4.24
   4  -3  -4   38.91    4.20
  -4  -3   4   39.53    4.97
   4   3  -4   30.88    3.96
  -4   3   4   32.14    4.86
  -4   3   4   33.26    3.99
   3  -3  -4   42.12    5.30
  -3  -3   4   42.77    6.16
   3  -3  -4   47.23    5.16
  -3  -3   4   37.42    5.19
  -3   3   4   42.59    5.02
   3   3  -4   44.35    4.98
  -3   3   4   41.43    6.10
  -2  -3   4   64.08    8.65
   2  -3  -4   56.93    7.25
   2  -3  -4   60.48    7.10
   2  -3  -4   59.29    7.02
  -2  -3   4   59.06    8.65
  -2  -3   4   65.85    7.23
  -2   3   4   57.59    8.62
  -2   3   4   62.98    7.13
   2   3  -4   60.29    7.04
  -1  -3   4   66.82    9.53
   1  -3  -4   63.48    7.94
  -1  -3   4   68.60    7.91
   1  -3  -4   68.94    7.70
  -1  -3   4   73.27    9.46
  -1   3   4   64.79    7.83
   1   3  -4   65.07    7.72
  -1   3   4   61.20    9.46
   0  -3   4    2.54    0.69
   0  -3  -4    2.60    0.58
   0  -3   4    2.25    0.78
   0  -3  -4    2.13    0.69
   0   3   4    3.24    0.64
   0   3  -4    2.19    0.48
   0   3  -4    1.77    0.49
   0   3   4    2.08    0.37
   0   3   4    3.44    0.49
  -1  -3  -4   -3.78    1.09
   1  -3   4    0.37    0.87
  -1  -3  -4   -0.03    0.65
   1  -3   4    0.97    0.65
  -1  -3  -4    0.51    0.55
  -1   3  -4    0.66    0.34
   1   3   4    0.39    0.35
   1   3   4    0.84    0.28
  -2  -3  -4   31.70    4.68
   2  -3   4   32.87    3.73
   2  -3   4   25.69    3.82
  -2  -3  -4   32.13    3.73
  -2   3  -4   29.42    4.32
   2   3   4   28.54    3.61
   2   3   4   31.47    3.53
  -3  -3  -4    9.95    1.46
   3  -3   4   11.98    1.52
  -3  -3  -4   10.33    1.93
   3  -3   4    8.63    1.78
  -3   3  -4   10.61    1.64
   3   3   4   11.17    1.34
   3   3   4   10.95    1.43
   4  -3   4    6.80    1.36
  -4  -3  -4    2.64    0.98
  -4  -3  -4    2.72    0.57
   4  -3   4    2.74    0.81
   4   3   4    2.86    0.51
   4   3   4    2.35    0.54
  -4   3  -4    1.99    0.67
   5  -3   4    5.55    1.45
  -5  -3  -4    6.23    1.53
   5  -3   4    6.72    1.05
  -5  -3  -4    6.60    0.88
   5   3   4    6.78    1.43
  -5   3  -4    5.94    1.12
   5   3   4    5.85    0.98
   5   3   4    6.58    0.91
  -5   3  -4    7.05    1.47
  -6  -3  -4   10.88    1.49
   6  -3   4   14.73    2.32
  -6  -3  -4   14.66    2.38
   6  -3   4   12.33    1.54
   6   3   4   12.45    1.66
   6   3   4   12.02    1.84
  -6   3  -4   13.79    1.95
  -6   3  -4   13.19    1.82
   6   3   4   12.46    1.54
   7  -3   4   63.49    6.78
  -7  -3  -4   40.13    7.82
   7  -3   4   52.58    6.21
  -7   3  -4   57.38    7.60
   7   3   4   52.66    6.36
  -7   3  -4   53.66    6.34
   7   3   4   50.77    6.30
   7   3   4   54.22    6.17
   8  -3   4   -0.73    0.47
  -8  -3  -4   -0.35    0.99
   8  -3   4    0.44    1.27
   8   3   4   -0.44    0.55
   8   3   4   -1.00    1.29
  -8   3  -4    0.76    1.15
   8   3   4   -0.79    0.51
  -8   3  -4    0.91    0.73
   9  -3   4   16.39    2.84
  -9  -3  -4   13.50    3.13
   9   3   4   17.34    2.32
   9   3   4   22.47    2.50
  -9   3  -4   20.33    2.90
 -10  -3  -4   14.75    3.02
  10  -3   4   22.26    2.95
  10   3   4   13.84    2.10
 -10   3  -4   18.81    2.70
  10   3   4   17.55    2.26
  11  -3   4   10.35    2.09
 -11  -3  -4   10.28    2.22
  11   3   4    8.37    1.36
  11   3   4    9.84    1.52
 -11   3  -4    7.40    1.67
  12  -3   4   11.42    2.31
 -12  -3  -4    9.71    2.24
  12   3   4   10.27    1.56
  12   3   4   11.18    1.74
 -12   3  -4    9.06    1.96
  13  -3   4    0.27    1.46
 -13  -3  -4    0.79    1.46
  13   3   4    0.19    1.12
  13   3   4    0.53    0.90
 -13   3  -4    0.44    1.07
  14  -3   4    1.27    1.61
 -14  -3  -4   -1.27    1.88
  14   3   4    0.45    1.18
 -14   3  -4    1.41    1.39
  14   3   4    0.29    1.01
  15  -3   4    2.55    1.63
 -15  -3  -4   -2.28    1.90
  15   3   4   -0.57    0.98
 -15   3  -4    1.09    1.51
  15   3   4    1.18    1.36
  16  -3   4   -0.39    1.53
 -16  -3  -4   -2.25    2.08
  16   3   4    0.26    1.24
  16   3   4    0.16    1.92
 -16   3  -4    2.09    1.70
  17  -3   4    1.82    1.86
 -17  -3  -4    0.91    2.75
  17   3   4    3.74    1.53
 -17   3  -4    3.73    1.87
  17  -4  -4   10.54    3.08
 -17  -4   4    3.79    2.73
 -17  -4   4    7.77    2.77
  17  -4  -4    4.94    1.67
 -17   4   4    9.64    2.35
  17   4  -4    7.17    1.58
  16  -4  -4    1.50    2.34
  16  -4  -4    4.49    1.56
 -16  -4   4   -0.06    2.03
 -16  -4   4    4.60    2.28
 -16   4   4    0.63    1.57
  16   4  -4    2.05    1.07
  15  -4  -4    8.53    5.93
  15  -4  -4   12.19    2.11
 -15  -4   4    8.14    2.41
 -15  -4   4    4.00    1.98
  15   4  -4    6.80    1.29
 -15   4   4    6.46    1.69
  14  -4  -4    1.32    2.24
 -14  -4   4    1.15    1.65
 -14  -4   4   -1.84    1.64
  14  -4  -4    1.18    1.37
  14   4  -4   -0.82    0.88
 -14   4   4   -0.68    1.16
 -13  -4   4    2.42    1.85
  13  -4  -4    3.25    1.50
 -13  -4   4    1.86    1.57
  13  -4  -4    4.53    1.84
 -13   4   4    2.52    1.18
  13   4  -4    2.53    0.89
  12  -4  -4   -1.61    1.43
 -12  -4   4   -1.04    1.47
  12  -4  -4    1.23    1.44
 -12  -4   4    0.79    1.42
 -12   4   4   -0.40    0.89
  12   4  -4    0.75    0.82
 -11  -4   4    3.90    1.72
  11  -4  -4    8.73    1.66
  11  -4  -4    8.13    1.96
 -11  -4   4    6.07    1.88
  11   4  -4    4.97    1.22
 -11   4   4    9.19    1.53
  10  -4  -4   20.55    2.92
 -10  -4   4   14.17    2.92
  10  -4  -4   18.77    2.52
 -10  -4   4   17.52    2.79
  10   4  -4   17.45    2.29
 -10   4   4   16.83    2.78
   9  -4  -4    5.57    1.68
  -9  -4   4    7.16    1.64
  -9  -4   4    3.49    1.54
   9  -4  -4    7.94    1.68
  -9   4   4    7.92    1.38
   9   4  -4    4.90    1.01
  -8  -4   4    1.64    1.22
  -8  -4   4   -0.90    1.07
   8  -4  -4    0.88    1.18
   8  -4  -4    0.63    1.15
   8   4  -4    1.36    0.57
  -8   4   4    0.82    0.35
  -8   4   4    0.05    0.77
   7  -4  -4    4.24    1.95
  -7  -4   4    1.30    1.20
   7  -4  -4    3.59    1.36
  -7  -4   4    2.44    1.30
   7  -4  -4    3.45    1.30
  -7  -4   4    3.51    1.06
   7   4  -4    5.54    0.86
  -7   4   4    4.69    0.63
  -7   4   4    2.67    0.90
  -6  -4   4   25.58    4.28
   6  -4  -4   34.54    3.75
  -6  -4   4   28.73    3.71
   6  -4  -4   28.63    3.84
   6   4  -4   28.11    3.38
  -6   4   4   28.14    3.30
  -6   4   4   24.92    4.11
   5  -4  -4   39.10    4.51
  -5  -4   4   36.46    4.53
  -5  -4   4   35.08    5.27
   5  -4  -4   33.73    4.62
  -5   4   4   38.53    5.11
  -5   4   4   35.24    4.16
   5   4  -4   31.33    4.14
  -4  -4   4   20.73    3.00
   4  -4  -4   19.34    2.65
   4  -4  -4   21.05    2.66
  -4  -4   4   18.68    2.61
  -4   4   4   17.79    2.25
  -4   4   4   17.17    2.77
   4   4  -4   17.38    2.28
  -3  -4   4   17.59    2.62
   3  -4  -4   17.05    2.22
   3  -4  -4   20.60    2.30
  -3  -4   4   14.59    2.15
  -3   4   4   15.53    1.86
  -3   4   4   11.49    2.25
   3   4  -4   14.16    1.89
   2  -4  -4    4.44    1.17
  -2  -4   4    2.25    0.87
   2  -4  -4    2.63    0.97
  -2  -4   4    5.36    1.18
  -2   4   4    2.60    0.75
   2   4  -4    4.29    0.69
  -2   4   4    3.22    0.64
   1  -4  -4    0.95    0.82
  -1  -4   4   -0.54    1.27
  -1  -4   4    0.59    0.72
   1   4  -4    0.79    0.43
  -1   4   4    0.08    0.57
  -1   4   4   -0.43    0.37
   0  -4   4   24.65    3.18
   0  -4  -4   25.05    3.26
   0   4  -4   26.98    2.99
   0   4   4   24.53    2.95
   0   4   4   29.62    3.77
   0   4  -4   25.09    3.61
   0   4   4   21.05    3.04
  -1  -4  -4   37.55    4.16
   1  -4   4   37.15    4.09
  -1  -4  -4   33.46    5.15
   1   4   4   33.36    3.82
   1   4   4   27.34    3.90
  -1   4  -4   33.68    4.68
   2  -4   4   -0.70    0.89
   2  -4   4   -0.10    0.79
  -2  -4  -4    0.22    0.74
  -2  -4  -4    0.73    1.08
  -2   4  -4   -0.17    0.43
   2   4   4    0.27    0.47
   2   4   4   -0.21    0.34
   3  -4   4   13.18    1.79
  -3  -4  -4   16.44    2.50
  -3  -4  -4   11.51    1.77
   3  -4   4   17.08    2.25
  -3   4  -4   12.32    1.95
   3   4   4   12.29    1.59
   3   4   4   12.07    1.69
   4  -4   4    2.89    1.02
  -4  -4  -4    3.42    1.36
  -4  -4  -4    4.26    0.86
   4  -4   4    2.77    1.23
   4   4   4    4.95    0.67
  -4   4  -4    2.85    0.79
   4   4   4    3.81    0.77
   5  -4   4   15.19    2.17
   5  -4   4   15.73    2.63
  -5  -4  -4   14.78    2.88
  -5  -4  -4   16.08    2.04
   5   4   4   16.73    1.98
  -5   4  -4   15.48    2.44
   5   4   4   16.27    2.12
  -6  -4  -4   19.95    2.53
   6  -4   4   26.10    3.37
  -6  -4  -4   17.75    3.50
   6  -4   4   22.06    2.66
   6   4   4   19.65    2.53
   6   4   4   21.51    2.66
  -6   4  -4   21.81    3.13
   7  -4   4    5.25    1.72
  -7  -4  -4    2.26    1.57
   7  -4   4    2.79    0.85
  -7  -4  -4    1.35    0.49
  -7   4  -4    2.11    0.83
   7   4   4    1.80    0.60
   7   4   4    2.04    0.83
  -8  -4  -4    2.65    1.42
   8  -4   4    4.00    2.13
   8   4   4    3.99    0.86
  -8   4  -4    3.04    1.09
   8   4   4    4.52    0.78
   9  -4   4    3.14    1.90
  -9  -4  -4   -0.40    1.44
  -9   4  -4    2.11    0.93
   9   4   4    0.59    0.61
   9   4   4    1.45    0.87
  10  -4   4    5.96    2.26
 -10  -4  -4   10.15    2.37
 -10   4  -4    6.49    1.50
  10   4   4    6.94    1.19
  10   4   4    9.02    1.44
  11  -4   4   20.00    3.30
 -11  -4  -4   24.10    3.81
  11   4   4   16.50    2.48
  11   4   4   20.59    2.73
 -11   4  -4   20.25    3.14
 -12  -4  -4    2.26    1.72
  12  -4   4    1.98    1.94
 -12   4  -4    4.50    1.44
  12   4   4    4.07    1.19
  12   4   4    0.69    0.89
 -13  -4  -4    0.35    1.72
  13  -4   4    2.57    2.03
  13   4   4    0.52    0.72
  13   4   4    1.29    1.14
 -13   4  -4    0.24    1.31
 -14  -4  -4   -0.38    1.81
  14  -4   4   -0.37    1.98
  14   4   4   -0.05    1.17
  14   4   4   -0.05    0.92
 -14   4  -4    0.60    1.60
  15  -4   4    1.96    1.91
 -15  -4  -4   -0.94    2.32
 -15   4  -4    3.00    1.73
  15   4   4   -0.12    1.50
  15   4   4    0.31    1.20
  16  -4   4   -2.55    2.05
 -16  -4  -4   -0.13    2.36
 -16   4  -4    2.00    2.09
  16   4   4    0.35    1.72
  16   4   4    0.40    1.24
 -16  -5   4    5.22    2.79
 -16  -5   4   -1.23    2.36
  16  -5  -4    7.69    2.20
  16  -5  -4    7.45    2.99
  16   5  -4    2.73    1.31
 -16   5   4    4.40    1.93
 -15  -5   4   -0.27    2.21
 -15  -5   4    2.03    2.30
  15  -5  -4    3.29    2.49
  15  -5  -4    1.79    1.84
  15   5  -4    1.01    1.37
 -15   5   4    3.08    1.53
 -14  -5   4    0.96    1.86
  14  -5  -4   -1.22    2.02
  14  -5  -4   -0.61    1.54
 -14  -5   4   -1.21    1.94
  14   5  -4    1.39    1.17
 -14   5   4    1.23    1.47
  13  -5  -4    6.72    2.61
 -13  -5   4    2.94    2.07
  13  -5  -4    9.23    2.02
 -13  -5   4    3.89    1.89
 -13   5   4    5.11    1.50
  13   5  -4    5.85    1.41
  12  -5  -4    8.94    2.12
  12  -5  -4    6.56    2.13
 -12  -5   4    4.94    1.97
 -12  -5   4    3.89    2.01
 -12   5   4    3.29    1.47
  12   5  -4    3.99    1.26
  11  -5  -4    4.82    1.75
 -11  -5   4    4.33    1.77
  11  -5  -4    3.22    1.71
 -11  -5   4   -0.26    1.63
 -11   5   4    2.59    1.27
  11   5  -4    2.21    0.92
 -10  -5   4    8.53    2.12
  10  -5  -4   12.61    2.32
  10  -5  -4    7.53    2.18
 -10  -5   4    4.39    1.97
  10   5  -4    7.48    1.36
 -10   5   4    7.69    1.71
   9  -5  -4    0.26    1.63
  -9  -5   4   -1.37    1.51
   9  -5  -4    0.66    1.33
  -9  -5   4   -2.79    1.43
   9   5  -4    0.88    0.71
  -9   5   4    0.02    1.11
  -8  -5   4   16.55    3.11
  -8  -5   4   14.08    2.79
   8  -5  -4   18.47    2.86
   8  -5  -4   20.48    2.84
   8   5  -4   14.35    2.19
  -8   5   4   18.14    2.74
  -7  -5   4   23.27    3.03
   7  -5  -4   28.66    3.14
   7  -5  -4   22.78    3.12
  -7  -5   4   21.61    3.33
  -7   5   4   13.81    2.92
   7   5  -4   17.07    2.41
  -7   5   4   20.27    2.34
  -6  -5   4    0.08    1.34
  -6  -5   4   -1.48    1.06
   6  -5  -4    0.23    1.47
   6  -5  -4    0.39    1.27
  -6   5   4    2.10    0.87
   6   5  -4    0.43    0.58
  -6   5   4    0.52    0.52
   5  -5  -4    0.28    1.20
   5  -5  -4    0.59    1.49
  -5  -5   4   -0.50    1.04
  -5  -5   4    1.18    1.42
   5   5  -4    0.28    0.44
  -5   5   4    0.02    0.68
  -5   5   4    0.15    0.47
  -4  -5   4   22.65    3.96
  -4  -5   4   23.90    3.42
   4  -5  -4   25.82    3.50
   4  -5  -4   25.56    3.51
   4   5  -4   22.64    3.08
  -4   5   4   26.02    3.03
  -4   5   4   26.83    3.81
   3  -5  -4    1.17    1.13
   3  -5  -4    4.23    1.43
  -3  -5   4    3.41    1.31
  -3  -5   4    1.62    1.08
  -3   5   4    3.72    0.66
   3   5  -4    3.14    0.71
  -3   5   4    3.06    0.97
  -2  -5   4    0.99    0.94
   2  -5  -4    0.38    1.33
  -2  -5   4   -0.11    1.23
   2  -5  -4    0.11    1.13
  -2   5   4    1.93    0.54
   2   5  -4    0.81    0.46
  -2   5   4    0.03    0.79
   1  -5  -4   34.72    3.52
  -1  -5   4   22.04    3.26
  -1  -5   4   24.33    4.08
   1  -5  -4   29.14    3.50
  -1   5   4   26.55    3.10
   1   5  -4   23.66    3.06
  -1   5   4   22.54    3.75
   0  -5  -4   35.59    4.27
   0  -5   4   33.46    4.14
   0   5   4   31.17    3.84
   0   5  -4   29.93    3.88
   0   5   4   35.97    3.97
   0   5  -4   33.53    4.73
   0   5   4   33.40    4.84
  -1  -5  -4   18.09    2.58
   1  -5   4   19.62    2.91
  -1  -5  -4   15.93    3.36
   1  -5   4   21.11    2.57
   1   5   4   18.30    2.20
   1   5   4   17.08    2.29
  -1   5  -4   17.55    2.69
   2  -5   4    2.97    1.07
  -2  -5  -4    4.37    1.61
  -2  -5  -4    2.70    1.04
   2  -5   4    1.46    1.55
   2   5   4    2.70    0.54
  -2   5  -4    2.20    0.69
   2   5   4    2.99    0.75
  -3  -5  -4   49.87    5.77
  -3  -5  -4   50.17    7.17
   3  -5   4   53.95    5.76
   3  -5   4   57.39    6.14
   3   5   4   39.09    5.43
  -3   5  -4   51.84    6.69
   3   5   4   44.45    5.58
  -4  -5  -4   17.07    2.36
   4  -5   4   16.91    2.84
  -4  -5  -4   17.53    3.15
   4  -5   4   23.47    2.52
   4   5   4   19.19    2.34
  -4   5  -4   16.37    2.61
   4   5   4   15.54    2.11
   5  -5   4   41.76    5.56
   5  -5   4   45.67    5.07
  -5  -5  -4   42.46    6.45
  -5  -5  -4   40.87    4.98
  -5   5  -4   41.38    5.87
   5   5   4   39.89    4.77
   5   5   4   36.15    4.93
   6  -5   4    1.07    1.68
  -6  -5  -4    0.92    1.36
   6  -5   4    2.45    1.80
   6   5   4    1.00    0.74
   6   5   4    1.39    0.61
  -6   5  -4    1.85    0.75
   7  -5   4    3.22    1.94
  -7  -5  -4    1.79    1.73
   7   5   4    2.94    0.77
  -7   5  -4    3.73    0.96
   7   5   4    1.42    0.69
   8  -5   4    1.74    2.16
  -8  -5  -4    3.35    1.69
  -8   5  -4    2.76    1.13
   8   5   4    3.62    0.85
   8   5   4    3.44    1.00
   9  -5   4    0.15    2.17
  -9  -5  -4    0.46    1.64
   9   5   4   -0.03    0.81
   9   5   4    0.61    0.75
  -9   5  -4    0.43    0.97
  10  -5   4   12.21    2.32
 -10  -5  -4    7.27    2.32
 -10   5  -4    8.21    1.59
  10   5   4    6.56    1.35
  10   5   4    4.67    1.12
  11  -5   4    1.83    2.03
 -11  -5  -4    2.80    2.35
 -11   5  -4    1.31    1.33
  11   5   4    1.00    0.90
  11   5   4    2.31    1.16
 -12  -5  -4    8.96    2.68
  12  -5   4   10.78    2.84
  12   5   4    6.42    1.37
  12   5   4    4.73    1.34
 -12   5  -4    7.57    1.74
 -13  -5  -4    0.98    2.18
  13  -5   4    1.61    2.45
  13   5   4   -0.43    1.26
 -13   5  -4   -0.43    1.51
  13   5   4    0.53    0.96
 -14  -5  -4    1.84    2.40
  14  -5   4    3.28    2.61
  14   5   4    4.04    1.71
  14   5   4    2.01    1.25
 -14   5  -4    4.79    1.92
 -15  -5  -4    0.45    2.46
  15  -5   4    4.08    2.46
  15   5   4    1.20    1.84
  15   5   4    4.01    1.49
 -15   5  -4    3.13    2.23
 -15  -6   4   -0.74    2.39
  15  -6  -4   -1.56    2.25
 -15  -6   4    1.10    2.59
  15  -6  -4    3.04    2.52
  15   6  -4    0.09    1.24
 -15   6   4    2.70    1.85
 -14  -6   4   -2.52    2.37
  14  -6  -4    1.00    2.17
 -14  -6   4   -0.31    2.29
  14  -6  -4    3.32    2.23
 -14   6   4    2.54    1.73
  14   6  -4    2.22    1.39
 -13  -6   4    5.52    2.55
  13  -6  -4    6.84    2.42
 -13  -6   4    7.58    2.63
  13  -6  -4    7.00    2.83
  13   6  -4    6.51    1.60
 -13   6   4    7.92    2.05
 -12  -6   4    0.49    2.12
 -12  -6   4    1.39    2.02
  12  -6  -4    3.27    2.16
  12  -6  -4    1.72    2.13
  12   6  -4    1.77    1.20
 -12   6   4    5.14    1.76
  11  -6  -4    0.87    2.00
 -11  -6   4   -2.43    1.82
 -11  -6   4    2.83    2.17
  11  -6  -4    3.22    2.18
 -11   6   4    0.48    1.14
  11   6  -4   -0.01    0.96
  10  -6  -4    3.05    2.18
 -10  -6   4   -1.82    1.68
 -10  -6   4    2.93    2.15
  10  -6  -4    2.23    2.06
 -10   6   4    3.66    1.46
  10   6  -4    2.43    1.11
   9  -6  -4   13.62    2.96
   9  -6  -4   22.86    3.07
  -9  -6   4   17.56    3.24
  -9  -6   4   11.15    2.81
  -9   6   4   14.50    2.64
   9   6  -4   14.60    2.16
   8  -6  -4    3.69    1.90
   8  -6  -4    0.24    1.98
  -8  -6   4   -0.04    1.81
  -8  -6   4   -0.97    1.69
   8   6  -4    0.16    0.74
  -8   6   4    2.36    1.17
  -7  -6   4    0.83    1.68
   7  -6  -4    1.69    1.69
   7  -6  -4    1.89    2.11
  -7  -6   4    0.39    1.54
  -7   6   4    0.65    0.97
   7   6  -4    1.02    0.79
   6  -6  -4   -0.68    1.91
   6  -6  -4    0.75    1.58
  -6  -6   4    0.38    1.71
  -6  -6   4   -1.34    1.58
  -6   6   4    0.39    0.93
   6   6  -4   -0.69    0.61
  -6   6   4    0.25    0.67
  -5  -6   4   -0.12    1.26
   5  -6  -4   -0.17    1.41
   5  -6  -4   -0.86    1.83
  -5  -6   4   -0.19    1.77
   5   6  -4   -0.65    0.65
  -5   6   4    0.21    0.97
  -5   6   4    0.08    0.60
   4  -6  -4    1.77    1.75
  -4  -6   4   -0.14    1.40
  -4  -6   4    0.77    1.70
   4  -6  -4    0.38    1.44
  -4   6   4    0.88    0.64
  -4   6   4    0.47    0.79
   4   6  -4   -0.66    0.67
   3  -6  -4    0.97    1.66
  -3  -6   4   -0.32    1.51
  -3  -6   4   -1.14    1.36
   3  -6  -4    1.27    1.42
   3   6  -4    1.58    0.75
  -3   6   4    1.22    0.95
  -3   6   4    0.89    0.69
  -2  -6   4    8.51    2.02
   2  -6  -4    8.09    2.03
   2  -6  -4    7.66    2.00
  -2  -6   4    7.37    1.70
   2   6  -4    5.79    1.19
  -2   6   4    6.76    1.18
  -2   6   4    6.20    1.53
   1  -6  -4   14.83    2.39
  -1  -6   4   18.05    2.97
  -1  -6   4   14.02    2.22
   1  -6  -4   16.52    2.58
   1   6  -4   14.10    1.86
  -1   6   4   12.17    1.80
  -1   6   4   11.27    2.24
   0  -6  -4    0.99    1.45
   0  -6   4    1.70    1.31
   0   6  -4    0.74    0.65
   0   6   4    1.87    0.57
   0   6   4    0.90    0.72
   1  -6   4   -0.10    1.56
  -1  -6  -4   -2.67    1.76
  -1  -6  -4    2.45    1.36
   1  -6   4    0.67    1.35
   1   6   4    1.07    0.73
   1   6   4    2.83    0.65
  -1   6  -4    1.21    0.85
   2  -6   4   19.45    2.77
   2  -6   4   15.71    3.01
  -2  -6  -4   16.41    3.36
  -2  -6  -4   23.68    2.79
  -2   6  -4   17.58    2.85
   2   6   4   18.95    2.30
   2   6   4   16.40    2.43
   3  -6   4  101.38   12.11
  -3  -6  -4  101.38   14.39
  -3  -6  -4   96.08   11.82
   3  -6   4   99.30   11.80
   3   6   4   97.24   11.47
  -3   6  -4   98.08   14.06
   3   6   4  102.79   11.71
  -4  -6  -4    0.56    1.54
   4  -6   4    4.53    1.53
  -4  -6  -4    5.53    2.01
   4  -6   4    1.46    2.30
  -4   6  -4    3.06    0.93
   4   6   4    1.04    0.91
   4   6   4    1.03    0.68
   5  -6   4    1.94    1.90
  -5  -6  -4    1.72    1.86
   5   6   4    1.09    0.69
   5   6   4    0.88    0.93
  -5   6  -4    0.37    0.94
  -6  -6  -4   55.24    9.35
   6  -6   4   78.18    8.28
  -6   6  -4   65.50    8.88
   6   6   4   58.56    7.19
   6   6   4   60.71    7.40
  -7  -6  -4   33.10    5.19
   7  -6   4   29.60    4.49
   7   6   4   29.11    3.76
   7   6   4   28.13    3.58
  -7   6  -4   28.87    4.40
  -8  -6  -4   17.00    3.91
   8  -6   4   19.42    3.70
   8   6   4   20.88    2.76
  -8   6  -4   21.76    3.16
   8   6   4   17.30    2.51
  -9  -6  -4    1.69    1.89
   9  -6   4    0.30    2.46
  -9   6  -4    0.78    1.15
   9   6   4   -0.06    0.93
   9   6   4    0.10    1.10
 -10  -6  -4    0.81    2.00
  10  -6   4    1.81    2.41
  10   6   4    2.31    1.03
 -10   6  -4   -0.04    1.34
  10   6   4    0.10    1.06
 -11  -6  -4    3.75    2.32
  11  -6   4    5.07    2.83
  11   6   4    2.94    1.25
  11   6   4    4.84    1.44
 -11   6  -4    3.80    1.62
 -12  -6  -4    0.27    2.46
  12  -6   4    2.05    2.63
  12   6   4    0.34    1.22
  12   6   4   -0.96    1.27
 -12   6  -4    1.27    1.64
 -13  -6  -4    4.16    3.08
  13  -6   4    4.86    3.06
  13   6   4    1.66    1.41
  13   6   4    1.79    1.44
 -13   6  -4    4.77    2.22
  13  -7  -4    1.52    2.89
 -13  -7   4   -0.58    2.79
  13  -7  -4    0.56    2.84
 -13  -7   4    3.05    2.78
 -13   7   4    1.29    2.02
  13   7  -4   -0.84    1.28
  12  -7  -4    5.66    2.60
  12  -7  -4    5.74    3.35
 -12  -7   4    4.67    2.88
 -12  -7   4    4.94    2.59
 -12   7   4    4.47    1.70
  12   7  -4    3.19    1.33
 -11  -7   4    6.76    2.85
  11  -7  -4    7.40    3.32
  11  -7  -4    6.82    2.68
 -11  -7   4    3.29    2.23
 -11   7   4    4.52    1.86
  11   7  -4    3.78    1.45
  10  -7  -4    2.82    2.50
 -10  -7   4   -2.04    2.27
  10  -7  -4    1.54    2.92
 -10  -7   4   -0.63    2.43
 -10   7   4    0.60    1.35
  10   7  -4    2.02    1.07
  -9  -7   4   18.11    3.61
  -9  -7   4   13.69    3.34
   9  -7  -4   18.06    3.82
   9  -7  -4   18.61    3.39
  -9   7   4   15.23    2.89
   9   7  -4   15.90    2.39
   8  -7  -4    1.46    3.01
   8  -7  -4    6.19    2.29
  -8  -7   4    3.34    2.29
  -8  -7   4    3.32    2.60
  -8   7   4    1.52    1.22
   8   7  -4    1.54    1.00
  -7  -7   4    0.74    2.37
  -7  -7   4   -1.36    1.98
   7  -7  -4   -2.85    2.76
   7  -7  -4    0.72    1.93
  -7   7   4   -0.12    1.16
   7   7  -4   -0.26    0.86
   6  -7  -4   13.34    2.78
  -6  -7   4    9.69    2.38
   6  -7  -4   10.32    3.32
  -6  -7   4   11.89    2.98
   6   7  -4    9.66    1.70
  -6   7   4   11.14    2.07
   5  -7  -4   -0.86    2.74
  -5  -7   4    0.42    2.38
  -5  -7   4   -1.94    1.78
   5  -7  -4   -0.45    1.92
  -5   7   4    0.00    1.22
   5   7  -4    0.64    0.87
  -5   7   4    0.24    1.01
  -4  -7   4    4.86    2.46
   4  -7  -4    4.57    2.09
  -4  -7   4    1.17    1.78
   4  -7  -4    0.41    2.51
   4   7  -4    3.34    0.94
  -4   7   4    3.22    0.95
  -4   7   4    2.69    1.26
  -3  -7   4    0.02    1.48
   3  -7  -4    0.79    1.95
   3  -7  -4   -1.11    2.34
  -3  -7   4    1.81    2.11
  -3   7   4    0.02    1.09
   3   7  -4    0.33    0.80
  -3   7   4    0.34    0.79
   2  -7  -4   -0.40    2.22
  -2  -7   4   -0.02    2.24
   2  -7  -4   -0.18    1.94
  -2  -7   4    1.20    1.76
  -2   7   4   -0.05    0.78
  -2   7   4   -0.60    1.06
   2   7  -4   -0.26    0.84
   1  -7  -4   54.11    6.91
  -1  -7   4   67.77    8.31
   1  -7  -4   58.40    6.96
  -1  -7   4   50.75    6.74
   1   7  -4   44.16    6.25
  -1   7   4   54.87    6.39
  -1   7   4   58.36    7.79
   0  -7  -4    0.55    1.52
   0  -7   4    0.20    3.06
   0  -7   4    0.49    1.50
   0  -7  -4   -6.49    2.73
   0   7   4    1.31    0.88
   1  -7   4    2.59    2.02
  -1  -7  -4    2.36    2.50
  -1  -7  -4    2.60    1.70
   1  -7   4    2.60    1.73
  -1   7  -4    0.94    1.08
   1   7   4    0.99    0.72
   1   7   4    1.57    0.83
   2  -7   4    4.17    1.80
   2  -7   4    0.40    1.86
  -2  -7  -4    0.87    1.63
  -2  -7  -4    1.53    1.99
  -2   7  -4    2.42    1.15
   2   7   4    1.74    1.02
   2   7   4    1.60    0.72
  -3  -7  -4   55.86    7.02
   3  -7   4   47.31    5.67
  -3  -7  -4   45.41    5.65
   3  -7   4   55.42    6.20
   3   7   4   38.09    5.22
   3   7   4   40.05    5.05
  -3   7  -4   38.48    6.21
  -4  -7  -4    2.48    2.04
   4  -7   4    0.35    2.25
   4   7   4    0.81    0.88
  -4   7  -4   -0.47    1.23
   4   7   4    0.32    1.04
   5  -7   4   14.01    3.66
  -5  -7  -4   24.49    4.26
   5   7   4   15.42    2.44
   5   7   4   19.16    2.61
  -5   7  -4   20.84    3.07
  -6  -7  -4    2.81    2.43
   6  -7   4   -1.64    2.63
   6   7   4    3.06    1.16
   6   7   4    5.14    1.16
  -6   7  -4    4.15    1.52
   7  -7   4    1.96    3.04
  -7  -7  -4    5.61    2.85
   7   7   4    5.49    1.45
  -7   7  -4    6.41    1.79
   7   7   4    4.50    1.24
   8  -7   4   -0.68    3.07
  -8  -7  -4    2.35    2.64
  -8   7  -4    0.72    1.62
   8   7   4    0.22    1.14
   8   7   4    0.80    1.12
  -9  -7  -4    0.91    2.57
   9  -7   4    0.62    2.99
   9   7   4    0.19    1.23
  -9   7  -4    0.52    1.90
   9   7   4    1.92    1.31
 -10  -7  -4    1.72    2.95
  10  -7   4    1.91    3.33
  10   7   4   -0.12    1.37
 -10   7  -4   -0.40    2.23
  10   7   4   -0.11    1.10
 -11  -7  -4    0.64    2.82
  11  -7   4   -1.03    2.99
 -11   7  -4    1.16    2.64
  11   7   4    0.83    1.89
  11   7   4   -2.03    1.50
 -12  -7  -4    2.82    3.37
  12  -7   4    0.35    3.43
  12   7   4    1.14    2.26
 -12   7  -4    3.40    3.21
  12   7   4    0.94    1.40
  11  -8  -4    2.09    2.93
 -11  -8   4   -1.70    3.02
 -11   8   4   -0.07    1.95
  11   8  -4    0.43    1.53
 -10  -8   4   -1.44    2.22
  10  -8  -4    1.86    2.58
  10   8  -4   -0.31    1.24
 -10   8   4    0.98    1.76
  -9  -8   4    4.16    2.87
   9  -8  -4    5.44    2.99
  -9   8   4    7.86    2.00
   9   8  -4    3.97    1.41
   8  -8  -4    2.44    2.18
  -8  -8   4   -0.07    2.41
   8   8  -4    2.54    1.26
  -8   8   4    1.21    1.57
  -7  -8   4    4.31    2.50
   7  -8  -4    3.05    2.31
   7   8  -4    3.26    1.19
  -7   8   4    2.22    1.45
  -6  -8   4    1.21    2.23
   6  -8  -4    0.53    1.98
   6   8  -4    1.56    0.93
  -6   8   4    0.07    1.34
  -5  -8   4    2.79    2.15
   5  -8  -4   10.82    2.65
   5   8  -4    2.85    1.11
  -5   8   4    3.69    1.68
   4  -8  -4   -0.45    2.17
  -4  -8   4    0.99    2.11
   4   8  -4    1.04    1.03
  -4   8   4   -1.02    1.37
  -3  -8   4   17.51    3.51
   3  -8  -4   29.37    3.99
  -3   8   4   19.12    2.80
   3   8  -4   19.51    2.65
  -3   8   4   18.76    3.34
  -2  -8   4    3.84    2.20
   2  -8  -4    6.24    2.24
  -2   8   4    4.43    1.60
  -2   8   4    3.05    1.21
   2   8  -4    4.54    1.07
  -1  -8   4   -0.05    1.97
   1  -8  -4   -5.77    4.04
   1  -8  -4    2.23    2.01
   1   8  -4   -0.38    0.81
  -1   8   4    1.63    1.03
   0  -8   4    0.83    2.11
   0  -8   4   -1.73    2.69
   0  -8  -4    1.42    2.11
   0  -8  -4    0.33    3.68
   0   8   4    1.12    1.00
   1  -8   4    1.91    2.33
   1  -8   4    2.87    2.95
  -1  -8  -4    1.39    2.74
  -1  -8  -4    2.17    2.56
   1   8   4    2.03    1.06
   2  -8   4   -0.70    2.93
   2  -8   4    0.86    2.98
  -2  -8  -4    1.39    2.72
   2   8   4    1.74    1.07
  -3  -8  -4    0.85    2.72
   3  -8   4   -2.11    2.85
   3   8   4    0.80    1.09
   4  -8   4    5.06    3.20
  -4  -8  -4    2.95    2.79
   4   8   4    5.78    1.44
   5  -8   4    7.37    3.63
  -5  -8  -4    4.95    3.32
   5   8   4    3.07    1.43
   6  -8   4   -1.35    3.48
  -6  -8  -4    5.72    2.88
   6   8   4    5.75    1.58
   7  -8   4    1.56    3.24
  -7  -8  -4    2.56    3.45
   7   8   4   -0.70    1.11
  -8  -8  -4   -1.62    3.49
   8  -8   4    1.64    3.31
   8   8   4    0.58    1.46
   9  -8   4   -2.05    3.53
  -9  -8  -4    0.07    3.31
   9   8   4   -0.70    1.33
  -7  -9   4    3.13    2.97
   7  -9  -4    0.01    3.05
   7   9  -4    0.75    1.42
  -7   9   4    0.48    2.32
  -6  -9   4    1.68    2.80
   6  -9  -4   -1.24    2.96
  -6   9   4   -0.42    2.06
   6   9  -4    0.26    1.42
   5  -9  -4   -1.06    2.95
  -5  -9   4   -0.64    2.88
  -5   9   4    0.58    1.77
   5   9  -4    1.39    1.24
  -4  -9   4    2.07    2.77
   4  -9  -4   -0.17    2.75
   4   9  -4   -1.11    1.21
  -4   9   4    0.46    1.82
   3  -9  -4   20.38    3.77
  -3  -9   4   17.52    3.43
   3   9  -4   14.82    2.39
  -3   9   4   12.72    3.10
   2  -9  -4    6.43    2.85
  -2  -9   4    4.20    2.50
   2  -9  -4   -1.57    4.73
   2   9  -4    0.91    1.28
  -2   9   4    2.70    1.96
   1  -9  -4    0.38    2.83
   1  -9  -4   -1.70    3.70
  -1  -9   4    0.93    2.52
  -1  -9   4    3.59    3.33
  -1   9   4    1.75    1.54
   0  -9  -4    3.99    3.58
   0  -9   4   -0.50    2.87
   0  -9   4    5.98    3.37
   0   9   4    1.79    1.45
  -1  -9  -4   -0.06    3.24
   1  -9   4    2.47    3.05
   1   9   4   -0.23    1.43
  -2  -9  -4    5.48    3.51
   2  -9   4    0.11    3.37
   2   9   4    2.29    1.38
  -3  -9  -4    2.11    3.31
   3  -9   4    1.49    3.82
   3   9   4    1.53    1.37
  -4  -9  -4    1.01    3.45
   4  -9   4   -0.60    3.92
   4   9   4    1.76    1.28
  -5  -9  -4   21.45    4.68
   5  -9   4   18.94    4.87
   5   9   4    8.32    2.17
  19   0  -5   13.74    2.42
 -19   0   5   16.33    3.01
 -18   0   5    0.33    1.57
  18   0  -5    1.50    1.22
  17   0  -5   14.14    2.05
 -17   0   5   12.61    2.55
  16   0  -5    0.10    0.91
 -16   0   5   -1.82    1.37
 -15   0   5    4.31    1.55
  15   0  -5    6.17    2.02
  15   0  -5    8.19    1.26
  14   0  -5   -1.65    0.59
  14   0  -5   -0.08    1.17
 -14   0   5   -0.21    1.00
 -14   0   5   -0.09    1.28
 -13   0   5    0.70    0.94
  13   0  -5    0.31    0.53
  13   0  -5    0.74    0.91
 -13   0   5   -0.42    0.92
 -12   0   5    0.92    0.86
  12   0  -5   -0.19    0.53
  12   0  -5   -0.70    0.81
 -12   0   5   -0.73    0.81
 -11   0   5   27.35    2.77
 -11   0   5   16.78    3.19
  11   0  -5   28.64    2.92
  11   0  -5   18.63    2.58
  10   0  -5   -0.35    0.42
  10   0  -5    1.80    0.79
 -10   0   5    0.27    0.67
 -10   0   5    0.31    0.67
  -9   0   5    1.82    0.64
  -9   0   5    1.68    0.69
   9   0  -5    0.94    0.49
   9   0  -5    1.24    0.71
  -8   0   5    0.40    0.64
  -8   0   5   -0.05    0.55
   8   0  -5    0.22    0.57
   8   0  -5   -0.22    0.38
  -7   0   5    5.55    1.00
   7   0  -5    5.74    0.85
   7   0  -5    7.83    1.09
  -7   0   5    6.41    1.12
   6   0  -5   -0.06    0.44
  -6   0   5   -0.57    0.51
  -6   0   5   -0.06    0.48
   6   0  -5   -0.16    0.29
   5   0  -5   49.48    5.85
   5   0  -5   47.69    5.70
  -5   0   5   50.70    5.85
  -5   0   5   50.05    6.99
   4   0  -5    0.08    0.22
  -4   0   5    0.44    0.51
  -4   0   5   -0.29    0.34
   4   0  -5   -0.22    0.31
   3   0  -5  269.37   31.53
   3   0  -5  260.36   38.02
  -3   0   5  271.70   38.02
   3   0  -5  283.77   31.02
  -3   0   5  276.58   31.02
  -3   0   5  253.98   31.52
   2   0  -5   -0.53    0.22
   2   0  -5    0.06    0.31
  -2   0   5    1.97    0.53
  -2   0   5   -0.07    0.24
   2   0  -5   -0.04    0.19
  -2   0   5   -0.39    0.23
   1   0  -5   12.58    1.43
  -1   0   5   11.26    1.34
   1   0  -5   12.08    1.66
  -1   0   5   11.02    1.64
   1   0  -5   10.29    1.33
  -1   0   5   13.34    1.50
   0   0  -5    0.86    0.27
   0   0   5    0.30    0.37
   0   0   5    0.15    0.24
   0   0   5   -0.80    0.44
   0   0  -5    0.27    0.31
   0   0  -5   -0.22    0.47
  -1   0  -5    0.57    0.25
   1   0   5   -1.51    0.96
  -1   0  -5    0.95    0.50
   1   0   5   -0.87    0.34
  -1   0  -5    0.13    0.97
   1   0   5    0.02    0.51
  -2   0  -5   -0.16    0.22
   2   0   5   -0.50    0.29
  -2   0  -5    0.28    0.48
   2   0   5   -4.21    1.63
  -2   0  -5   -1.42    1.94
   2   0   5   -0.24    0.60
   3   0   5   30.87    3.69
  -3   0  -5   30.90    4.53
   3   0   5   32.96    3.84
   4   0   5   -0.66    0.32
  -4   0  -5   -0.34    0.58
   4   0   5   -0.11    0.62
   5   0   5    3.08    0.75
  -5   0  -5    1.05    0.63
   5   0   5    1.51    0.44
   6   0   5   -0.14    0.38
   6   0   5    0.31    0.67
  -6   0  -5   -0.03    0.66
   7   0   5   15.02    2.16
  -7   0  -5   15.74    2.55
   7   0   5   16.50    2.00
   8   0   5   -0.19    0.75
   8   0   5   -0.10    0.50
  -8   0  -5    0.25    0.76
   9   0   5   72.95    8.58
   9   0   5   73.12    8.58
  -9   0  -5   72.36   10.50
  10   0   5    0.26    0.81
  10   0   5    0.60    0.68
 -10   0  -5   -0.45    0.97
  11   0   5    1.75    0.88
 -11   0  -5    1.21    1.37
  11   0   5    2.50    1.06
  12   0   5    0.29    0.88
 -12   0  -5   -2.26    1.25
  12   0   5   -0.47    0.91
  13   0   5   11.32    1.81
 -13   0  -5   11.01    2.38
  14   0   5    1.93    1.41
 -14   0  -5   -3.47    1.46
 -15   0  -5    7.89    2.57
  15   0   5   12.81    1.96
  16   0   5    0.05    1.23
 -16   0  -5   -3.98    2.10
  17   0   5    0.82    1.50
 -17   0  -5   -1.84    1.95
 -19  -1   5   10.08    2.56
  19  -1  -5    7.57    1.70
  19   1  -5    7.02    1.84
 -19   1   5   10.06    2.29
  18  -1  -5    3.16    1.28
 -18  -1   5    3.42    1.67
 -18   1   5    5.27    1.84
  18   1  -5    4.94    1.35
  17  -1  -5    3.29    1.12
 -17  -1   5    0.32    1.73
  17   1  -5    3.35    1.03
 -17   1   5    1.13    1.59
 -16  -1   5    9.34    1.91
  16  -1  -5    7.66    1.44
  16  -1  -5   12.89    2.52
 -16  -1   5    7.57    2.72
  16   1  -5    5.10    1.33
 -16   1   5    9.85    1.95
  15  -1  -5    3.30    0.92
 -15  -1   5    3.82    1.68
 -15  -1   5    1.15    1.37
  15  -1  -5    3.50    1.55
 -15   1   5    3.07    1.28
  15   1  -5    2.98    0.89
 -14  -1   5   14.66    2.32
  14  -1  -5   15.23    2.01
 -14  -1   5   12.14    2.47
  14  -1  -5   22.16    2.51
  14   1  -5   12.13    1.89
 -14   1   5   14.30    2.47
 -13  -1   5    3.77    1.41
 -13  -1   5    3.97    1.24
  13  -1  -5    3.18    1.30
  13  -1  -5    8.04    1.20
 -13   1   5    6.47    1.44
 -13   1   5    3.75    1.28
  13   1  -5    5.77    0.96
  13   1  -5    4.99    1.26
 -12  -1   5    3.23    1.05
 -12  -1   5    3.35    1.10
  12  -1  -5    2.10    0.82
  12  -1  -5    4.19    1.35
 -12   1   5    3.02    1.08
  12   1  -5    2.55    0.74
  12   1  -5    2.29    0.80
 -12   1   5    2.00    0.95
 -11  -1   5   -0.74    1.05
 -11  -1   5    0.45    0.86
  11  -1  -5   -0.46    0.45
  11  -1  -5    1.05    0.85
 -11   1   5   -0.72    0.74
  11   1  -5   -0.17    0.59
 -11   1   5    0.26    0.69
  11   1  -5   -0.70    0.48
  10  -1  -5    6.68    1.24
 -10  -1   5    3.25    1.06
  10  -1  -5    4.40    0.88
 -10  -1   5    4.83    0.97
  10   1  -5    5.00    0.83
 -10   1   5    4.33    1.13
 -10   1   5    4.89    0.93
  10   1  -5    3.67    0.83
  -9  -1   5    0.69    0.63
  -9  -1   5   -1.06    0.86
   9  -1  -5    0.40    0.77
   9  -1  -5   -0.57    0.60
   9   1  -5   -0.26    0.40
  -9   1   5    1.85    0.68
  -9   1   5    0.32    0.58
   9   1  -5    0.04    0.57
   8  -1  -5   -1.04    0.59
  -8  -1   5   -0.02    0.60
  -8  -1   5   -0.15    0.69
   8  -1  -5    0.17    0.45
   8   1  -5    1.08    0.41
  -8   1   5    0.83    0.62
  -8   1   5   -0.22    0.62
   8   1  -5    0.12    0.35
  -7  -1   5    4.68    0.89
   7  -1  -5    5.27    0.96
  -7  -1   5    4.50    1.02
   7  -1  -5    6.14    0.81
  -7   1   5    5.38    1.03
  -7   1   5    5.47    0.93
   7   1  -5    4.96    0.77
   7   1  -5    4.15    0.81
  -6  -1   5   18.66    3.13
   6  -1  -5   22.56    2.51
   6  -1  -5   19.09    2.72
  -6  -1   5   23.02    2.70
   6   1  -5   20.06    2.58
  -6   1   5   22.26    2.62
   6   1  -5   21.41    2.51
  -6   1   5   21.51    3.12
   5  -1  -5    2.82    0.71
  -5  -1   5    4.35    0.71
   5  -1  -5    3.72    0.53
  -5  -1   5    2.63    0.68
  -5   1   5    2.48    0.69
   5   1  -5    2.00    0.48
   5   1  -5    3.80    0.54
  -5   1   5    3.38    0.63
  -4  -1   5    2.13    0.51
   4  -1  -5    2.21    0.60
   4  -1  -5    1.38    0.33
  -4  -1   5    1.97    0.54
  -4  -1   5    1.46    1.17
  -4   1   5    1.71    0.54
  -4   1   5    2.09    0.53
   4   1  -5    2.17    0.41
   4   1  -5    2.56    0.41
   4   1  -5    2.40    0.73
  -4   1   5    2.02    0.65
   3  -1  -5  190.99   22.87
  -3  -1   5  193.24   22.84
  -3  -1   5  189.92   27.50
   3  -1  -5  194.42   22.44
  -3   1   5  188.89   27.53
   3   1  -5  206.16   22.80
   3   1  -5  196.60   22.46
  -3   1   5  210.14   22.79
   3   1  -5  186.20   27.52
  -3   1   5  197.42   22.45
   2  -1  -5  231.19   26.35
  -2  -1   5  218.68   31.71
  -2  -1   5  224.50   26.32
   2  -1  -5  232.51   25.87
  -2   1   5  211.97   31.74
   2   1  -5  217.76   31.72
  -2   1   5  228.65   25.87
   2   1  -5  229.41   26.29
   2   1  -5  240.30   25.90
  -2   1   5  221.16   26.29
   1  -1  -5   13.88    1.78
  -1  -1   5   15.44    1.81
   1   1  -5   12.78    1.64
  -1   1   5   14.66    1.70
  -1   1   5   13.45    2.02
   1   1  -5   17.68    1.69
  -1   1   5   12.75    1.62
  -1   1   5   13.66    1.60
   0  -1   5   78.50    8.90
   0  -1  -5   72.05    8.70
   0  -1  -5   75.09    8.87
   0  -1   5   77.06   10.65
   0   1   5   79.71    8.84
   0   1   5   74.44   10.67
   0   1  -5   72.28    8.70
   0   1   5   74.27    8.69
   0   1  -5   77.05   10.64
   1  -1   5   81.54    9.33
  -1  -1  -5   75.18    9.30
   1  -1   5   78.91    9.27
   1  -1   5   86.11   11.24
  -1  -1  -5   75.46   11.29
  -1  -1  -5   86.34    9.22
   1   1   5   74.05    9.29
   1   1   5   78.16    9.16
  -1   1  -5   80.33   11.20
   2  -1   5  150.76   20.39
  -2  -1  -5  139.07   20.44
   2  -1   5  146.60   16.85
  -2  -1  -5  143.91   16.85
   2  -1   5  136.62   16.73
  -2  -1  -5  135.13   16.70
   2   1   5  142.72   16.85
  -2   1  -5  153.24   20.35
   2   1   5  141.51   16.61
   3  -1   5   14.91    2.20
  -3  -1  -5   14.33    1.89
   3  -1   5   17.75    1.94
  -3  -1  -5   15.23    2.52
   3   1   5   14.24    1.94
  -3   1  -5   17.17    2.36
   3   1   5   16.97    1.95
  -4  -1  -5   14.81    1.74
  -4  -1  -5   16.11    2.38
   4  -1   5   14.28    1.76
   4  -1   5   12.24    2.01
  -4   1  -5   13.68    2.19
   4   1   5   13.27    1.80
   4   1   5   14.84    1.79
   5  -1   5   34.03    4.53
   5  -1   5   34.42    4.28
  -5  -1  -5   36.83    5.45
  -5   1  -5   37.39    5.25
   5   1   5   38.09    4.28
   5   1   5   36.69    4.31
  -6  -1  -5   32.71    5.25
   6  -1   5   40.16    4.48
   6  -1   5   34.07    4.15
   6   1   5   37.01    4.19
  -6   1  -5   35.21    5.08
   6   1   5   33.92    4.16
   7  -1   5   17.02    1.95
   7  -1   5   16.74    2.34
  -7  -1  -5   11.70    2.52
   7   1   5   16.58    2.02
   7   1   5   17.29    2.04
  -7   1  -5   13.36    2.43
   8  -1   5    5.51    0.82
  -8  -1  -5    5.24    1.31
   8  -1   5    7.83    1.39
  -8   1  -5    5.96    1.25
   8   1   5    3.74    0.85
   8   1   5    5.55    0.97
  -9  -1  -5    7.69    1.90
   9  -1   5   11.56    1.81
   9  -1   5   12.98    1.46
   9   1   5   13.36    1.53
   9   1   5    9.49    1.55
  -9   1  -5    8.09    1.87
  10  -1   5    8.86    1.25
 -10  -1  -5    6.39    1.62
  10  -1   5   12.42    1.80
  10   1   5    9.85    1.33
 -10   1  -5    5.06    1.81
  10   1   5    8.19    1.26
  11  -1   5   -0.47    0.92
 -11  -1  -5    1.12    1.11
  11  -1   5    0.10    1.04
  11   1   5    0.16    0.75
 -11   1  -5   -1.52    1.21
  11   1   5    1.35    0.75
  12  -1   5   18.43    2.73
 -12  -1  -5   19.45    3.12
  12   1   5   17.71    2.27
  12   1   5   15.04    2.28
 -12   1  -5   13.51    2.87
 -13  -1  -5   16.38    3.45
  13  -1   5   18.03    2.84
  13   1   5   25.93    2.85
  13   1   5   22.37    2.83
 -13   1  -5   19.05    3.37
  14  -1   5    0.45    1.57
 -14  -1  -5   -1.00    1.41
  14   1   5    2.00    0.92
 -14   1  -5    0.27    1.46
  14   1   5    0.08    1.71
  15  -1   5    1.23    1.18
 -15  -1  -5   -1.72    1.41
 -15   1  -5   -2.94    1.64
  15   1   5    0.30    1.26
  16  -1   5    2.72    1.23
 -16  -1  -5    0.28    2.04
  16   1   5    0.39    1.25
 -16   1  -5    0.15    1.80
 -17  -1  -5   -5.79    2.39
  17  -1   5    1.90    1.72
  17   1   5    0.86    1.23
 -17   1  -5    3.66    1.73
  19  -2  -5    4.30    1.34
 -19  -2   5    1.78    1.92
  19   2  -5    5.13    1.54
 -19   2   5    4.52    2.22
 -18  -2   5   -1.52    1.76
  18  -2  -5   -0.03    1.18
  18   2  -5   -0.59    1.23
 -18   2   5    0.94    1.95
  17  -2  -5    9.42    2.79
 -17  -2   5    6.38    3.01
 -17  -2   5    3.37    1.86
  17  -2  -5    3.51    1.54
  17   2  -5    6.89    1.37
 -17   2   5    8.26    1.93
 -16  -2   5    1.38    1.91
 -16  -2   5    0.47    1.70
  16  -2  -5   -1.05    0.94
  16  -2  -5   -0.27    1.84
  16   2  -5    1.43    0.90
 -16   2   5   -1.10    1.47
  15  -2  -5   15.52    2.61
 -15  -2   5   11.49    2.67
 -15  -2   5   18.26    2.60
  15  -2  -5   17.54    2.20
 -15   2   5   11.76    2.54
  15   2  -5   12.10    1.94
 -14  -2   5   10.68    2.03
  14  -2  -5   12.73    1.71
  14  -2  -5   10.21    2.07
 -14  -2   5    6.65    1.98
 -14   2   5    7.56    1.82
  14   2  -5    9.73    1.47
 -13  -2   5    2.22    1.23
  13  -2  -5   -0.35    1.33
  13  -2  -5    2.64    0.85
 -13  -2   5   -1.81    1.22
  13   2  -5    1.46    0.72
 -13   2   5    3.51    1.20
 -12  -2   5    6.98    2.06
 -12  -2   5   15.37    2.00
  12  -2  -5   11.62    2.14
  12  -2  -5   12.94    1.75
  12   2  -5   13.79    1.68
 -12   2   5   11.36    2.07
  12   2  -5   12.80    1.67
  11  -2  -5   21.99    2.80
 -11  -2   5   13.24    2.91
  11  -2  -5   20.82    2.42
 -11  -2   5   17.98    2.60
  11   2  -5   19.32    2.29
 -11   2   5   20.69    2.32
 -11   2   5   16.44    2.88
  11   2  -5   18.60    2.38
  10  -2  -5    1.23    0.98
 -10  -2   5    1.61    0.87
 -10  -2   5   -0.08    0.86
  10  -2  -5    1.30    0.60
  10   2  -5    0.70    0.54
 -10   2   5   -0.19    0.63
  10   2  -5    0.30    0.34
 -10   2   5    0.85    0.52
   9  -2  -5    1.71    1.80
   9  -2  -5    2.56    0.70
   9  -2  -5    2.57    0.95
  -9  -2   5    3.50    1.89
  -9  -2   5    0.19    0.92
  -9  -2   5    2.91    0.94
   9   2  -5    1.92    0.43
   9   2  -5    1.54    0.54
  -9   2   5    2.88    0.80
  -9   2   5    2.46    0.53
  -8  -2   5    8.79    1.43
  -8  -2   5    9.41    1.58
   8  -2  -5   12.34    1.61
   8  -2  -5    9.97    1.29
  -8  -2   5    9.61    1.93
   8  -2  -5    9.33    2.09
   8   2  -5    7.71    1.17
  -8   2   5    7.50    1.51
   8   2  -5    8.95    1.11
  -8   2   5    8.05    1.13
  -7  -2   5    0.52    0.67
   7  -2  -5    1.05    0.55
   7  -2  -5   -0.62    1.56
   7  -2  -5    2.26    0.82
  -7  -2   5    1.25    1.41
  -7  -2   5    1.11    0.69
   7   2  -5    1.54    0.30
   7   2  -5    0.84    0.41
  -7   2   5   -0.25    0.58
  -7   2   5    0.08    0.40
   6  -2  -5   17.34    2.81
   6  -2  -5   19.91    2.62
  -6  -2   5   24.89    2.83
  -6  -2   5   24.90    2.85
   6  -2  -5   22.61    3.22
  -6  -2   5   19.25    3.20
  -6   2   5   21.65    3.19
  -6   2   5   23.02    2.59
   6   2  -5   21.94    2.56
   6   2  -5   21.11    2.56
   5  -2  -5    6.30    0.87
  -5  -2   5    6.23    0.99
  -5  -2   5    5.45    1.23
  -5  -2   5    4.45    1.02
   5  -2  -5    5.64    1.08
  -5   2   5    5.73    1.00
  -5   2   5    5.10    0.76
   5   2  -5    7.94    0.86
   5   2  -5    5.12    0.75
  -4  -2   5    4.75    0.97
  -4  -2   5    6.04    0.97
   4  -2  -5    4.85    1.01
   4  -2  -5    4.72    0.82
  -4   2   5    5.49    0.99
   4   2  -5    6.69    0.80
   4   2  -5    4.80    1.44
  -4   2   5    5.47    0.77
  -4   2   5    8.88    1.43
   3  -2  -5   -0.10    0.50
  -3  -2   5   -0.07    0.57
  -3  -2   5    0.09    0.40
   3  -2  -5    0.67    0.40
   3   2  -5   -0.13    0.32
  -3   2   5    0.43    0.64
  -3   2   5   -0.37    0.23
   3   2  -5    0.83    0.69
  -3   2   5    0.46    0.38
  -2  -2   5    0.37    0.39
   2  -2  -5    0.76    0.52
  -2  -2   5    0.18    0.55
   2  -2  -5    1.02    0.37
   2  -2  -5    0.42    0.18
  -2   2   5    0.34    0.39
  -2   2   5    0.28    0.32
   2   2  -5    0.10    0.32
  -1  -2   5  105.03   12.73
  -1  -2   5  106.48   15.26
   1  -2  -5  106.46   12.47
   1  -2  -5  103.87   12.45
   1  -2  -5  105.32   12.77
  -1  -2   5  112.32   15.28
  -1   2   5  109.62   12.68
   1   2  -5  114.96   12.50
  -1   2   5  113.96   15.32
   0  -2   5   15.08    2.35
   0  -2  -5   16.08    2.10
   0  -2   5   20.29    2.14
   0  -2  -5   15.47    1.90
   0   2  -5   18.43    1.96
   0   2  -5   15.92    2.33
   0   2   5   23.28    2.51
   0   2   5   15.42    1.90
   0   2   5   20.08    2.01
   1  -2   5    4.84    1.13
  -1  -2  -5    5.39    1.38
  -1  -2  -5    6.59    0.86
   1  -2   5    6.71    1.02
   1  -2   5    7.02    1.00
  -1  -2  -5    5.26    0.93
  -1   2  -5    5.13    0.94
   1   2   5    7.62    0.78
   1   2   5    6.82    0.89
  -2  -2  -5   45.64    7.25
   2  -2   5   56.69    5.98
  -2  -2  -5   53.18    5.86
  -2  -2  -5   50.03    5.92
   2  -2   5   61.10    6.22
   2  -2   5   55.11    7.15
  -2   2  -5   53.18    7.09
   2   2   5   45.35    5.78
   2   2   5   44.46    5.90
  -3  -2  -5   11.51    1.86
   3  -2   5   10.75    1.67
   3  -2   5   10.93    1.42
  -3  -2  -5    7.94    1.29
  -3   2  -5    9.31    1.54
   3   2   5   12.07    1.36
   3   2   5   11.09    1.26
  -4  -2  -5   33.23    3.93
  -4  -2  -5   28.92    4.98
   4  -2   5   29.04    4.19
   4  -2   5   37.55    3.98
   4   2   5   31.78    3.98
   4   2   5   31.75    3.87
  -4   2  -5   35.56    4.78
  -5  -2  -5   23.98    2.71
  -5  -2  -5   26.71    3.71
   5  -2   5   23.84    2.73
   5  -2   5   27.23    3.25
   5   2   5   22.58    2.79
  -5   2  -5   24.07    3.32
   5   2   5   18.39    2.66
   6  -2   5    1.27    0.99
   6  -2   5   -0.31    0.40
  -6  -2  -5   -0.20    0.99
  -6   2  -5   -0.02    0.55
   6   2   5   -0.39    0.49
   6   2   5    0.44    0.37
  -7  -2  -5    3.11    1.25
   7  -2   5    5.56    1.39
   7  -2   5    2.85    0.64
  -7   2  -5    4.46    0.91
   7   2   5    3.41    0.72
   7   2   5    3.25    0.67
   8  -2   5   12.25    2.10
  -8  -2  -5    8.10    2.08
   8  -2   5   12.62    1.48
   8   2   5   12.61    1.58
   8   2   5    9.85    1.51
  -8   2  -5   12.30    1.94
   9  -2   5   12.09    1.60
  -9  -2  -5   12.51    2.40
   9  -2   5   15.55    2.25
  -9   2  -5   10.38    2.04
   9   2   5   15.18    1.74
   9   2   5   10.99    1.61
 -10  -2  -5   22.46    4.29
  10  -2   5   36.04    4.01
  10   2   5   30.28    3.38
 -10   2  -5   28.25    4.06
  10   2   5   23.07    3.26
  11  -2   5    0.56    1.28
 -11  -2  -5    1.64    1.55
 -11   2  -5    1.23    1.12
  11   2   5    1.81    0.71
  11   2   5    1.32    0.90
 -12  -2  -5    7.99    2.37
  12  -2   5   15.03    2.48
 -12   2  -5   10.25    2.12
  12   2   5   12.12    1.71
  12   2   5   13.97    1.80
 -13  -2  -5    6.10    1.89
  13  -2   5   10.44    1.95
  13   2   5    9.18    1.52
  13   2   5    7.83    1.41
 -13   2  -5    7.95    1.80
  14  -2   5   -0.87    1.39
 -14  -2  -5   -1.57    1.44
  14   2   5   -0.71    1.32
 -14   2  -5   -0.47    1.37
  14   2   5    0.54    0.94
  15  -2   5   -0.67    1.39
 -15  -2  -5   -1.82    1.42
  15   2   5    0.19    1.03
  15   2   5    1.18    1.76
 -15   2  -5    1.92    1.39
  16  -2   5    3.09    1.74
 -16  -2  -5   -1.02    1.75
  16   2   5    1.06    1.19
 -16   2  -5    0.20    1.56
  17  -2   5    0.29    1.70
 -17  -2  -5   -3.08    2.10
 -17   2  -5   -0.83    1.97
  17   2   5    0.84    1.46
  18  -3  -5   -0.37    3.00
 -18  -3   5   -4.36    2.44
 -18  -3   5   -0.09    3.69
  18  -3  -5   -1.34    1.60
  18   3  -5   -0.84    1.12
 -18   3   5    0.41    1.74
 -17  -3   5    3.09    2.40
  17  -3  -5    1.68    2.36
 -17  -3   5   -3.46    1.94
  17  -3  -5    0.63    1.40
 -17   3   5    4.13    1.64
  17   3  -5    3.76    1.18
 -16  -3   5   13.77    2.59
  16  -3  -5   12.17    2.54
  16  -3  -5   13.64    1.97
 -16  -3   5    9.61    2.77
 -16   3   5   13.57    2.35
  16   3  -5    7.33    1.62
  15  -3  -5    0.13    1.43
  15  -3  -5    0.45    1.77
 -15  -3   5   -0.97    1.40
 -15  -3   5    0.45    1.58
  15   3  -5    0.27    0.92
 -15   3   5    2.74    1.39
  14  -3  -5    9.27    2.24
  14  -3  -5    5.49    1.36
 -14  -3   5    6.59    1.99
 -14  -3   5    7.99    1.93
  14   3  -5    5.26    1.34
 -14   3   5    8.55    1.71
 -13  -3   5   -0.25    1.32
  13  -3  -5    2.16    1.51
  13  -3  -5    0.32    1.05
 -13  -3   5    0.60    1.24
 -13   3   5   -0.93    1.12
  13   3  -5   -0.01    0.71
  12  -3  -5    1.03    1.33
 -12  -3   5    1.14    1.21
 -12  -3   5    0.87    1.21
  12  -3  -5    0.50    1.00
  12   3  -5    0.10    0.58
 -12   3   5   -1.93    1.00
  11  -3  -5    4.26    1.65
  11  -3  -5    4.28    1.10
 -11  -3   5    4.45    1.31
 -11  -3   5    2.49    1.31
  11   3  -5    4.71    0.91
 -11   3   5    2.85    1.15
  10  -3  -5    0.97    0.82
 -10  -3   5   -0.28    1.04
  10  -3  -5    1.25    1.12
 -10  -3   5    1.56    1.02
  10   3  -5   -0.46    0.59
 -10   3   5   -0.58    0.80
 -10   3   5    0.35    0.44
  -9  -3   5   -2.70    1.48
   9  -3  -5   -3.70    1.69
  -9  -3   5    0.44    0.89
   9  -3  -5   -0.66    0.95
   9  -3  -5    1.17    0.86
  -9  -3   5   -0.20    0.99
  -9   3   5    0.71    0.33
  -9   3   5    0.65    0.66
   9   3  -5    0.60    0.48
   8  -3  -5   30.25    3.83
   8  -3  -5   32.78    3.72
  -8  -3   5   32.92    3.56
  -8  -3   5   27.22    4.21
   8  -3  -5   29.38    3.48
  -8  -3   5   27.86    3.60
  -8   3   5   24.42    4.14
   8   3  -5   24.28    3.35
  -8   3   5   28.03    3.28
  -7  -3   5    9.15    1.58
  -7  -3   5    9.71    1.65
   7  -3  -5    7.81    1.38
  -7  -3   5    6.66    1.48
   7  -3  -5    8.28    2.31
   7  -3  -5   10.11    1.62
  -7   3   5    7.26    1.42
   7   3  -5    8.12    1.17
  -7   3   5    8.56    1.07
   6  -3  -5   10.51    1.93
   6  -3  -5   14.84    1.86
  -6  -3   5   12.47    2.08
  -6  -3   5   11.35    1.82
  -6   3   5   13.42    2.02
   6   3  -5   13.43    1.66
  -6   3   5   12.19    1.56
  -5  -3   5   18.36    2.68
   5  -3  -5   22.99    2.88
  -5  -3   5   21.46    3.20
   5  -3  -5   23.93    2.69
   5   3  -5   20.05    2.55
  -5   3   5   20.57    2.50
  -5   3   5   20.51    3.13
   4  -3  -5    8.49    1.38
  -4  -3   5    8.93    1.49
  -4  -3   5    9.19    1.41
   4  -3  -5    8.35    1.47
  -4   3   5    9.15    1.14
  -4   3   5    8.73    1.46
   4   3  -5    7.55    1.15
   3  -3  -5    0.78    0.70
   3  -3  -5    0.49    0.55
  -3  -3   5    1.86    0.72
   3  -3  -5    0.91    0.75
  -3  -3   5    0.71    0.71
  -3  -3   5    0.59    0.99
  -3   3   5   -0.11    0.40
  -3   3   5    0.34    0.35
   3   3  -5    0.90    0.38
  -2  -3   5   17.39    2.37
  -2  -3   5   15.17    2.04
   2  -3  -5   14.46    1.98
   2  -3  -5   14.23    1.81
   2  -3  -5   17.13    2.15
  -2  -3   5   14.89    2.25
  -2   3   5   14.49    1.87
   2   3  -5   15.34    1.88
  -2   3   5   15.33    2.30
   1  -3  -5    1.16    0.40
   1  -3  -5    0.82    0.67
  -1  -3   5    0.71    0.70
   1  -3  -5    0.14    0.63
  -1  -3   5    0.78    0.65
  -1  -3   5    0.56    0.53
  -1   3   5    0.18    0.36
  -1   3   5    0.14    0.44
   1   3  -5    0.75    0.35
   0  -3  -5    0.12    0.59
   0  -3   5    2.31    0.62
   0  -3  -5   -0.12    0.36
   0  -3   5    1.05    0.66
   0   3  -5   -0.86    0.33
   0   3   5   -0.55    0.48
   0   3   5   -0.13    0.18
   0   3   5    0.34    0.30
   0   3  -5    0.02    0.27
   1  -3   5   96.34   12.85
   1  -3   5   87.75   10.72
  -1  -3  -5   91.46   10.47
  -1  -3  -5   82.36   10.71
  -1  -3  -5   90.23   13.09
   1  -3   5   88.46   10.72
   1   3   5   90.20   10.46
   1   3   5   96.19   10.67
  -1   3  -5   89.57   12.83
   2  -3   5   19.61    2.25
   2  -3   5   13.55    2.35
  -2  -3  -5   15.94    2.83
  -2  -3  -5   16.42    2.17
  -2   3  -5   16.69    2.45
   2   3   5   18.09    1.99
   2   3   5   14.81    2.08
  -3  -3  -5    2.42    0.94
  -3  -3  -5    1.81    0.57
   3  -3   5    2.26    0.79
   3  -3   5    2.85    1.05
  -3   3  -5    0.17    0.46
   3   3   5    1.76    0.50
   3   3   5    2.29    0.40
   4  -3   5    2.21    1.32
   4  -3   5    2.02    0.80
  -4  -3  -5    2.15    0.52
  -4  -3  -5    1.85    0.99
   4   3   5    2.18    0.50
  -4   3  -5    1.65    0.55
   4   3   5    1.27    0.41
  -5  -3  -5    0.97    0.39
   5  -3   5   -1.43    1.04
  -5  -3  -5   -0.20    0.99
   5  -3   5    1.49    0.72
   5   3   5    0.95    0.36
  -5   3  -5    0.34    0.54
   5   3   5    1.02    0.49
  -6  -3  -5   14.58    3.09
  -6  -3  -5   18.43    2.26
   6  -3   5   19.21    2.30
   6  -3   5   20.20    2.95
  -6   3  -5   20.29    2.84
   6   3   5   17.40    2.28
   6   3   5   20.38    2.40
   7  -3   5   18.00    2.06
  -7  -3  -5   12.25    2.92
   7  -3   5   18.82    2.73
  -7   3  -5   11.35    2.77
  -7   3  -5   15.58    2.54
   7   3   5   16.76    2.19
   7   3   5   17.72    2.09
   8  -3   5   22.59    2.71
   8  -3   5   24.97    3.44
  -8  -3  -5   20.73    3.79
  -8   3  -5   21.32    3.37
   8   3   5   18.72    2.72
   8   3   5   30.45    2.92
   9  -3   5   65.31    6.18
  -9  -3  -5   37.42    6.81
   9   3   5   44.12    5.25
   9   3   5   44.91    5.38
  -9   3  -5   44.67    6.47
  10  -3   5   48.57    6.39
 -10  -3  -5   51.81    7.61
  10   3   5   48.01    5.79
  10   3   5   54.97    6.04
 -10   3  -5   46.24    7.12
 -11  -3  -5    0.34    1.68
  11  -3   5    0.30    1.66
  11   3   5    0.89    0.86
 -11   3  -5   -0.18    1.08
  11   3   5    0.28    0.70
 -12  -3  -5    1.90    1.82
  12  -3   5   -0.30    1.49
  12   3   5    0.68    1.09
  12   3   5    1.19    0.75
 -12   3  -5    2.88    1.30
  13  -3   5    0.69    1.73
 -13  -3  -5   -1.68    1.63
  13   3   5    2.20    1.22
  13   3   5    1.80    0.96
 -13   3  -5   -0.22    1.14
 -14  -3  -5    0.39    1.67
  14  -3   5    6.24    1.90
  14   3   5    3.39    1.37
  14   3   5    1.67    0.98
 -14   3  -5    4.33    1.57
 -15  -3  -5   -0.54    2.10
  15  -3   5    1.23    1.89
 -15   3  -5    1.51    1.57
  15   3   5    1.14    1.41
  15   3   5    0.70    1.10
 -16  -3  -5   -4.32    2.23
  16  -3   5   -1.03    1.76
 -16   3  -5    2.74    1.73
  16   3   5    0.04    1.13
  16   3   5   -1.31    2.05
  17  -4  -5    3.18    2.47
  17  -4  -5    1.39    1.79
 -17  -4   5    1.75    1.99
 -17  -4   5    1.62    2.52
 -17   4   5    0.06    1.60
  17   4  -5   -0.80    1.03
 -16  -4   5   10.33    2.81
  16  -4  -5   13.73    2.18
 -16  -4   5   13.54    2.87
  16  -4  -5   15.32    3.18
 -16   4   5   11.83    2.36
  16   4  -5    9.22    1.83
 -15  -4   5    7.43    2.41
 -15  -4   5   10.09    2.31
  15  -4  -5   11.05    2.12
  15  -4  -5   10.87    2.57
  15   4  -5    9.27    1.61
 -15   4   5    9.95    2.09
 -14  -4   5    3.37    1.80
  14  -4  -5    6.31    2.37
 -14  -4   5    3.33    2.02
  14  -4  -5    3.51    1.59
  14   4  -5    3.63    1.12
 -14   4   5    4.54    1.57
 -13  -4   5   15.51    2.63
  13  -4  -5   19.73    2.92
 -13  -4   5    9.87    2.64
  13  -4  -5   17.80    2.30
 -13   4   5   12.69    2.44
  13   4  -5   13.02    2.03
 -12  -4   5    5.30    1.68
  12  -4  -5    3.28    1.77
 -12  -4   5    4.64    1.77
  12  -4  -5    7.65    1.51
  12   4  -5    3.99    1.10
 -12   4   5    4.48    1.43
 -11  -4   5    1.56    1.47
  11  -4  -5    1.33    1.30
 -11  -4   5    2.23    1.34
  11  -4  -5    3.22    1.87
 -11   4   5    3.94    1.26
  11   4  -5    3.90    0.96
  10  -4  -5   -0.72    1.10
  10  -4  -5   -0.73    1.26
 -10  -4   5    1.11    1.25
 -10  -4   5    1.45    1.43
  10   4  -5    0.74    0.76
 -10   4   5   -0.42    0.82
   9  -4  -5    7.87    1.94
   9  -4  -5   11.92    1.82
  -9  -4   5    8.10    1.79
  -9  -4   5   10.95    2.07
  -9   4   5    8.91    1.83
   9   4  -5   11.21    1.56
  -9   4   5   11.22    1.36
   8  -4  -5   24.78    3.13
   8  -4  -5   26.23    3.36
  -8  -4   5   23.78    3.59
  -8  -4   5   18.35    3.02
  -8   4   5   23.05    2.68
   8   4  -5   22.73    2.82
  -8   4   5   19.02    3.41
   7  -4  -5    3.98    1.30
  -7  -4   5    3.17    1.30
  -7  -4   5    4.44    1.47
   7  -4  -5    4.12    1.24
   7   4  -5    5.74    0.93
  -7   4   5    4.43    0.72
  -7   4   5    5.82    1.13
  -6  -4   5   -0.01    0.96
   6  -4  -5   -0.49    0.82
  -6  -4   5   -0.63    0.89
   6  -4  -5   -0.39    1.13
  -6   4   5    1.25    0.40
  -6   4   5   -1.00    0.57
   6   4  -5   -0.10    0.48
   5  -4  -5   11.18    1.59
  -5  -4   5    7.28    1.50
   5  -4  -5    9.02    1.70
  -5  -4   5    8.19    1.66
   5   4  -5    6.24    1.12
  -5   4   5    8.45    1.07
  -5   4   5    7.68    1.44
  -4  -4   5    3.86    1.15
   4  -4  -5    2.54    0.98
   4  -4  -5    5.34    1.29
  -4  -4   5    4.37    1.06
   4   4  -5    3.15    0.69
  -4   4   5    4.23    0.93
  -4   4   5    3.63    0.62
  -3  -4   5    0.58    0.94
   3  -4  -5    0.78    0.88
  -3  -4   5    0.14    0.70
   3  -4  -5   -0.58    1.03
  -3   4   5    0.22    0.56
   3   4  -5    1.55    0.52
  -3   4   5    0.98    0.45
  -2  -4   5    5.97    1.27
   2  -4  -5    6.89    1.27
  -2  -4   5    7.00    1.20
   2  -4  -5    5.00    1.13
  -2   4   5    4.68    1.10
  -2   4   5    5.42    0.82
   2   4  -5    4.58    0.81
   1  -4  -5   68.87    9.58
  -1  -4   5   77.83    9.55
   1  -4  -5   83.35    9.43
  -1  -4   5   83.78   11.55
  -1   4   5   91.66   11.48
  -1   4   5   80.64    9.47
   1   4  -5   76.06    9.34
   0  -4   5   15.93    2.24
   0  -4  -5   18.13    2.33
   0   4   5   16.30    1.99
   0   4  -5   15.67    2.44
   0   4   5   18.17    2.56
   0   4  -5   16.78    2.08
   0   4   5   16.62    2.10
  -1  -4  -5   18.29    2.30
   1  -4   5   16.48    2.28
   1  -4   5   12.52    2.52
  -1  -4  -5   17.03    3.17
   1   4   5   16.33    2.12
  -1   4  -5   16.41    2.45
   1   4   5   17.24    2.01
   2  -4   5    6.81    1.75
  -2  -4  -5   11.81    1.66
  -2  -4  -5    8.30    2.01
   2  -4   5   12.11    1.58
   2   4   5    9.19    1.41
   2   4   5   10.52    1.31
  -2   4  -5   10.89    1.61
   3  -4   5   18.61    2.80
  -3  -4  -5   17.97    3.19
   3  -4   5   22.05    2.53
  -3  -4  -5   19.57    2.51
  -3   4  -5   18.12    2.81
   3   4   5   19.97    2.30
   3   4   5   17.68    2.39
  -4  -4  -5   -0.10    0.62
  -4  -4  -5    1.41    1.19
   4  -4   5    1.13    1.23
   4  -4   5    0.58    0.86
  -4   4  -5    0.30    0.44
   4   4   5   -0.31    0.51
   4   4   5    0.48    0.42
   5  -4   5   12.17    2.19
  -5  -4  -5   11.85    2.18
  -5  -4  -5    8.38    1.32
   5  -4   5    6.94    1.59
   5   4   5   10.17    1.27
   5   4   5    8.50    1.34
  -5   4  -5   10.88    1.58
   6  -4   5    2.30    1.00
   6  -4   5    0.74    1.82
  -6  -4  -5    1.97    1.46
  -6  -4  -5    3.31    0.69
   6   4   5    4.51    0.73
   6   4   5    4.22    0.86
  -6   4  -5    3.71    0.90
   7  -4   5    2.57    1.57
   7  -4   5    3.46    0.97
  -7  -4  -5    2.40    0.65
  -7  -4  -5    5.83    1.81
   7   4   5    3.63    0.85
  -7   4  -5    1.07    0.94
   7   4   5    2.63    0.72
   8  -4   5    8.47    2.11
  -8  -4  -5    5.11    1.84
   8   4   5    4.93    1.16
  -8   4  -5    7.98    1.39
   8   4   5    8.09    1.12
   9  -4   5    9.54    2.33
  -9  -4  -5    2.82    1.87
  -9   4  -5    6.42    1.37
   9   4   5    7.20    1.23
   9   4   5    6.12    1.04
 -10  -4  -5   -0.24    1.86
  10  -4   5   -1.54    1.89
  10   4   5    0.06    0.68
 -10   4  -5    0.11    1.05
  10   4   5   -0.46    0.88
 -11  -4  -5   20.23    3.25
  11  -4   5   13.00    2.76
  11   4   5   12.94    1.90
 -11   4  -5   12.38    2.39
  11   4   5   13.59    2.13
 -12  -4  -5    0.87    1.83
  12  -4   5    0.55    1.76
  12   4   5    1.29    0.93
 -12   4  -5    1.15    1.27
  12   4   5    0.87    1.24
  13  -4   5    9.75    2.68
 -13  -4  -5    8.75    2.62
  13   4   5    7.56    1.52
  13   4   5   11.71    1.85
 -13   4  -5    8.35    2.07
  14  -4   5    3.37    1.88
 -14  -4  -5    1.19    2.25
  14   4   5    2.28    1.08
  14   4   5    2.63    1.39
 -14   4  -5    2.09    1.67
  15  -4   5    2.19    2.38
 -15  -4  -5    2.10    2.55
  15   4   5    0.80    1.55
 -15   4  -5    2.76    1.91
  15   4   5    3.38    1.33
 -16  -5   5    1.10    2.38
  16  -5  -5    0.22    1.85
 -16  -5   5   -3.18    2.07
  16  -5  -5   -0.13    2.57
 -16   5   5    1.84    1.67
  16   5  -5    0.84    1.18
  15  -5  -5   -1.26    2.74
  15  -5  -5    4.62    1.84
 -15  -5   5    1.67    2.19
 -15  -5   5    0.36    2.14
  15   5  -5   -0.87    1.15
 -15   5   5    1.65    1.65
  14  -5  -5   11.73    3.03
  14  -5  -5    9.09    2.14
 -14  -5   5    5.45    2.27
 -14  -5   5    8.02    2.46
  14   5  -5    7.84    1.67
 -14   5   5    8.07    1.98
 -13  -5   5    2.88    1.98
  13  -5  -5    3.16    1.59
 -13  -5   5   -1.58    1.75
  13  -5  -5    4.15    2.16
 -13   5   5    2.41    1.28
  13   5  -5    2.61    1.07
 -12  -5   5    1.92    1.86
  12  -5  -5    0.85    1.57
 -12  -5   5    0.76    1.81
  12  -5  -5    5.45    2.03
  12   5  -5    2.16    1.08
 -12   5   5    3.91    1.23
 -11  -5   5    1.61    1.74
  11  -5  -5    0.35    1.53
  11  -5  -5    3.55    1.67
 -11  -5   5   -0.01    1.76
 -11   5   5    1.78    1.20
  11   5  -5    1.22    0.88
  10  -5  -5    4.89    1.71
 -10  -5   5    8.85    2.00
  10  -5  -5    9.84    2.30
 -10  -5   5    0.94    1.68
 -10   5   5    5.90    1.48
  10   5  -5    6.63    1.25
  -9  -5   5    5.64    1.73
  -9  -5   5    8.05    1.93
   9  -5  -5    9.83    1.97
   9  -5  -5    6.15    1.87
  -9   5   5    4.82    1.36
   9   5  -5    6.90    1.24
  -8  -5   5    4.44    1.77
   8  -5  -5    6.30    1.82
  -8  -5   5    4.43    1.54
   8  -5  -5    9.45    1.99
   8   5  -5    3.92    1.01
  -8   5   5    5.48    1.36
  -8   5   5    5.78    1.05
  -7  -5   5   15.98    2.85
  -7  -5   5   14.59    2.46
   7  -5  -5   15.28    2.66
   7  -5  -5   15.08    2.57
  -7   5   5   16.93    2.01
   7   5  -5   15.16    2.11
  -7   5   5   15.75    2.65
   6  -5  -5    0.16    1.55
  -6  -5   5   -0.47    1.40
  -6  -5   5    0.29    1.07
   6  -5  -5    2.06    1.26
   6   5  -5    2.51    0.67
  -6   5   5    1.06    0.50
  -6   5   5    1.08    0.77
  -5  -5   5    4.58    1.56
   5  -5  -5    4.69    1.43
  -5  -5   5    2.16    1.25
   5  -5  -5    4.11    1.56
  -5   5   5    4.93    1.04
   5   5  -5    2.94    0.75
  -5   5   5    3.47    0.72
   4  -5  -5    1.01    1.28
   4  -5  -5   -1.01    1.46
  -4  -5   5    0.92    1.08
  -4  -5   5    1.31    1.35
  -4   5   5    0.31    0.80
   4   5  -5   -0.75    0.46
  -4   5   5    0.89    0.53
  -3  -5   5    0.30    1.25
   3  -5  -5   -0.12    1.11
   3  -5  -5    1.16    1.43
  -3  -5   5    0.34    1.09
  -3   5   5    0.40    0.47
   3   5  -5   -0.27    0.50
  -3   5   5    0.16    0.75
   2  -5  -5    0.36    1.02
  -2  -5   5    0.07    1.26
   2  -5  -5    0.80    1.28
  -2  -5   5    0.66    0.73
   2   5  -5    1.19    0.55
  -2   5   5    0.24    0.56
  -2   5   5   -0.22    0.52
   1  -5  -5   11.46    1.94
  -1  -5   5   11.71    1.89
  -1  -5   5   13.48    2.31
   1  -5  -5   12.87    1.94
  -1   5   5    9.43    1.47
   1   5  -5   10.91    1.53
  -1   5   5   10.78    1.84
   0  -5   5    0.69    0.96
   0  -5  -5    0.89    1.02
   0   5  -5    1.13    0.53
   0   5  -5    1.00    0.45
   0   5   5    0.71    0.67
   0   5   5    1.70    0.63
   0   5   5    0.44    0.39
   1  -5   5    4.84    1.19
  -1  -5  -5    2.11    1.14
  -1  -5  -5    4.26    1.99
   1  -5   5    2.58    1.49
  -1   5  -5    4.04    0.86
   1   5   5    3.86    0.80
   1   5   5    3.92    0.65
   2  -5   5   18.53    2.55
  -2  -5  -5   12.08    2.64
   2  -5   5   12.95    2.09
  -2  -5  -5   11.32    1.94
   2   5   5   12.78    1.69
   2   5   5   15.02    1.83
  -2   5  -5   13.55    2.06
   3  -5   5    4.93    1.33
  -3  -5  -5    4.38    1.16
  -3  -5  -5    5.01    1.62
   3  -5   5    0.89    1.48
  -3   5  -5    4.89    0.99
   3   5   5    5.60    0.82
   3   5   5    3.98    0.94
   4  -5   5   10.79    1.77
   4  -5   5   12.02    2.21
  -4  -5  -5    7.78    1.64
  -4  -5  -5    9.67    2.25
   4   5   5    9.49    1.46
   4   5   5    9.21    1.33
  -4   5  -5   11.64    1.68
  -5  -5  -5    2.71    1.11
   5  -5   5    1.78    1.34
  -5  -5  -5    0.68    1.40
   5  -5   5    5.56    1.95
   5   5   5    3.27    0.72
  -5   5  -5    3.69    0.93
   5   5   5    3.16    0.84
   6  -5   5   55.18    6.97
  -6  -5  -5   62.62    8.60
   6  -5   5   58.80    7.39
  -6   5  -5   54.67    8.04
   6   5   5   56.42    6.56
   6   5   5   55.26    6.73
  -7  -5  -5   21.33    4.03
   7  -5   5   35.21    4.27
  -7   5  -5   23.21    3.60
   7   5   5   26.41    3.10
   7   5   5   21.81    2.92
   8  -5   5    1.19    1.75
  -8  -5  -5    0.98    2.01
   8   5   5    0.50    0.69
  -8   5  -5    1.09    1.05
   8   5   5    1.08    0.98
   9  -5   5   -2.14    2.53
  -9  -5  -5    1.90    1.69
   9   5   5   -0.64    0.67
   9   5   5   -0.74    0.90
  -9   5  -5    1.56    1.11
  10  -5   5   21.04    3.26
 -10  -5  -5   22.42    3.70
  10   5   5   12.78    2.12
  10   5   5   16.62    2.30
 -10   5  -5   16.23    2.73
 -11  -5  -5   -1.88    2.14
  11  -5   5    0.04    2.07
 -11   5  -5    2.55    1.30
  11   5   5    0.01    1.39
  11   5   5   -0.69    0.90
 -12  -5  -5    1.14    2.20
  12  -5   5    7.03    2.57
  12   5   5    0.51    0.95
 -12   5  -5    0.68    1.36
  12   5   5    1.31    1.33
 -13  -5  -5    2.80    2.41
  13  -5   5    1.27    2.51
 -13   5  -5    2.51    1.85
  13   5   5    0.66    1.21
  13   5   5    1.76    1.29
  14  -5   5    1.60    2.60
 -14  -5  -5    1.73    2.41
  14   5   5   -0.92    1.52
  14   5   5    0.44    1.19
 -14   5  -5    0.96    2.07
  15  -6  -5    0.28    2.12
 -15  -6   5   -2.35    2.43
  15  -6  -5   -0.23    3.38
 -15  -6   5    0.31    2.96
 -15   6   5    0.77    1.57
  15   6  -5    0.55    1.49
 -14  -6   5    2.39    2.31
  14  -6  -5   -1.62    2.23
 -14  -6   5   -0.42    2.20
  14  -6  -5    1.81    2.24
  14   6  -5    1.09    1.41
 -14   6   5    1.02    1.44
 -13  -6   5   -2.26    2.29
  13  -6  -5    2.81    2.50
  13  -6  -5    0.56    1.73
 -13  -6   5    2.38    2.06
  13   6  -5    0.39    1.06
 -13   6   5    1.00    1.66
  12  -6  -5   -0.92    2.81
 -12  -6   5   -0.79    2.09
 -12  -6   5    0.72    2.14
  12  -6  -5    1.46    2.06
 -12   6   5    1.93    1.20
  12   6  -5    2.16    1.08
 -11  -6   5    1.80    2.18
  11  -6  -5    5.89    2.24
 -11  -6   5    4.29    2.02
  11  -6  -5    0.89    2.04
 -11   6   5    4.13    1.52
  11   6  -5    2.79    1.04
 -10  -6   5    1.96    1.65
 -10  -6   5    1.89    2.08
  10  -6  -5    1.07    2.06
  10  -6  -5    3.46    2.16
  10   6  -5    2.26    0.95
 -10   6   5   -0.31    0.97
  -9  -6   5   -0.51    1.97
  -9  -6   5    0.19    1.74
   9  -6  -5   -0.94    1.93
   9  -6  -5    1.07    1.79
  -9   6   5    0.76    1.09
   9   6  -5    0.79    0.90
  -8  -6   5    0.20    1.69
  -8  -6   5    1.39    1.71
   8  -6  -5    0.42    2.01
   8  -6  -5    2.34    1.67
   8   6  -5    1.26    0.86
  -8   6   5    0.30    1.25
   7  -6  -5    1.71    2.04
  -7  -6   5    0.24    1.56
  -7  -6   5    0.11    1.73
   7  -6  -5   -0.58    1.52
  -7   6   5    0.95    1.12
   7   6  -5   -0.61    0.73
   6  -6  -5    0.23    1.97
  -6  -6   5    1.36    1.68
   6  -6  -5    0.84    1.49
  -6  -6   5    0.41    1.49
   6   6  -5    0.77    0.68
  -6   6   5    1.35    0.79
  -6   6   5    1.07    1.02
  -5  -6   5    1.25    1.69
   5  -6  -5    0.52    1.97
   5  -6  -5    1.57    1.31
  -5  -6   5    0.02    1.34
  -5   6   5    1.45    1.08
  -5   6   5    0.88    0.64
   5   6  -5    0.69    0.80
   4  -6  -5    1.31    2.00
   4  -6  -5    2.26    1.58
  -4  -6   5    3.90    1.71
  -4  -6   5    2.17    1.58
  -4   6   5    3.46    1.13
  -4   6   5    2.07    0.75
   4   6  -5    2.77    0.79
  -3  -6   5    4.74    2.06
   3  -6  -5    3.40    2.09
  -3  -6   5    4.46    1.40
   3  -6  -5    5.67    1.66
  -3   6   5    5.75    0.97
  -3   6   5    4.22    1.20
   3   6  -5    5.05    0.98
   2  -6  -5    1.28    1.83
  -2  -6   5    1.72    1.77
   2  -6  -5    2.95    1.29
  -2  -6   5    1.44    1.26
   2   6  -5    1.10    0.59
  -2   6   5    1.21    0.68
  -2   6   5    0.44    0.96
   1  -6  -5   12.59    2.24
   1  -6  -5   13.38    2.47
  -1  -6   5   14.86    2.71
  -1  -6   5   15.25    2.13
  -1   6   5   10.65    2.05
   1   6  -5    9.63    1.63
  -1   6   5   12.64    1.68
   0  -6   5    0.94    1.36
   0  -6  -5    1.34    1.35
   0   6   5   -0.29    0.41
   0   6   5    0.73    0.74
   0   6  -5    1.14    0.63
   1  -6   5   -0.66    1.52
  -1  -6  -5    0.56    1.23
  -1  -6  -5   -2.23    1.76
   1  -6   5    0.31    1.30
  -1   6  -5    0.60    0.76
   1   6   5   -0.19    0.52
   1   6   5    0.24    0.64
  -2  -6  -5   16.52    3.13
  -2  -6  -5   16.30    2.34
   2  -6   5   19.48    2.83
   2  -6   5   13.55    2.36
  -2   6  -5   14.94    2.34
   2   6   5   11.73    2.02
   2   6   5   14.82    1.89
  -3  -6  -5    0.24    1.29
  -3  -6  -5    1.96    1.68
   3  -6   5    2.34    1.30
   3  -6   5    1.37    1.91
  -3   6  -5    2.54    0.93
   3   6   5    2.36    1.05
   3   6   5    1.84    0.65
  -4  -6  -5   27.62    3.52
   4  -6   5   29.78    3.59
  -4  -6  -5   25.36    4.33
   4  -6   5   28.33    3.96
  -4   6  -5   24.68    3.79
   4   6   5   25.00    3.08
   4   6   5   21.27    3.18
   5  -6   5    2.99    2.21
  -5  -6  -5    1.51    2.09
  -5   6  -5    0.50    1.00
   5   6   5    1.26    0.73
   5   6   5   -0.04    0.79
  -6  -6  -5    1.23    1.77
   6  -6   5   -3.05    2.05
   6   6   5   -0.63    0.68
   6   6   5   -0.04    0.78
  -6   6  -5   -0.09    1.01
   7  -6   5    0.41    2.50
  -7  -6  -5    0.77    1.89
   7   6   5   -0.29    1.01
  -7   6  -5    1.71    1.17
   7   6   5    0.91    0.84
  -8  -6  -5    3.20    2.07
   8  -6   5    3.81    2.67
   8   6   5    1.49    1.01
  -8   6  -5    5.10    1.49
   8   6   5    4.48    1.10
  -9  -6  -5    0.42    2.19
   9  -6   5    0.87    2.36
   9   6   5    1.80    0.93
  -9   6  -5    4.56    1.43
   9   6   5    2.37    1.24
 -10  -6  -5    1.69    2.55
  10  -6   5   -2.56    2.47
  10   6   5    2.24    1.05
 -10   6  -5    2.03    1.38
  10   6   5   -0.41    1.22
  11  -6   5   -0.71    2.87
 -11  -6  -5    1.27    2.22
 -11   6  -5    1.03    1.62
  11   6   5    0.53    1.14
  11   6   5   -1.29    1.15
 -12  -6  -5    0.54    2.64
  12  -6   5   -1.08    2.78
  12   6   5    0.49    1.47
 -12   6  -5    1.89    1.93
  12   6   5    1.55    1.18
  13  -6   5    4.04    3.06
 -13  -6  -5   -0.64    2.73
 -13   6  -5    3.38    2.50
  13   6   5    1.97    1.50
  13   6   5   -1.39    1.55
 -13  -7   5    2.69    2.56
  13  -7  -5   -0.63    2.58
 -13  -7   5    0.02    3.10
 -13   7   5    1.43    1.64
  13   7  -5    0.50    1.49
 -12  -7   5    2.20    2.15
  12  -7  -5    1.96    2.50
 -12  -7   5    3.26    3.01
  12   7  -5    1.81    1.40
 -12   7   5    2.29    1.78
 -11  -7   5    1.25    3.07
  11  -7  -5   -0.68    3.72
 -11  -7   5   -0.39    1.86
  11  -7  -5    2.27    2.84
 -11   7   5    3.54    1.52
  11   7  -5    1.04    1.12
 -10  -7   5    1.76    2.25
  10  -7  -5   -2.31    3.56
 -10  -7   5    0.65    2.81
  10  -7  -5    0.83    1.94
 -10   7   5    1.45    1.66
  10   7  -5    2.22    1.18
  -9  -7   5   -0.88    2.99
   9  -7  -5   -1.58    1.88
  -9  -7   5   -0.29    1.83
   9  -7  -5   -2.82    3.48
   9   7  -5   -0.59    0.98
  -9   7   5   -0.28    1.29
  -8  -7   5   -0.44    1.81
   8  -7  -5   -3.30    3.45
   8  -7  -5    2.16    1.94
  -8  -7   5    0.40    2.66
   8   7  -5    0.44    1.02
  -8   7   5    1.44    1.46
   7  -7  -5   -1.12    3.66
   7  -7  -5   -0.61    1.99
  -7  -7   5    0.63    2.61
  -7  -7   5   -1.24    1.89
   7   7  -5   -1.60    0.96
  -7   7   5    0.02    1.08
   6  -7  -5   -2.50    3.27
   6  -7  -5    2.19    1.93
  -6  -7   5    0.92    1.72
  -6  -7   5   -0.73    2.76
  -6   7   5    0.19    1.30
   6   7  -5    1.81    1.02
   5  -7  -5    3.11    2.10
  -5  -7   5    1.67    2.59
   5  -7  -5    2.13    3.30
  -5  -7   5    1.72    1.86
   5   7  -5   -0.38    0.89
  -5   7   5    0.82    1.37
  -5   7   5    1.51    1.11
   4  -7  -5    5.74    2.18
  -4  -7   5    1.11    1.76
  -4  -7   5    3.10    2.63
   4  -7  -5    9.11    3.27
   4   7  -5    2.36    0.88
  -4   7   5    3.12    1.32
  -4   7   5    4.01    1.00
   3  -7  -5   -0.84    3.11
  -3  -7   5   -2.00    2.71
   3  -7  -5   -0.28    1.67
  -3  -7   5    1.41    1.59
   3   7  -5    0.31    0.79
  -3   7   5   -0.44    0.77
  -3   7   5   -0.58    1.20
  -2  -7   5   -2.53    2.55
   2  -7  -5    2.66    2.88
   2  -7  -5    1.51    1.84
  -2  -7   5   -0.31    1.55
  -2   7   5    1.57    0.85
  -2   7   5    0.17    1.04
   2   7  -5   -0.27    0.71
  -1  -7   5    5.47    1.89
   1  -7  -5    9.02    2.13
  -1  -7   5   10.70    3.19
   1  -7  -5    9.56    3.07
  -1   7   5    7.31    1.30
  -1   7   5    4.27    1.52
   1   7  -5    7.28    1.19
   0  -7  -5   -7.03    3.08
   0  -7  -5    6.17    3.07
   0  -7  -5    0.03    1.63
   0  -7   5    7.15    3.44
   0  -7   5   -0.27    1.65
   0   7   5    2.46    0.92
  -1  -7  -5    2.26    2.37
   1  -7   5    7.90    2.59
  -1  -7  -5    5.13    1.80
   1  -7   5    4.48    1.77
   1   7   5    4.11    1.07
  -1   7  -5    5.46    1.51
   1   7   5    6.16    1.26
   2  -7   5    5.73    2.60
  -2  -7  -5    6.32    2.29
   2  -7   5    1.58    1.89
  -2  -7  -5    3.71    1.81
   2   7   5    2.19    0.98
   2   7   5    3.19    1.15
  -2   7  -5    2.57    1.44
  -3  -7  -5    1.12    1.86
   3  -7   5   -1.36    2.18
  -3  -7  -5   -0.45    2.07
   3  -7   5   -1.56    1.96
  -3   7  -5    0.45    1.35
   3   7   5   -0.94    0.88
   3   7   5    0.90    0.89
   4  -7   5   -0.35    2.25
  -4  -7  -5    2.01    2.12
   4   7   5   -0.02    1.06
   4   7   5   -0.37    1.06
  -4   7  -5    0.92    1.53
  -5  -7  -5    5.28    2.66
   5  -7   5    9.27    3.11
   5   7   5    5.46    1.38
  -5   7  -5    6.29    1.88
   5   7   5    4.72    1.45
  -6  -7  -5    9.36    3.07
   6  -7   5   18.03    4.00
  -6   7  -5   14.83    2.63
   6   7   5   12.88    2.10
   6   7   5   10.59    1.97
   7  -7   5   -0.75    2.95
  -7  -7  -5    1.81    2.96
   7   7   5    3.17    1.14
   7   7   5    1.74    1.48
  -7   7  -5    1.89    2.05
  -8  -7  -5    1.01    2.29
   8  -7   5    1.01    2.93
   8   7   5    0.86    1.27
   8   7   5    0.87    1.61
  -8   7  -5    0.39    2.37
  -9  -7  -5    0.46    2.65
   9  -7   5    1.99    3.18
   9   7   5    1.53    1.14
  10  -7   5    1.66    3.56
 -10  -7  -5    2.70    2.71
  10   7   5    1.36    1.25
 -11  -7  -5   -0.95    2.73
  11  -7   5   -3.56    3.03
  11   7   5    0.07    1.44
 -11  -8   5    1.36    3.10
  11  -8  -5   -4.38    2.77
  11   8  -5    0.83    1.46
 -11   8   5    2.06    2.09
 -10  -8   5    1.36    2.40
  10  -8  -5    1.34    2.45
 -10   8   5   -0.55    1.67
  10   8  -5    1.33    1.17
   9  -8  -5    9.98    2.84
  -9  -8   5    5.08    2.65
   9   8  -5    1.27    1.48
  -9   8   5    1.80    1.82
  -8  -8   5    0.47    2.16
   8  -8  -5   -2.53    2.11
   8   8  -5   -0.02    1.27
  -8   8   5    1.21    1.72
  -7  -8   5    0.56    2.42
   7  -8  -5   -0.72    2.32
   7   8  -5    0.74    1.22
  -7   8   5    0.90    1.60
  -6  -8   5    6.01    2.21
   6  -8  -5    8.31    2.48
  -6   8   5    7.24    1.70
   6   8  -5    2.74    1.18
  -5  -8   5    1.38    2.17
   5  -8  -5   -0.25    2.28
  -5   8   5    0.28    1.37
   5   8  -5    1.82    1.04
  -4  -8   5    0.32    1.98
   4  -8  -5    0.17    2.31
  -4   8   5    1.27    1.58
   4   8  -5    1.76    1.06
  -4   8   5   -0.06    1.70
  -3  -8   5    3.35    2.10
   3  -8  -5    5.47    2.16
  -3   8   5    5.09    1.65
  -3   8   5    5.79    1.29
   3   8  -5    3.05    1.25
   2  -8  -5    2.55    1.91
  -2  -8   5   -0.01    2.07
  -2   8   5   -0.13    1.02
   2   8  -5    0.01    0.89
  -2   8   5   -0.51    1.43
   1  -8  -5   -8.70    3.23
  -1  -8   5    2.13    2.20
   1  -8  -5    2.78    2.22
  -1   8   5    0.12    1.25
   0  -8   5    1.25    2.73
   0  -8  -5    1.12    2.11
   0  -8  -5   -1.09    3.27
   0  -8   5    1.06    2.29
   0   8   5    1.95    1.09
  -1  -8  -5    3.54    2.90
   1  -8   5    0.23    2.58
   1  -8   5    0.38    2.38
  -1  -8  -5   -0.46    2.58
   1   8   5    1.52    1.08
   2  -8   5    6.95    2.73
  -2  -8  -5    6.00    3.39
   2   8   5    3.01    1.11
  -3  -8  -5    1.18    2.70
   3  -8   5    2.54    3.04
   3   8   5    0.95    1.29
  -4  -8  -5    0.77    2.57
   4  -8   5    3.81    3.16
   4   8   5    0.19    1.02
   5  -8   5   24.88    4.14
  -5  -8  -5   19.75    4.25
   5   8   5   13.38    2.34
  -6  -8  -5    2.58    2.69
   6  -8   5   -2.92    3.52
   6   8   5    3.09    1.34
  -7  -8  -5    0.75    2.69
   7  -8   5   -0.21    3.45
   7   8   5    2.11    1.23
  -8  -8  -5    2.66    3.25
   8  -8   5    0.72    4.00
   8   8   5    1.50    1.47
   9  -8   5    5.01    4.09
  -9  -8  -5    4.62    3.42
   9   8   5    5.12    1.74
  -7  -9   5    2.21    2.65
  -7   9   5   -0.12    1.88
   7   9  -5   -0.98    1.10
  -6  -9   5    0.76    2.69
   6  -9  -5   -0.62    2.75
   6   9  -5    1.96    1.45
  -6   9   5   -0.78    2.14
  -5  -9   5    0.97    2.67
   5  -9  -5   -0.84    3.13
   5   9  -5    1.23    1.43
  -5   9   5    0.39    1.72
  -4  -9   5    1.21    2.88
   4  -9  -5    0.69    2.84
   4   9  -5    0.41    1.24
  -4   9   5   -0.82    1.78
  -3  -9   5    1.83    2.72
   3  -9  -5    1.20    2.93
   3   9  -5    1.62    1.28
  -3   9   5   -1.83    1.76
   2  -9  -5    2.54    2.85
  -2  -9   5    1.34    2.64
   2  -9  -5   -9.57    4.69
  -2   9   5    0.43    1.96
   1  -9  -5   -2.24    2.79
   1  -9  -5   -2.62    4.34
  -1  -9   5    1.06    2.78
  -1  -9   5    0.95    3.58
  -1   9   5    1.37    1.56
   0  -9   5    1.93    3.46
   0  -9   5    9.00    3.69
   0  -9  -5    0.62    3.88
   0   9   5    2.42    1.58
  -1  -9  -5    2.29    3.80
   1  -9   5    4.48    3.62
   1   9   5    0.45    1.43
   2  -9   5   -0.34    3.45
  -2  -9  -5    1.41    3.49
   2   9   5    0.51    1.43
  -3  -9  -5    5.46    3.49
   3  -9   5    8.44    3.83
   3   9   5    3.03    1.57
  -4  -9  -5    7.90    3.95
   4  -9   5   13.05    4.45
   4   9   5    5.23    1.75
  -5  -9  -5   -2.37    3.47
   5   9   5    0.74    1.74
  19   0  -6   -0.27    1.37
 -19   0   6    1.42    1.62
  18   0  -6    2.12    1.10
 -18   0   6    0.85    1.66
  17   0  -6   -0.87    1.10
 -17   0   6    0.76    1.58
 -16   0   6    0.36    1.62
  16   0  -6    0.37    0.92
  15   0  -6    1.11    0.80
 -15   0   6   -0.27    2.29
 -15   0   6    0.89    1.34
  15   0  -6    0.79    1.74
 -14   0   6   13.95    2.44
 -14   0   6   14.60    2.76
  14   0  -6   19.07    2.50
  14   0  -6   17.39    2.23
  13   0  -6    0.48    0.62
  13   0  -6    0.79    1.03
 -13   0   6    0.92    0.93
 -13   0   6    0.69    0.98
  12   0  -6   57.59    7.41
  12   0  -6   69.76    7.66
 -12   0   6   70.90    7.64
 -12   0   6   61.44    9.12
 -11   0   6   -0.20    0.70
  11   0  -6    0.41    0.79
  11   0  -6    0.36    0.63
 -11   0   6    0.75    0.74
 -10   0   6   31.68    4.90
 -10   0   6   34.47    4.15
  10   0  -6   35.34    3.95
  10   0  -6   30.16    4.19
   9   0  -6    0.31    0.39
  -9   0   6   -0.84    0.63
   9   0  -6    0.57    0.64
  -9   0   6   -0.47    0.67
  -8   0   6    5.43    1.14
  -8   0   6    5.72    1.02
   8   0  -6    6.77    0.84
   8   0  -6    4.63    0.97
   7   0  -6   -0.89    0.33
  -7   0   6   -0.73    0.48
   7   0  -6   -0.58    0.53
  -7   0   6    1.17    0.64
   6   0  -6    3.65    0.68
  -6   0   6    3.60    0.75
   6   0  -6    2.95    0.52
  -6   0   6    2.72    0.67
   5   0  -6   -0.45    0.25
  -5   0   6   -0.22    0.41
  -5   0   6    0.44    0.57
   5   0  -6    0.04    0.35
   4   0  -6   53.06    6.14
  -4   0   6   53.19    7.53
   4   0  -6   51.96    6.29
  -4   0   6   54.66    6.33
   3   0  -6    0.12    0.25
  -3   0   6    0.20    0.35
  -3   0   6   -0.39    0.25
   3   0  -6    0.05    0.31
   3   0  -6    0.00    0.56
  -3   0   6    0.56    0.52
  -2   0   6  111.09   12.63
   2   0  -6  109.97   12.86
   2   0  -6  113.27   12.63
  -2   0   6  112.69   15.48
  -2   0   6  107.08   12.87
   2   0  -6  103.70   15.48
   1   0  -6   -0.47    0.34
   1   0  -6    0.22    0.21
   1   0  -6   -0.54    0.22
  -1   0   6   -0.02    0.29
  -1   0   6    1.26    0.47
  -1   0   6   -0.15    0.27
   0   0  -6    3.19    0.72
   0   0  -6    2.99    0.50
   0   0   6    3.69    0.50
   0   0  -6    2.81    0.63
   0   0   6    3.73    0.69
   0   0   6    2.99    0.60
  -1   0  -6   -0.59    0.50
   1   0   6   -1.06    0.38
   1   0   6    4.55    1.68
  -1   0  -6    2.34    1.47
   1   0   6    0.54    0.60
  -1   0  -6    0.08    0.23
   2   0   6    0.02    0.30
  -2   0  -6    0.74    0.30
  -2   0  -6    1.16    0.59
   2   0   6    0.59    0.72
   3   0   6    0.25    0.36
  -3   0  -6    0.02    0.53
   3   0   6    1.05    0.78
  -4   0  -6    5.91    1.38
   4   0   6    9.33    1.37
   4   0   6    9.10    1.09
   5   0   6   -0.49    0.38
  -5   0  -6    0.16    0.66
   5   0   6    0.24    0.81
  -6   0  -6    1.36    0.76
   6   0   6    3.10    0.60
   6   0   6    3.39    0.88
   7   0   6   -0.32    0.70
  -7   0  -6    0.43    0.64
   7   0   6    0.25    0.44
  -8   0  -6    8.77    2.00
   8   0   6   13.98    1.60
   8   0   6   12.38    1.80
  -9   0  -6   -0.04    0.75
   9   0   6    0.57    0.81
   9   0   6   -0.27    0.64
  10   0   6    2.71    1.00
 -10   0  -6    2.27    1.19
  10   0   6    4.42    0.90
  11   0   6    1.36    0.99
 -11   0  -6   -1.15    1.29
  11   0   6   -0.80    0.79
  12   0   6   11.30    1.87
  12   0   6   13.91    1.82
 -12   0  -6    9.18    2.35
 -13   0  -6   -0.02    1.51
  13   0   6    0.23    0.96
 -14   0  -6    0.32    1.44
  14   0   6    3.45    1.20
 -15   0  -6   -4.06    2.05
  15   0   6   -0.59    1.28
  16   0   6    1.21    1.24
 -16   0  -6   -3.90    1.80
  17   0   6   -1.28    1.32
 -17   0  -6   -1.68    2.19
  19  -1  -6    4.96    1.59
 -19  -1   6    2.72    2.06
 -19   1   6    3.76    1.98
  19   1  -6    7.62    1.62
  18  -1  -6    0.13    1.16
 -18  -1   6   -1.20    1.71
 -18   1   6    1.26    1.53
  18   1  -6    1.69    1.23
 -17  -1   6    1.20    1.48
  17  -1  -6    0.37    1.10
  17   1  -6    0.90    1.09
 -17   1   6    0.04    1.40
 -16  -1   6    4.02    1.62
  16  -1  -6    5.37    1.25
  16  -1  -6    3.56    2.05
 -16  -1   6    5.07    2.41
  16   1  -6    4.78    1.22
 -16   1   6    4.84    1.44
  15  -1  -6   24.26    2.77
 -15  -1   6   23.49    3.18
 -15  -1   6   15.39    3.43
  15  -1  -6   18.28    3.11
  15   1  -6   19.88    2.76
 -15   1   6   23.13    3.41
  14  -1  -6    0.41    0.71
 -14  -1   6    2.61    1.37
  14  -1  -6    0.57    1.19
 -14  -1   6   -0.02    1.12
 -14   1   6    1.59    1.11
  14   1  -6    0.56    0.81
 -13  -1   6   24.44    4.23
  13  -1  -6   29.93    3.47
  13  -1  -6   41.41    4.00
 -13  -1   6   30.70    3.71
  13   1  -6   24.92    3.44
 -13   1   6   32.44    3.68
 -13   1   6   21.40    4.18
  13   1  -6   33.44    3.61
 -12  -1   6    1.55    1.08
  12  -1  -6    0.91    0.70
  12  -1  -6    1.07    1.03
 -12  -1   6    0.35    1.13
 -12   1   6    0.55    0.79
  12   1  -6    0.80    0.62
 -12   1   6    1.85    1.02
  12   1  -6    0.67    0.69
  11  -1  -6    7.89    1.16
 -11  -1   6    6.57    1.56
 -11  -1   6    7.51    1.43
  11  -1  -6    9.65    1.50
  11   1  -6    7.96    1.15
  11   1  -6    6.40    1.17
 -11   1   6    8.42    1.36
 -11   1   6    6.93    1.48
  10  -1  -6    4.76    1.12
 -10  -1   6    3.12    1.02
 -10  -1   6    4.63    1.09
  10  -1  -6    3.26    0.72
 -10   1   6    5.40    1.08
  10   1  -6    4.17    0.73
  10   1  -6    4.98    0.85
 -10   1   6    4.39    0.98
   9  -1  -6    1.31    0.51
  -9  -1   6    1.45    0.87
   9  -1  -6    3.75    0.93
  -9  -1   6    3.75    0.88
   9   1  -6    2.30    0.54
   9   1  -6    2.69    0.64
  -9   1   6    1.96    0.80
  -9   1   6    3.14    0.78
   8  -1  -6    0.98    0.64
  -8  -1   6    0.38    0.73
   8  -1  -6    0.51    0.41
  -8  -1   6    0.96    0.70
  -8   1   6   -0.01    0.66
   8   1  -6    1.56    0.43
   8   1  -6    0.85    0.48
  -8   1   6    0.13    0.67
  -7  -1   6   11.08    1.78
  -7  -1   6   10.35    2.03
   7  -1  -6   12.34    1.84
   7  -1  -6   13.89    1.64
  -7   1   6   14.63    1.78
  -7   1   6   14.85    2.07
   7   1  -6   13.53    1.71
   7   1  -6   14.19    1.65
   6  -1  -6    3.00    0.83
  -6  -1   6    2.68    0.78
  -6  -1   6    2.45    0.70
   6  -1  -6    4.25    0.56
   6   1  -6    2.33    0.54
  -6   1   6    3.42    0.79
   6   1  -6    3.78    0.60
  -6   1   6    3.59    0.76
  -5  -1   6    0.78    0.51
   5  -1  -6    0.70    0.31
   5  -1  -6    1.27    0.54
  -5  -1   6    0.32    0.42
   5   1  -6    0.36    0.32
  -5   1   6    0.91    0.51
  -5   1   6    0.43    0.43
   5   1  -6    1.01    0.33
   4  -1  -6    3.28    0.46
  -4  -1   6    1.90    0.62
  -4  -1   6    2.64    0.60
   4  -1  -6    2.60    0.67
   4   1  -6    1.64    0.80
  -4   1   6    3.11    0.66
   4   1  -6    3.36    0.54
  -4   1   6    3.89    0.68
  -4   1   6    2.57    0.62
   4   1  -6    4.48    0.56
  -3  -1   6  191.30   21.91
   3  -1  -6  187.22   21.93
   3  -1  -6  190.19   21.51
  -3  -1   6  192.65   26.37
  -3   1   6  185.88   21.51
  -3   1   6  159.24   21.86
   3   1  -6  189.61   21.54
  -3   1   6  205.06   26.40
   3   1  -6  189.52   26.38
   3   1  -6  180.65   21.86
  -2  -1   6   12.79    1.44
   2  -1  -6    9.99    1.39
  -2  -1   6    8.99    1.46
   2  -1  -6   10.34    1.19
   2   1  -6    9.59    1.47
   2   1  -6    9.47    1.25
  -2   1   6   10.19    1.19
   2   1  -6   12.71    1.30
  -2   1   6    9.97    1.32
  -2   1   6   11.80    1.54
   1  -1  -6   39.48    5.17
  -1  -1   6   49.81    5.24
  -1   1   6   46.21    5.14
   1   1  -6   42.07    6.14
   1   1  -6   51.09    5.05
   1   1  -6   42.99    6.15
  -1   1   6   41.58    5.04
   1   1  -6   42.71    5.13
  -1   1   6   42.69    5.01
   0  -1   6  106.73   11.83
   0  -1  -6  100.34   11.80
   0   1   6   87.38   11.77
   0   1   6   96.67   11.60
   0   1  -6  109.96   14.19
   0   1  -6  102.65   11.59
   1  -1   6   87.27    9.89
   1  -1   6   80.09    9.82
  -1  -1  -6   86.19    9.87
   1  -1   6   88.32   11.94
  -1  -1  -6   78.62   11.98
  -1  -1  -6   81.86    9.78
   1   1   6   84.27    9.85
   1   1   6   78.33    9.72
  -1   1  -6   87.73   11.88
   2  -1   6    2.20    1.27
   2  -1   6    2.53    0.57
  -2  -1  -6    2.78    0.83
   2  -1   6    1.81    0.89
  -2  -1  -6    1.58    1.63
  -2  -1  -6    2.82    0.47
   2   1   6    3.10    0.56
   2   1   6    1.62    0.55
  -2   1  -6    2.35    0.59
  -3  -1  -6   62.98    8.99
   3  -1   6   63.71    7.43
   3  -1   6   63.35    7.33
  -3  -1  -6   61.78    7.32
  -3   1  -6   61.81    8.87
   3   1   6   59.76    7.26
   3   1   6   64.55    7.35
  -4  -1  -6   13.03    2.21
  -4  -1  -6   12.32    1.61
   4  -1   6   12.63    1.63
   4  -1   6   15.29    2.03
  -4   1  -6   11.31    2.03
   4   1   6   13.40    1.67
   4   1   6   16.76    1.73
   5  -1   6   10.33    1.90
   5  -1   6   15.26    1.63
  -5  -1  -6    9.25    2.10
  -5   1  -6   11.98    2.01
   5   1   6   13.40    1.64
   5   1   6   12.42    1.68
  -6  -1  -6   16.74    3.16
   6  -1   6   20.88    2.42
   6  -1   6   22.89    2.86
   6   1   6   23.25    2.49
   6   1   6   19.66    2.48
  -6   1  -6   16.16    2.97
   7  -1   6   16.16    2.45
   7  -1   6   15.64    2.05
  -7  -1  -6   13.96    3.00
   7   1   6   17.00    2.10
  -7   1  -6   20.84    2.68
   7   1   6   14.68    2.16
   8  -1   6    3.79    1.24
  -8  -1  -6    1.93    1.09
   8  -1   6    2.60    0.61
  -8   1  -6    2.42    1.01
   8   1   6    2.40    0.76
   8   1   6    2.17    0.69
  -9  -1  -6    0.16    1.00
   9  -1   6    2.06    1.18
   9  -1   6    1.04    0.69
   9   1   6    0.71    0.74
   9   1   6    2.33    0.76
  -9   1  -6    2.06    0.89
  10  -1   6    1.17    0.83
  10  -1   6    1.60    1.30
 -10  -1  -6    1.53    1.17
  10   1   6   -0.28    0.66
  10   1   6    1.05    0.87
 -10   1  -6   -2.59    0.96
  11  -1   6   24.38    3.38
 -11  -1  -6   23.83    3.99
  11  -1   6   30.17    3.15
  11   1   6   25.51    3.11
  11   1   6   22.76    3.15
 -11   1  -6   17.90    3.92
  12  -1   6    5.07    1.60
 -12  -1  -6    5.55    1.72
  12   1   6    5.81    1.09
  12   1   6    4.66    1.16
 -12   1  -6    5.42    1.72
 -13  -1  -6    5.10    1.72
  13  -1   6    5.75    1.53
 -13   1  -6    1.51    1.66
  13   1   6    4.61    1.20
  13   1   6    2.31    1.37
 -14  -1  -6   -0.09    1.77
  14  -1   6    4.01    1.43
 -14   1  -6    0.46    1.61
  14   1   6    1.50    1.07
 -15  -1  -6    0.41    1.65
  15  -1   6    6.06    1.65
  15   1   6    1.89    1.28
 -15   1  -6    2.20    1.87
 -16  -1  -6   -1.04    2.05
  16  -1   6   -0.56    1.27
 -16   1  -6    0.03    1.69
  16   1   6    0.70    1.28
  17  -1   6    1.86    1.74
 -17  -1  -6   -2.27    2.74
 -17   1  -6    0.63    1.77
  17   1   6    0.79    1.37
 -19  -2   6    0.69    1.68
  19  -2  -6    1.74    1.36
  19   2  -6   -0.81    1.35
 -19   2   6    1.36    1.68
  18  -2  -6   -1.08    1.10
 -18  -2   6   -2.79    1.79
 -18   2   6   -0.24    1.75
  18   2  -6    0.44    1.10
  17  -2  -6    0.42    0.98
 -17  -2   6   -1.61    1.98
  17  -2  -6    1.10    2.08
 -17  -2   6   -0.46    2.79
  17   2  -6    1.27    1.14
 -17   2   6    2.02    1.40
 -16  -2   6   -0.36    1.50
  16  -2  -6    8.73    1.39
 -16  -2   6    2.49    1.96
  16  -2  -6    5.62    1.92
  16   2  -6    3.47    1.18
 -16   2   6    3.19    1.46
 -15  -2   6   25.58    3.00
  15  -2  -6   22.09    3.12
 -15  -2   6   21.04    3.45
  15  -2  -6   17.04    2.54
  15   2  -6   15.88    2.51
 -15   2   6   19.60    3.16
  14  -2  -6   50.10    6.05
 -14  -2   6   54.60    6.32
  14  -2  -6   56.96    6.57
 -14  -2   6   45.46    7.40
 -14   2   6   50.01    7.29
  14   2  -6   48.53    5.94
 -13  -2   6    0.96    1.22
 -13  -2   6    0.82    1.35
  13  -2  -6    1.04    0.84
  13  -2  -6    0.51    1.39
 -13   2   6    0.87    0.96
  13   2  -6    0.06    0.72
  12  -2  -6   15.36    1.84
 -12  -2   6    9.83    1.98
  12  -2  -6   13.71    2.31
 -12  -2   6   10.63    2.30
 -12   2   6   10.25    2.11
 -12   2   6   12.69    1.74
  12   2  -6   11.49    1.70
  12   2  -6   14.79    1.69
  11  -2  -6   -1.07    0.97
  11  -2  -6    0.21    0.57
 -11  -2   6    0.76    0.95
 -11  -2   6   -2.72    1.07
 -11   2   6    0.20    0.63
 -11   2   6   -0.31    0.91
  11   2  -6   -0.38    0.48
  11   2  -6    0.06    0.42
  10  -2  -6    1.52    0.67
  10  -2  -6    2.82    1.03
 -10  -2   6    0.18    0.90
 -10  -2   6    1.97    0.93
  10   2  -6    0.87    0.38
  10   2  -6    1.26    0.49
 -10   2   6    0.91    0.75
 -10   2   6    0.68    0.59
   9  -2  -6    0.47    0.62
  -9  -2   6    1.82    0.80
  -9  -2   6   -0.04    0.90
   9  -2  -6   -0.78    0.75
  -9   2   6   -0.92    0.72
  -9   2   6    0.74    0.47
   9   2  -6    1.07    0.52
   9   2  -6    0.98    0.37
  -8  -2   6   38.56    4.51
   8  -2  -6   36.59    4.62
  -8  -2   6   35.93    5.23
   8  -2  -6   39.73    4.25
  -8   2   6   33.73    5.18
  -8   2   6   33.83    4.25
   8   2  -6   36.63    4.22
   8   2  -6   35.42    4.24
  -7  -2   6    1.62    0.81
  -7  -2   6    1.14    0.73
   7  -2  -6    2.03    0.50
   7  -2  -6    3.77    0.88
   7   2  -6    2.07    0.41
  -7   2   6    1.03    0.66
   7   2  -6    1.43    0.51
  -7   2   6    1.28    0.46
   6  -2  -6    0.46    0.42
   6  -2  -6    0.86    0.63
  -6  -2   6    0.60    0.60
  -6  -2   6   -0.25    0.64
  -6   2   6   -0.15    0.38
  -6   2   6   -1.14    0.45
   6   2  -6    0.17    0.41
   6   2  -6   -0.19    0.24
   5  -2  -6    1.52    0.43
  -5  -2   6    1.75    0.61
  -5  -2   6    2.37    0.65
   5  -2  -6    2.11    0.67
  -5   2   6    1.72    0.54
   5   2  -6    3.01    0.52
  -5   2   6    1.87    0.44
   5   2  -6    1.10    0.37
   4  -2  -6   72.89    8.54
  -4  -2   6   70.43   10.12
  -4  -2   6   72.12    8.48
   4  -2  -6   65.91    8.24
   4   2  -6   77.14   10.21
   4   2  -6   69.63    8.28
  -4   2   6   77.45    8.38
  -4   2   6   69.39    8.38
   4   2  -6   70.97    8.38
  -4   2   6   79.09   10.16
  -3  -2   6   24.04    3.82
   3  -2  -6   28.99    3.42
   3  -2  -6   26.51    3.11
  -3  -2   6   29.21    3.38
   3   2  -6   26.81    3.15
  -3   2   6   29.29    3.22
  -3   2   6   21.60    3.18
  -3   2   6   32.98    3.89
   3   2  -6   31.93    3.92
  -2  -2   6   -0.03    0.22
  -2  -2   6    1.26    0.60
  -2  -2   6    0.91    0.25
   2  -2  -6   -0.25    0.51
   2   2  -6    0.29    0.31
  -2   2   6   -0.45    0.30
  -2   2   6    0.08    0.39
  -1  -2   6   17.60    2.03
   1  -2  -6   14.50    2.00
  -1   2   6   13.71    2.26
   1   2  -6   15.06    1.86
  -1   2   6   16.35    1.91
   0  -2   6    6.22    0.78
   0  -2  -6    5.45    0.89
   0  -2   6    4.70    0.92
   0  -2  -6    5.32    0.70
   0   2  -6    5.68    0.72
   0   2  -6    4.19    0.71
   0   2   6    4.76    0.73
   0   2   6    5.37    0.88
  -1  -2  -6   18.71    3.09
  -1  -2  -6   19.23    2.38
   1  -2   6   18.86    2.62
   1  -2   6   22.71    2.54
  -1  -2  -6   22.40    2.48
   1  -2   6   22.04    2.86
   1   2   6   19.52    2.26
  -1   2  -6   18.17    2.77
   1   2   6   17.61    2.38
  -2  -2  -6   42.97    7.65
   2  -2   6   55.82    6.52
  -2  -2  -6   52.15    6.27
   2  -2   6   59.22    7.63
   2  -2   6   58.10    6.33
  -2  -2  -6   51.20    6.32
  -2   2  -6   55.54    7.51
   2   2   6   52.37    6.13
   2   2   6   50.44    6.26
  -3  -2  -6    0.69    0.44
   3  -2   6    1.77    0.68
   3  -2   6    2.20    0.94
  -3  -2  -6    0.75    0.84
   3   2   6    0.33    0.37
  -3   2  -6    0.40    0.41
   3   2   6   -0.16    0.26
   4  -2   6   29.93    3.57
  -4  -2  -6   27.64    4.05
   4  -2   6   28.49    3.15
  -4  -2  -6   24.30    3.10
  -4   2  -6   24.81    3.75
   4   2   6   25.19    3.13
   4   2   6   26.77    3.05
  -5  -2  -6   49.35    5.85
   5  -2   6   51.59    5.87
  -5  -2  -6   50.66    7.41
   5  -2   6   55.67    6.29
  -5   2  -6   49.15    7.10
   5   2   6   50.24    5.79
   5   2   6   46.76    5.89
   6  -2   6   47.07    6.11
   6  -2   6   50.58    5.74
  -6  -2  -6   41.40    7.22
   6   2   6   44.48    5.77
  -6   2  -6   53.39    6.98
   6   2   6   48.77    5.68
   7  -2   6    3.50    1.33
   7  -2   6    5.31    0.78
  -7  -2  -6    2.64    1.32
  -7   2  -6    4.61    1.04
   7   2   6    4.10    0.86
   7   2   6    4.04    0.82
   8  -2   6   15.54    2.83
  -8  -2  -6   20.19    3.18
   8  -2   6   17.00    2.23
   8   2   6   20.22    2.34
   8   2   6   17.67    2.31
  -8   2  -6   17.72    2.81
   9  -2   6   24.46    3.56
  -9  -2  -6   17.33    4.06
   9  -2   6   24.99    3.15
   9   2   6   31.55    3.28
  -9   2  -6   24.45    3.92
   9   2   6   29.89    3.22
  10  -2   6   31.07    3.82
 -10  -2  -6   23.15    3.94
  10   2   6   24.47    3.01
 -10   2  -6   22.98    3.71
  10   2   6   23.06    3.06
 -11  -2  -6    2.71    1.60
  11  -2   6    4.62    1.64
  11   2   6    4.51    1.04
 -11   2  -6    5.53    1.37
  11   2   6    4.56    1.09
 -12  -2  -6    2.87    1.63
  12  -2   6    5.35    1.66
  12   2   6    4.22    1.02
  12   2   6    4.91    1.23
 -12   2  -6    4.53    1.30
  13  -2   6    4.87    1.81
 -13  -2  -6    2.76    1.79
 -13   2  -6    2.75    1.38
  13   2   6    4.55    1.25
  13   2   6    0.66    0.92
  14  -2   6    0.79    1.66
 -14  -2  -6   -1.30    1.33
 -14   2  -6   -0.08    1.37
  14   2   6    0.17    1.32
  14   2   6    2.98    1.14
 -15  -2  -6   -1.06    1.62
  15  -2   6    2.76    1.64
 -15   2  -6    3.04    1.67
  15   2   6    2.56    1.24
  16  -2   6    2.46    1.84
 -16  -2  -6   -1.51    1.75
  16   2   6    1.25    1.07
 -16   2  -6    0.04    1.50
  18  -3  -6    1.09    1.33
  18  -3  -6    4.08    2.86
 -18  -3   6   -2.47    2.50
 -18  -3   6   -1.09    3.35
 -18   3   6    1.83    1.78
  18   3  -6    0.49    1.20
 -17  -3   6   -0.13    2.00
 -17  -3   6    1.98    2.34
  17  -3  -6    1.42    2.28
  17  -3  -6   -0.26    1.40
 -17   3   6    1.50    1.64
  17   3  -6   -0.14    1.01
 -16  -3   6    1.32    2.03
  16  -3  -6   -2.10    1.79
  16  -3  -6    0.36    1.34
 -16  -3   6    0.58    2.00
 -16   3   6   -1.66    1.26
  16   3  -6    0.10    0.93
  15  -3  -6   24.38    3.09
  15  -3  -6   33.20    3.79
 -15  -3   6   20.45    4.07
 -15  -3   6   25.66    3.51
  15   3  -6   20.14    2.97
 -15   3   6   21.98    3.78
 -14  -3   6   -0.09    1.44
 -14  -3   6   -2.58    1.13
  14  -3  -6    1.04    1.64
  14  -3  -6   -1.17    0.90
 -14   3   6   -0.20    1.16
  14   3  -6    1.53    0.90
  13  -3  -6    3.83    1.09
 -13  -3   6    1.01    1.50
 -13  -3   6    3.55    1.57
  13  -3  -6    1.21    1.44
 -13   3   6    3.62    1.26
  13   3  -6    2.77    0.84
 -12  -3   6   13.78    2.03
  12  -3  -6    9.98    1.59
  12  -3  -6   15.98    2.19
 -12  -3   6    5.02    1.85
  12   3  -6    8.71    1.47
 -12   3   6   13.13    2.03
  11  -3  -6    6.18    1.03
 -11  -3   6    2.91    1.36
  11  -3  -6    3.57    1.42
 -11  -3   6    2.49    1.40
  11   3  -6    2.61    0.80
 -11   3   6    3.39    1.14
  10  -3  -6    2.19    0.97
  10  -3  -6    2.39    1.05
 -10  -3   6    3.95    1.16
 -10  -3   6    3.41    1.27
 -10   3   6    1.23    0.98
 -10   3   6    4.65    0.63
  10   3  -6    1.89    0.77
  -9  -3   6   23.05    3.10
   9  -3  -6   20.42    3.17
   9  -3  -6   21.20    2.85
  -9  -3   6   14.75    3.43
  -9   3   6   29.70    2.71
  -9   3   6   18.97    3.39
   9   3  -6   19.86    2.74
  -8  -3   6    2.45    0.94
  -8  -3   6    2.56    0.94
   8  -3  -6    5.24    1.26
   8  -3  -6    3.52    0.82
   8   3  -6    3.14    0.74
  -8   3   6    3.17    0.57
  -8   3   6    1.48    0.80
   7  -3  -6    0.56    0.89
  -7  -3   6    2.01    0.86
  -7  -3   6    2.36    0.93
   7  -3  -6    0.89    0.73
  -7   3   6    1.74    0.81
  -7   3   6    2.11    0.43
   7   3  -6    1.42    0.53
   6  -3  -6   19.99    2.43
  -6  -3   6   14.32    2.16
   6  -3  -6   13.95    2.04
  -6  -3   6   15.42    2.43
  -6   3   6   13.23    2.38
  -6   3   6   16.49    1.92
   6   3  -6   17.08    1.97
   5  -3  -6   20.22    2.45
   5  -3  -6   15.96    2.06
  -5  -3   6   14.56    2.47
  -5  -3   6   12.41    2.14
  -5   3   6   15.16    2.48
   5   3  -6   18.62    2.03
  -5   3   6   16.85    1.99
   4  -3  -6    7.57    1.14
  -4  -3   6    4.78    1.16
  -4  -3   6    7.99    1.25
   4  -3  -6    7.66    1.26
  -4   3   6    5.95    0.90
  -4   3   6    8.67    1.78
   4   3  -6    5.38    0.94
  -4   3   6    8.21    1.23
  -3  -3   6  105.58   12.96
   3  -3  -6  106.87   12.64
  -3  -3   6  106.39   15.53
   3  -3  -6   91.98   12.97
   3  -3  -6  109.64   12.70
  -3  -3   6  107.28   15.50
   3   3  -6  121.34   12.70
  -3   3   6  115.48   15.55
  -3   3   6  117.40   12.85
  -2  -3   6   19.64    2.45
   2  -3  -6   17.23    2.25
  -2  -3   6   18.87    2.24
   2  -3  -6   13.42    1.89
   2  -3  -6   20.98    2.07
  -2  -3   6   16.78    2.35
  -2   3   6   16.03    2.00
  -2   3   6   15.26    2.43
   2   3  -6   14.45    1.99
  -1  -3   6   34.66    3.96
   1  -3  -6   32.14    4.00
  -1  -3   6   31.08    4.61
  -1  -3   6   32.11    4.54
   1  -3  -6   32.08    3.79
   1  -3  -6   32.69    3.69
   1   3  -6   30.83    3.76
  -1   3   6   31.17    3.81
  -1   3   6   30.76    4.61
   0  -3  -6    1.24    0.36
   0  -3  -6    1.14    0.64
   0  -3   6    0.96    0.50
   0  -3   6    0.79    0.65
   0   3  -6    1.24    0.34
   0   3   6    0.96    0.23
   0   3  -6    1.23    0.45
   0   3   6    0.64    0.39
   0   3   6    1.53    0.53
   1  -3   6   11.67    1.80
   1  -3   6    8.15    1.85
  -1  -3  -6   13.02    1.66
  -1  -3  -6   11.94    1.46
  -1  -3  -6    7.53    2.19
   1  -3   6   12.21    1.67
   1   3   6   12.95    1.39
  -1   3  -6   10.70    1.69
   1   3   6   10.25    1.49
  -2  -3  -6    0.74    0.56
  -2  -3  -6    0.37    0.89
   2  -3   6    0.52    0.71
   2  -3   6    0.06    0.98
  -2  -3  -6    0.03    0.94
  -2   3  -6    0.14    0.32
   2   3   6   -0.11    0.25
   2   3   6    0.28    0.38
   3  -3   6    6.27    1.39
  -3  -3  -6    5.96    0.92
  -3  -3  -6    7.28    1.48
   3  -3   6    4.95    1.13
   3   3   6    5.28    0.85
  -3   3  -6    4.26    0.95
   3   3   6    6.05    0.76
  -4  -3  -6    2.81    1.20
   4  -3   6    6.43    1.42
  -4  -3  -6    2.55    0.71
   4  -3   6    3.05    0.97
  -4   3  -6    4.85    0.81
   4   3   6    3.76    0.73
   4   3   6    4.29    0.64
   5  -3   6   13.87    2.38
  -5  -3  -6   12.36    2.47
   5  -3   6   12.99    1.81
  -5  -3  -6   12.68    1.72
   5   3   6   13.74    1.70
  -5   3  -6   14.69    2.12
   5   3   6   15.95    1.88
   6  -3   6    9.30    2.06
  -6  -3  -6    6.74    2.02
  -6  -3  -6   10.60    1.30
   6  -3   6    9.36    1.36
   6   3   6   11.40    1.30
   6   3   6   11.29    1.45
  -6   3  -6    8.24    1.61
   7  -3   6    1.00    1.45
  -7  -3  -6    3.31    1.38
   7  -3   6    3.76    0.76
   7   3   6    2.58    0.61
  -7   3  -6    3.78    0.91
   7   3   6    3.15    0.80
   8  -3   6   14.18    1.72
  -8  -3  -6   10.88    2.52
   8  -3   6   11.95    2.55
   8   3   6   11.72    1.70
   8   3   6   12.36    1.85
  -8   3  -6   14.42    2.17
   9  -3   6   54.49    6.65
  -9  -3  -6   48.80    7.67
  -9   3  -6   52.67    7.31
   9   3   6   55.87    5.95
   9   3   6   42.94    6.04
 -10  -3  -6   11.33    2.52
  10  -3   6    9.83    2.52
  10   3   6    9.57    1.54
  10   3   6   10.91    1.49
 -10   3  -6    8.16    1.82
  11  -3   6    3.52    2.04
 -11  -3  -6    5.77    1.82
  11   3   6    2.20    1.20
 -11   3  -6    5.23    1.35
  11   3   6    3.92    1.02
  12  -3   6    6.15    2.40
 -12  -3  -6    1.18    1.83
  12   3   6    3.87    0.89
 -12   3  -6    1.40    1.24
  12   3   6    5.79    1.26
  13  -3   6    2.37    1.92
 -13  -3  -6   -0.48    1.91
  13   3   6    1.29    1.31
  13   3   6    2.62    1.05
 -13   3  -6    1.60    1.34
 -14  -3  -6    1.02    1.74
  14  -3   6   -0.40    1.66
  14   3   6    0.97    1.08
  14   3   6    0.41    1.36
 -14   3  -6    1.39    1.67
 -15  -3  -6   -2.26    1.85
  15  -3   6    0.91    1.97
  15   3   6   -0.70    0.96
  15   3   6    1.06    1.41
 -15   3  -6    0.34    1.61
 -16  -3  -6   -0.37    2.12
  16  -3   6    0.33    1.89
 -16   3  -6    3.19    1.91
  16   3   6    1.10    1.39
 -17  -4   6   -0.63    2.64
 -17  -4   6   -0.49    2.57
  17  -4  -6    3.72    2.66
  17  -4  -6   -0.39    1.35
  17   4  -6    0.39    1.00
 -17   4   6    0.42    1.49
 -16  -4   6    5.87    2.14
  16  -4  -6    8.24    1.97
 -16  -4   6    8.02    2.35
  16  -4  -6    8.03    2.64
 -16   4   6    4.67    1.79
  16   4  -6    6.74    1.34
 -15  -4   6    1.37    1.98
 -15  -4   6   -0.21    1.88
  15  -4  -6    2.81    1.26
  15  -4  -6   -2.00    2.11
 -15   4   6    1.04    1.37
  15   4  -6    0.71    1.00
 -14  -4   6    4.63    2.06
 -14  -4   6    5.96    1.93
  14  -4  -6    5.95    1.57
  14  -4  -6    9.69    2.41
  14   4  -6    4.15    1.26
 -14   4   6    8.95    1.75
  13  -4  -6   14.61    2.14
  13  -4  -6   16.74    2.80
 -13  -4   6   11.59    2.54
 -13  -4   6   15.71    2.42
  13   4  -6    9.57    1.83
 -13   4   6   11.65    2.27
 -12  -4   6    9.11    1.97
 -12  -4   6    5.29    1.95
  12  -4  -6   10.20    1.72
  12  -4  -6    8.10    2.45
  12   4  -6    7.33    1.35
 -12   4   6   10.74    1.81
  11  -4  -6    7.88    1.47
 -11  -4   6    4.49    1.68
 -11  -4   6    4.09    1.64
  11  -4  -6    7.75    1.75
 -11   4   6    6.40    1.45
  11   4  -6    6.75    1.22
 -10  -4   6    0.72    1.02
  10  -4  -6    1.29    1.36
 -10  -4   6   -0.09    1.18
  10  -4  -6   -0.13    1.29
 -10   4   6    0.15    0.87
  10   4  -6   -0.27    0.61
  -9  -4   6    6.70    1.63
  -9  -4   6    7.82    1.56
   9  -4  -6   11.00    1.88
   9  -4  -6    7.30    1.39
  -9   4   6    6.76    1.01
   9   4  -6    5.12    1.09
  -9   4   6    6.36    1.39
  -8  -4   6    3.55    1.22
  -8  -4   6    2.37    1.14
   8  -4  -6    4.28    1.38
   8  -4  -6    2.23    1.00
  -8   4   6    2.96    0.92
   8   4  -6    1.14    0.60
  -8   4   6    2.48    0.54
   7  -4  -6    5.40    1.60
   7  -4  -6    7.40    1.47
  -7  -4   6    4.86    1.23
  -7  -4   6    6.63    1.45
  -7   4   6    7.58    0.88
  -7   4   6    4.04    1.12
   7   4  -6    5.17    0.91
  -6  -4   6    9.33    1.66
  -6  -4   6   10.70    1.85
   6  -4  -6    8.08    1.79
   6  -4  -6    9.96    1.66
  -6   4   6    7.83    1.59
   6   4  -6    9.55    1.32
  -6   4   6   10.53    1.27
   5  -4  -6   21.10    2.92
  -5  -4   6   24.44    2.99
   5  -4  -6   21.32    3.11
  -5  -4   6   23.15    3.43
  -5   4   6   22.41    2.69
   5   4  -6   17.86    2.70
  -5   4   6   26.54    3.44
   4  -4  -6   58.01    8.50
   4  -4  -6   73.51    8.26
  -4  -4   6   67.39   10.00
  -4  -4   6   68.61    8.37
  -4   4   6   69.69    8.20
  -4   4   6   73.90    9.97
   4   4  -6   70.99    8.12
   3  -4  -6   27.22    3.74
  -3  -4   6   32.33    4.29
  -3  -4   6   31.22    3.72
   3  -4  -6   33.10    3.63
  -3   4   6   24.61    4.17
   3   4  -6   26.24    3.42
  -3   4   6   28.80    3.42
   2  -4  -6    3.30    0.91
  -2  -4   6    3.64    1.08
   2  -4  -6    3.63    0.96
   2  -4  -6    4.39    1.19
  -2  -4   6    3.33    0.91
   2   4  -6    2.96    0.60
  -2   4   6    2.97    0.62
  -2   4   6    1.95    0.78
   1  -4  -6   25.93    3.22
  -1  -4   6   24.43    3.98
   1  -4  -6   25.68    3.50
  -1  -4   6   30.63    3.50
  -1  -4   6   31.02    4.06
   1  -4  -6   31.52    3.39
   1   4  -6   21.77    3.21
  -1   4   6   27.30    3.23
  -1   4   6   28.55    4.02
   0  -4   6   45.95    5.11
   0  -4  -6   34.36    4.31
   0  -4  -6   33.40    4.05
   0  -4   6   37.74    4.29
   0   4  -6   32.88    4.86
   0   4   6   37.03    4.11
   0   4   6   33.12    3.97
   0   4  -6   35.26    4.03
   0   4   6   27.56    4.96
  -1  -4  -6   -2.95    1.32
   1  -4   6    1.27    0.80
  -1  -4  -6    0.62    0.75
   1  -4   6   -2.12    1.22
   1   4   6    0.17    0.50
  -1   4  -6    0.19    0.38
   1   4   6    0.27    0.26
  -2  -4  -6    7.45    1.83
   2  -4   6    9.15    1.75
   2  -4   6   11.16    1.53
  -2  -4  -6    9.79    1.49
   2   4   6   10.14    1.19
   2   4   6    7.00    1.28
  -2   4  -6    9.38    1.45
   3  -4   6    2.00    1.03
  -3  -4  -6    1.09    0.74
   3  -4   6    0.86    1.21
  -3  -4  -6    2.50    1.23
   3   4   6    1.78    0.63
  -3   4  -6    2.80    0.61
   3   4   6    1.93    0.45
   4  -4   6    1.23    1.20
   4  -4   6    3.17    1.15
  -4  -4  -6    1.39    0.68
  -4  -4  -6    1.27    1.24
  -4   4  -6    0.74    0.55
   4   4   6    1.06    0.39
   4   4   6    1.06    0.56
  -5  -4  -6   -0.02    1.23
  -5  -4  -6   -0.35    0.60
   5  -4   6   -0.55    1.01
   5  -4   6   -0.02    1.47
  -5   4  -6    0.24    0.61
   5   4   6    0.24    0.41
   5   4   6   -0.38    0.53
   6  -4   6    0.48    0.94
   6  -4   6    0.81    1.61
  -6  -4  -6    0.53    0.59
  -6  -4  -6    0.10    1.31
   6   4   6    0.83    0.60
  -6   4  -6   -0.47    0.68
   6   4   6    0.51    0.44
  -7  -4  -6    4.05    0.95
   7  -4   6    9.24    1.98
  -7  -4  -6    5.44    1.72
   7  -4   6    7.51    1.23
  -7   4  -6    4.63    1.18
   7   4   6    5.41    0.89
   7   4   6    5.87    1.00
  -8  -4  -6   21.57    3.70
   8  -4   6   19.81    3.36
   8   4   6   17.66    2.62
   8   4   6   19.71    2.48
  -8   4  -6   21.77    3.13
  -9  -4  -6    2.85    1.68
   9  -4   6    3.52    1.98
  -9   4  -6    3.96    1.26
   9   4   6    5.37    0.95
   9   4   6    3.49    1.06
 -10  -4  -6    1.10    1.81
  10  -4   6    1.93    1.90
  10   4   6    2.51    0.82
  10   4   6    1.48    1.08
 -10   4  -6    1.41    1.22
  11  -4   6    1.10    2.07
 -11  -4  -6   -0.02    1.76
  11   4   6    0.98    0.83
 -11   4  -6    0.49    1.13
  11   4   6   -0.42    0.92
 -12  -4  -6    0.48    1.99
  12  -4   6    8.12    2.18
  12   4   6    6.55    1.57
 -12   4  -6    3.07    1.52
  12   4   6    4.41    1.13
  13  -4   6    4.20    2.54
 -13  -4  -6    3.34    2.20
  13   4   6    3.00    1.22
  13   4   6    9.94    1.62
 -13   4  -6    5.46    1.74
  14  -4   6   -2.35    1.81
 -14  -4  -6    0.16    1.92
  14   4   6    0.97    1.25
 -14   4  -6    1.96    1.81
  14   4   6   -0.15    1.53
  15  -4   6   -3.14    2.28
 -15  -4  -6    0.42    2.32
 -15   4  -6    2.93    2.07
  15   4   6    0.19    1.58
  15   4   6    1.34    1.41
  16  -5  -6    0.66    1.59
  16  -5  -6   -0.82    2.62
 -16  -5   6   -3.91    1.89
 -16  -5   6   -0.44    2.46
 -16   5   6   -0.17    1.45
  16   5  -6   -0.95    1.19
  15  -5  -6    5.65    2.49
 -15  -5   6    1.25    2.06
  15  -5  -6    6.45    1.99
 -15  -5   6    5.87    2.33
  15   5  -6    2.54    1.39
 -15   5   6    3.10    1.58
 -14  -5   6    5.88    2.06
 -14  -5   6    3.45    2.25
  14  -5  -6    9.04    1.92
  14  -5  -6   12.73    2.52
  14   5  -6    5.84    1.55
 -14   5   6    7.08    1.88
  13  -5  -6   -0.14    1.49
 -13  -5   6   -0.16    1.82
  13  -5  -6   -0.22    1.76
 -13  -5   6   -0.62    1.82
  13   5  -6   -0.69    0.91
 -13   5   6    0.27    1.16
 -12  -5   6    1.71    1.69
  12  -5  -6    0.57    1.74
 -12  -5   6   -1.50    1.52
  12  -5  -6    1.13    1.60
 -12   5   6    2.05    1.29
  12   5  -6    0.57    0.94
 -11  -5   6    3.23    1.71
  11  -5  -6    6.67    2.15
 -11  -5   6    2.56    1.74
  11  -5  -6    5.72    1.63
 -11   5   6    5.11    1.36
  11   5  -6    4.82    1.22
  10  -5  -6   14.75    2.39
 -10  -5   6    5.39    1.88
  10  -5  -6   13.87    2.13
 -10  -5   6    8.50    2.23
  10   5  -6    7.16    1.48
 -10   5   6   13.74    2.03
   9  -5  -6   11.71    2.41
  -9  -5   6    9.92    1.99
   9  -5  -6   12.70    2.23
  -9  -5   6    9.23    2.32
  -9   5   6   14.07    2.14
   9   5  -6    8.34    1.53
  -8  -5   6    1.41    1.28
   8  -5  -6   -0.21    1.43
   8  -5  -6    2.52    1.35
  -8  -5   6    0.56    1.46
  -8   5   6    1.16    1.04
   8   5  -6    1.50    0.69
  -8   5   6    2.27    0.80
  -7  -5   6    0.67    1.04
   7  -5  -6   -0.94    1.36
   7  -5  -6    1.34    1.14
  -7  -5   6   -0.05    1.32
   7   5  -6   -0.51    0.66
  -7   5   6    0.26    0.51
  -7   5   6    0.07    0.84
  -6  -5   6    0.81    1.06
   6  -5  -6    0.63    1.24
   6  -5  -6    0.54    1.49
  -6  -5   6   -0.17    1.32
   6   5  -6   -0.20    0.57
  -6   5   6    0.66    0.87
  -6   5   6   -0.33    0.50
   5  -5  -6    2.67    1.41
  -5  -5   6    1.94    1.11
  -5  -5   6    3.80    1.44
   5  -5  -6    7.05    1.75
   5   5  -6    2.59    0.95
  -5   5   6    3.49    0.71
  -5   5   6    2.81    0.96
  -4  -5   6    0.33    1.06
  -4  -5   6    0.03    1.30
   4  -5  -6   -0.91    1.46
   4  -5  -6    0.09    1.06
  -4   5   6   -0.07    0.68
   4   5  -6   -0.95    0.52
  -4   5   6   -1.00    0.43
  -3  -5   6    0.41    1.35
   3  -5  -6    0.07    1.41
  -3  -5   6    0.21    1.06
   3  -5  -6    0.10    1.01
  -3   5   6    0.91    0.83
  -3   5   6    1.02    0.53
   3   5  -6   -0.19    0.45
   2  -5  -6   30.95    3.84
   2  -5  -6   29.24    3.96
  -2  -5   6   27.64    4.49
  -2  -5   6   32.38    3.89
   2   5  -6   27.69    3.58
  -2   5   6   24.92    4.36
  -2   5   6   33.35    3.58
  -1  -5   6   51.05    5.87
  -1  -5   6   48.60    7.01
   1  -5  -6   46.12    5.94
   1  -5  -6   59.41    5.87
  -1   5   6   43.64    6.81
  -1   5   6   50.28    5.65
   1   5  -6   42.81    5.54
   0  -5  -6   10.09    1.76
   0  -5   6   10.57    1.77
   0   5   6    9.76    1.27
   0   5   6   11.54    1.44
   0   5  -6    9.80    1.38
   0   5   6   10.26    1.76
   0   5  -6    9.43    1.60
   1  -5   6    9.44    1.89
  -1  -5  -6    6.42    1.48
   1  -5   6    7.67    1.58
  -1  -5  -6    6.55    2.31
  -1   5  -6    7.62    1.30
   1   5   6    7.21    1.19
   1   5   6    8.28    1.05
   2  -5   6   14.64    2.39
  -2  -5  -6   11.89    2.42
  -2  -5  -6    8.88    1.70
   2  -5   6   12.04    1.84
   2   5   6   10.92    1.52
  -2   5  -6   10.80    1.61
   2   5   6    8.75    1.31
   3  -5   6   28.76    3.87
   3  -5   6   29.13    3.48
  -3  -5  -6   32.75    4.52
  -3  -5  -6   27.78    3.44
  -3   5  -6   24.47    3.84
   3   5   6   25.65    3.11
   3   5   6   25.02    3.31
   4  -5   6    3.46    1.46
  -4  -5  -6    3.56    1.11
  -4  -5  -6    4.09    1.69
   4  -5   6    3.34    1.63
  -4   5  -6    4.97    0.92
   4   5   6    4.41    0.97
   4   5   6    2.03    0.73
  -5  -5  -6   13.79    2.06
   5  -5   6   13.68    2.42
   5  -5   6   22.84    3.12
  -5  -5  -6   16.65    2.92
  -5   5  -6   14.11    2.21
   5   5   6   12.27    1.96
   5   5   6   13.77    1.80
  -6  -5  -6   42.37    7.79
   6  -5   6   55.42    6.93
  -6   5  -6   55.39    7.41
   6   5   6   50.77    6.02
   6   5   6   50.34    6.20
  -7  -5  -6   29.66    5.10
   7  -5   6   31.98    4.65
   7   5   6   32.46    3.87
   7   5   6   27.18    3.66
  -7   5  -6   31.82    4.51
  -8  -5  -6   10.09    2.61
   8  -5   6   13.76    2.85
   8   5   6   13.72    1.86
  -8   5  -6    9.45    1.99
   8   5   6   12.37    1.65
   9  -5   6    0.75    2.28
  -9  -5  -6   -1.25    1.85
  -9   5  -6    0.08    1.06
   9   5   6    0.44    1.03
   9   5   6    0.33    0.78
  10  -5   6    0.93    2.35
 -10  -5  -6   -0.11    2.01
  10   5   6    1.37    0.94
 -10   5  -6    1.56    1.25
  10   5   6    0.22    0.83
 -11  -5  -6    6.96    2.67
  11  -5   6    3.04    2.43
  11   5   6    4.37    1.51
 -11   5  -6    6.33    1.68
  11   5   6    4.50    1.17
 -12  -5  -6    0.60    2.13
  12  -5   6   -1.42    2.72
  12   5   6    0.77    1.39
  12   5   6   -1.09    1.01
 -12   5  -6    2.91    1.86
  13  -5   6   -0.18    2.62
 -13  -5  -6   -1.72    2.51
  13   5   6    0.28    1.21
 -13   5  -6   -1.20    1.92
  13   5   6   -0.13    1.56
  14  -5   6    3.11    2.71
 -14  -5  -6   -0.99    2.54
  14   5   6    1.04    1.57
 -14   5  -6    1.10    2.34
  14   5   6    1.94    1.46
 -15  -6   6    0.55    2.19
  15  -6  -6   -0.24    2.33
  15  -6  -6    1.20    2.92
 -15  -6   6   -2.26    2.52
  15   6  -6    0.70    1.22
 -15   6   6   -0.01    1.97
 -14  -6   6   -1.76    2.30
  14  -6  -6    3.52    2.27
 -14  -6   6    2.69    2.29
  14  -6  -6    2.06    2.50
  14   6  -6    1.61    1.41
 -14   6   6    5.75    2.01
 -13  -6   6    1.49    2.10
  13  -6  -6   -0.91    2.28
 -13  -6   6   -1.62    2.19
  13  -6  -6    1.62    2.01
 -13   6   6    0.70    1.55
  13   6  -6   -0.06    1.24
  12  -6  -6   -0.79    2.08
 -12  -6   6    0.80    2.26
 -12  -6   6    0.33    1.60
  12  -6  -6   -1.20    1.83
 -12   6   6    1.40    1.53
  12   6  -6    2.27    1.23
 -11  -6   6    0.64    2.23
 -11  -6   6    0.32    1.88
  11  -6  -6   -1.69    2.05
  11  -6  -6    3.12    2.44
 -11   6   6    0.03    1.43
  11   6  -6    0.54    0.96
  10  -6  -6    6.89    2.41
  10  -6  -6    5.17    2.12
 -10  -6   6    1.19    1.49
 -10  -6   6    3.27    2.17
 -10   6   6    3.04    1.34
  10   6  -6    3.77    1.19
   9  -6  -6    5.90    2.51
  -9  -6   6   12.20    2.31
   9  -6  -6    8.45    2.21
  -9  -6   6    8.78    2.46
  -9   6   6    7.61    1.79
   9   6  -6    7.63    1.45
  -8  -6   6    3.71    1.97
  -8  -6   6    3.73    1.60
   8  -6  -6    3.61    1.67
   8  -6  -6    4.57    2.17
   8   6  -6    2.80    1.10
  -8   6   6    2.78    1.46
  -7  -6   6    0.65    1.47
   7  -6  -6    0.26    1.31
  -7  -6   6    0.02    1.77
   7  -6  -6   -1.89    2.05
  -7   6   6    0.46    1.20
   7   6  -6   -0.31    0.70
  -7   6   6   -0.47    1.03
  -6  -6   6    1.25    1.35
   6  -6  -6    0.00    2.16
  -6  -6   6    0.37    1.79
   6  -6  -6   -0.08    1.25
  -6   6   6    0.08    0.67
  -6   6   6    0.60    1.13
   6   6  -6   -0.31    0.72
  -5  -6   6    0.09    1.27
  -5  -6   6    0.25    1.81
   5  -6  -6    2.18    2.19
   5  -6  -6    0.48    1.22
  -5   6   6    0.98    0.68
  -5   6   6    1.65    0.96
   5   6  -6   -0.19    0.75
   4  -6  -6   -1.28    1.20
   4  -6  -6    0.29    2.22
  -4  -6   6   -0.22    1.32
  -4  -6   6    1.59    1.93
   4   6  -6    0.01    0.67
  -4   6   6    0.18    0.95
  -4   6   6    0.33    0.70
   3  -6  -6   -1.24    1.22
  -3  -6   6   -0.75    1.99
  -3  -6   6    0.01    1.35
   3  -6  -6   -2.96    2.13
  -3   6   6    0.46    0.62
  -3   6   6   -0.11    0.96
   3   6  -6    0.54    0.66
   2  -6  -6    5.04    1.59
  -2  -6   6    6.48    1.65
   2  -6  -6    8.90    2.30
  -2  -6   6    6.20    2.07
  -2   6   6    5.19    1.04
   2   6  -6    5.74    1.10
  -2   6   6    7.07    1.49
  -1  -6   6   -0.10    1.94
   1  -6  -6    1.20    1.33
   1  -6  -6    0.29    2.00
  -1  -6   6    0.90    1.23
  -1   6   6   -0.49    0.85
  -1   6   6    0.84    0.73
   1   6  -6   -0.01    0.69
   0  -6   6   27.99    3.98
   0  -6   6   18.15    2.91
   0  -6  -6   21.32    3.04
   0  -6  -6   11.09    3.93
   0   6   6   23.05    2.66
   0   6  -6   18.14    2.55
   1  -6   6   -0.74    1.49
  -1  -6  -6   -0.01    1.22
  -1  -6  -6   -3.41    2.15
   1  -6   6   -1.11    1.79
   1   6   6   -0.86    0.51
  -1   6  -6   -0.58    0.71
   1   6   6    0.64    0.80
   2  -6   6  132.99   16.25
  -2  -6  -6  143.64   19.86
  -2  -6  -6  142.16   16.32
   2  -6   6  142.32   16.30
   2   6   6  136.96   15.86
   2   6   6  138.02   16.16
  -2   6  -6  134.57   19.44
   3  -6   6   10.73    2.31
  -3  -6  -6    7.58    1.86
   3  -6   6    8.44    2.10
  -3  -6  -6    8.94    2.52
  -3   6  -6   11.92    1.85
   3   6   6   13.13    1.69
   3   6   6   10.69    1.46
   4  -6   6   13.56    2.68
  -4  -6  -6   13.14    2.27
  -4  -6  -6   11.46    2.79
   4  -6   6   11.31    2.49
   4   6   6   12.66    1.73
  -4   6  -6   11.41    2.13
   4   6   6   13.12    1.83
   5  -6   6    3.35    2.33
  -5  -6  -6    3.54    1.89
   5   6   6    2.60    1.00
  -5   6  -6    1.86    1.14
   5   6   6    1.58    0.74
   6  -6   6   10.38    3.02
  -6  -6  -6   15.57    3.18
   6   6   6   15.13    1.96
  -6   6  -6   16.55    2.47
   6   6   6   11.37    2.05
  -7  -6  -6    6.98    2.52
   7  -6   6    2.49    2.34
   7   6   6    6.41    1.25
  -7   6  -6    3.75    1.51
   7   6   6    5.63    1.19
   8  -6   6    3.94    2.40
  -8  -6  -6    4.93    2.51
   8   6   6    2.43    1.29
   8   6   6    0.82    1.05
  -8   6  -6    2.97    1.65
  -9  -6  -6   -0.41    2.26
   9  -6   6    6.06    2.83
  -9   6  -6    3.04    1.65
   9   6   6    2.36    1.22
   9   6   6    2.13    1.21
 -10  -6  -6    1.28    2.49
  10  -6   6    2.30    3.14
  10   6   6    0.98    1.38
  10   6   6    1.24    1.33
 -10   6  -6    0.58    1.67
 -11  -6  -6    0.53    2.55
  11  -6   6    0.31    2.55
  11   6   6   -0.32    1.32
 -11   6  -6    1.78    2.03
  11   6   6    0.22    1.30
 -12  -6  -6    3.30    2.60
  12  -6   6    3.02    3.05
  12   6   6    2.40    1.90
 -12   6  -6    5.69    2.87
  12   6   6    3.83    1.46
  13  -6   6   -2.27    2.97
 -13  -6  -6    1.18    2.82
  13   6   6    0.70    1.58
  13   6   6    1.61    2.19
  13  -7  -6    0.32    2.51
 -13  -7   6    2.78    2.39
 -13   7   6    1.30    1.81
  13   7  -6    1.83    1.59
 -12  -7   6   -1.03    1.93
  12  -7  -6    3.35    2.62
  12   7  -6    0.34    1.18
 -12   7   6    0.57    1.74
 -11  -7   6   -0.35    2.05
  11  -7  -6    0.53    2.06
 -11   7   6    2.27    1.81
  11   7  -6    1.92    1.38
 -10  -7   6    3.58    2.04
  10  -7  -6    5.09    2.50
 -10   7   6    4.06    1.64
  10   7  -6    1.36    1.10
  -9  -7   6    3.62    1.88
   9  -7  -6    3.34    2.10
   9   7  -6    1.79    1.20
  -9   7   6    4.09    1.61
  -8  -7   6    1.81    1.71
   8  -7  -6    1.06    1.94
   8   7  -6    1.47    1.03
  -8   7   6    1.04    1.56
   7  -7  -6   10.18    2.30
  -7  -7   6    4.69    2.06
   7   7  -6    5.62    1.36
  -7   7   6    6.81    2.04
  -6  -7   6    1.42    1.75
   6  -7  -6    6.06    2.15
  -6   7   6    3.47    1.40
   6   7  -6    2.92    1.04
  -5  -7   6    0.27    1.62
   5  -7  -6   -0.05    1.83
  -5   7   6    1.84    1.22
  -5   7   6    1.69    1.33
   5   7  -6    0.99    0.82
  -4  -7   6    1.14    1.67
   4  -7  -6   -1.94    1.73
  -4   7   6   -0.01    1.17
  -4   7   6   -0.91    0.94
   4   7  -6    0.21    0.77
   3  -7  -6    0.33    1.71
  -3  -7   6    0.58    1.78
  -3   7   6    1.48    0.87
  -3   7   6    1.65    1.29
   3   7  -6    0.00    0.83
   2  -7  -6    2.28    1.80
  -2  -7   6    2.97    1.75
  -2   7   6    2.16    1.20
   2   7  -6    3.37    0.98
  -2   7   6    3.16    1.01
  -1  -7   6    4.21    1.78
   1  -7  -6    3.69    1.88
  -1   7   6    5.54    1.14
   1   7  -6    4.07    0.99
   0  -7   6   20.61    3.89
   0  -7   6   22.20    3.24
   0  -7  -6   21.37    3.28
   0  -7  -6   17.42    4.67
   0   7   6   20.25    2.75
   1  -7   6    3.14    2.65
  -1  -7  -6    1.80    1.76
  -1  -7  -6    1.44    2.56
   1  -7   6    2.92    1.92
   1   7   6    2.25    1.01
  -2  -7  -6    2.85    2.24
   2  -7   6    0.25    1.90
  -2  -7  -6   -0.04    1.75
   2  -7   6    1.81    2.15
   2   7   6   -0.11    0.87
   3  -7   6    2.83    2.63
  -3  -7  -6    3.62    2.46
   3  -7   6    5.59    2.79
   3   7   6    4.35    1.14
   4  -7   6    0.35    2.25
  -4  -7  -6    4.23    2.36
   4   7   6   -1.32    1.08
   5  -7   6    5.25    2.85
  -5  -7  -6    3.07    2.65
   5   7   6    1.77    1.24
  -6  -7  -6   14.23    3.23
   6  -7   6    8.65    3.52
   6   7   6   12.69    2.03
  -7  -7  -6   -1.25    2.67
   7  -7   6   -0.77    2.80
   7   7   6    0.57    0.96
  -8  -7  -6   -0.51    2.67
   8  -7   6    2.94    3.03
   8   7   6    0.46    1.23
  -9  -7  -6    0.38    2.53
   9  -7   6    4.08    3.53
   9   7   6   -0.11    1.35
  10  -7   6   -1.75    2.98
 -10  -7  -6   -1.14    3.04
  10   7   6    0.32    1.51
 -11  -7  -6   -0.68    2.81
  11  -7   6   -0.25    3.57
  11   7   6    0.44    1.37
  10  -8  -6    8.30    2.80
 -10  -8   6    8.42    2.45
 -10   8   6    6.58    2.21
  10   8  -6    4.81    1.46
   9  -8  -6    1.64    2.36
  -9  -8   6    4.08    2.13
  -9   8   6    3.93    1.96
   9   8  -6    3.33    1.42
   8  -8  -6    6.29    2.33
  -8  -8   6    8.30    2.52
   8   8  -6    2.58    1.48
  -8   8   6    4.02    1.81
   7  -8  -6    4.85    2.23
  -7  -8   6    2.29    2.16
   7   8  -6    1.28    1.25
  -7   8   6    0.29    1.76
   6  -8  -6    2.93    2.18
  -6  -8   6    1.61    1.85
   6   8  -6    0.56    1.14
  -6   8   6   -0.94    1.62
  -5  -8   6    0.44    2.19
   5  -8  -6    0.00    2.31
   5   8  -6    0.05    1.01
  -5   8   6    0.72    1.51
   4  -8  -6    2.62    2.22
  -4  -8   6    3.00    2.36
   4   8  -6    2.49    1.30
  -4   8   6    4.85    1.56
  -4   8   6    2.72    1.67
  -3  -8   6    5.22    2.29
   3  -8  -6    4.21    2.46
   3   8  -6    3.25    1.22
  -3   8   6    4.92    1.56
  -3   8   6    4.26    1.39
  -2  -8   6    8.00    2.54
   2  -8  -6    9.48    2.30
  -2   8   6    9.01    1.63
  -2   8   6    7.40    1.95
   2   8  -6    8.37    1.52
   1  -8  -6   -5.52    3.18
   1  -8  -6    0.74    1.88
  -1  -8   6   -0.36    1.99
  -1   8   6    1.77    1.15
   0  -8  -6   -2.21    3.16
   0  -8   6   -0.95    2.14
   0  -8  -6   -2.18    2.10
   0  -8   6    4.38    2.83
   0   8   6   -0.89    1.13
   1  -8   6    0.52    2.44
  -1  -8  -6    0.69    2.62
  -1  -8  -6    1.93    2.73
   1  -8   6    2.04    2.80
   1   8   6   -0.15    1.24
  -2  -8  -6    0.49    2.78
   2  -8   6    4.29    3.12
   2   8   6    2.33    1.24
  -3  -8  -6    0.69    2.45
   3  -8   6   -0.40    3.06
   3   8   6    2.13    1.35
   4  -8   6   24.24    4.10
  -4  -8  -6   18.23    4.09
   4   8   6   13.78    2.51
   5  -8   6   24.90    4.15
  -5  -8  -6   12.62    4.20
   5   8   6   15.88    2.54
   6  -8   6   14.36    4.03
  -6  -8  -6    9.65    3.75
   6   8   6   12.59    2.18
  -7  -8  -6    0.21    3.16
   7  -8   6    0.07    3.79
   7   8   6    0.45    1.25
   8  -8   6    2.14    3.44
  -8  -8  -6    1.34    3.26
   8   8   6    1.64    1.70
   6  -9  -6    0.06    2.97
  -6  -9   6    1.58    2.82
  -6   9   6    0.95    1.97
   6   9  -6   -0.22    1.34
  -5  -9   6   -0.62    2.89
   5  -9  -6    2.72    2.49
  -5   9   6   -0.04    1.98
   5   9  -6   -0.61    1.53
  -4  -9   6    0.79    2.66
   4  -9  -6   -0.74    2.69
  -4   9   6    0.01    1.97
   4   9  -6    2.44    1.24
  -3  -9   6    1.57    2.79
   3  -9  -6   -0.38    2.35
  -3   9   6    1.03    1.96
   3   9  -6    0.89    1.17
   2  -9  -6   -7.61    4.71
   2  -9  -6    1.33    2.49
  -2  -9   6    0.77    2.62
  -2   9   6   -0.56    1.84
  -1  -9   6    2.48    3.48
   1  -9  -6   -0.18    3.12
   1  -9  -6    0.71    4.32
  -1  -9   6    1.17    2.92
  -1   9   6    4.35    1.71
   0  -9   6   -0.03    3.03
   0  -9   6   -1.45    3.79
   0  -9  -6    0.22    3.25
   0   9   6    2.16    1.47
   1  -9   6    3.50    3.74
  -1  -9  -6    3.60    3.83
   1   9   6    2.14    1.49
   2  -9   6    2.16    3.89
  -2  -9  -6    2.02    3.72
   2   9   6    1.40    1.49
  -3  -9  -6   12.84    4.29
   3  -9   6   17.05    4.29
   3   9   6    9.65    2.07
   4  -9   6   -1.61    4.40
  -4  -9  -6    1.17    3.75
   4   9   6    2.57    1.66
  19   0  -7    2.17    1.30
 -19   0   7    2.86    1.82
  18   0  -7    0.15    0.97
 -18   0   7   -0.34    1.70
 -17   0   7    0.46    1.56
  17   0  -7    0.18    1.02
 -16   0   7    0.19    1.55
  16   0  -7   -0.18    0.96
 -15   0   7    7.81    1.82
  15   0  -7    9.59    1.88
 -15   0   7    7.05    2.36
  15   0  -7    5.53    1.26
  14   0  -7    0.42    1.08
 -14   0   7    0.99    1.10
  14   0  -7    1.67    0.83
 -14   0   7    0.53    1.42
  13   0  -7  146.40   16.35
 -13   0   7  148.25   16.35
 -13   0   7  128.35   19.64
  13   0  -7  135.98   16.01
  12   0  -7    1.03    0.88
 -12   0   7   -0.10    0.90
 -12   0   7    0.72    1.05
  12   0  -7   -0.07    0.55
 -11   0   7    1.81    0.95
  11   0  -7    1.29    0.53
 -11   0   7   -0.14    0.90
  11   0  -7    0.57    0.72
 -10   0   7    0.92    0.79
  10   0  -7    0.54    0.48
 -10   0   7   -0.28    0.67
  10   0  -7    0.55    0.73
  -9   0   7   34.80    4.12
   9   0  -7   32.73    3.89
  -9   0   7   32.51    4.79
   9   0  -7   32.22    4.14
  -8   0   7    0.64    0.64
   8   0  -7   -0.02    0.33
  -8   0   7    0.04    0.56
   8   0  -7    0.71    0.56
  -7   0   7   61.42    7.17
   7   0  -7   56.56    6.98
  -7   0   7   60.40    8.58
   7   0  -7   66.78    7.20
  -6   0   7    0.01    0.49
   6   0  -7   -0.01    0.45
   6   0  -7   -0.41    0.31
  -6   0   7    0.83    0.71
  -5   0   7  190.58   26.83
   5   0  -7  195.38   21.89
  -5   0   7  188.30   22.29
   5   0  -7  184.70   22.29
  -4   0   7    1.17    0.66
   4   0  -7    0.12    0.39
   4   0  -7   -0.36    0.26
  -4   0   7    0.00    0.37
  -3   0   7   35.50    4.41
  -3   0   7   40.33    5.39
  -3   0   7   35.94    4.58
   3   0  -7   34.46    5.43
   3   0  -7   42.74    4.40
   3   0  -7   34.91    4.50
  -2   0   7    0.41    0.57
  -2   0   7    0.31    0.41
   2   0  -7   -0.15    0.45
   2   0  -7    0.00    0.23
   2   0  -7   -0.03    0.27
  -2   0   7   -0.16    0.29
  -1   0   7  133.25   14.83
   1   0  -7  133.07   14.83
   1   0  -7  134.90   18.18
   1   0  -7  130.46   15.09
  -1   0   7  133.57   18.18
  -1   0   7  103.85   15.07
   0   0  -7    0.45    0.27
   0   0  -7    0.04    0.56
   0   0  -7    0.46    0.55
   0   0   7   -0.46    0.43
   0   0   7    0.43    0.47
   0   0   7   -0.09    0.58
  -1   0  -7    2.46    0.50
   1   0   7    2.72    0.82
  -1   0  -7    5.15    0.88
   1   0   7    3.33    0.68
   2   0   7    0.13    0.41
  -2   0  -7   -0.51    0.61
  -2   0  -7   -0.04    0.25
   2   0   7   -0.04    0.66
   3   0   7   56.87    6.56
   3   0   7   53.49    6.62
  -3   0  -7   55.21    8.00
   4   0   7   -0.06    0.75
   4   0   7   -0.38    0.39
  -4   0  -7   -0.45    0.60
   5   0   7    4.41    0.99
  -5   0  -7    3.64    1.08
   5   0   7    4.00    0.70
   6   0   7    2.27    0.88
   6   0   7   -0.19    0.47
  -6   0  -7    0.74    0.78
  -7   0  -7   11.81    2.55
   7   0   7   17.08    2.28
   7   0   7   17.34    2.00
   8   0   7    0.01    0.57
   8   0   7    0.67    0.84
  -8   0  -7   -1.05    0.90
  -9   0  -7   18.40    3.40
   9   0   7   21.97    2.94
   9   0   7   23.95    2.75
  10   0   7    0.13    0.93
 -10   0  -7    0.73    1.11
  10   0   7   -0.76    0.76
  11   0   7   34.88    3.93
  11   0   7   29.96    4.06
 -11   0  -7   27.78    4.95
  12   0   7    2.00    1.30
 -12   0  -7   -0.37    1.27
  12   0   7   -0.91    1.18
  13   0   7    0.40    1.22
 -13   0  -7   -2.27    1.51
  14   0   7    0.45    1.27
 -14   0  -7   -0.53    1.57
  15   0   7   -0.78    1.38
 -15   0  -7   -5.83    1.93
 -16   0  -7   -3.97    1.70
  16   0   7    0.63    1.30
  19  -1  -7    4.25    1.50
 -19  -1   7    4.76    1.94
 -19   1   7    2.05    1.70
  19   1  -7    1.94    1.28
 -18  -1   7    0.43    1.39
  18  -1  -7    0.53    1.20
  18   1  -7   -0.35    0.97
 -18   1   7    0.62    1.58
  17  -1  -7    3.90    1.29
 -17  -1   7    2.54    1.63
  17   1  -7    2.15    1.00
 -17   1   7    0.58    1.70
 -16  -1   7   -1.87    1.40
  16  -1  -7    2.51    1.89
 -16  -1   7    1.63    2.16
  16  -1  -7    2.64    0.99
 -16   1   7    0.83    1.26
  16   1  -7    0.59    0.79
  15  -1  -7    5.26    1.53
  15  -1  -7    2.45    1.01
 -15  -1   7    4.29    1.70
 -15  -1   7    1.52    1.24
  15   1  -7    2.89    0.87
 -15   1   7    4.64    1.36
  14  -1  -7    0.33    0.79
 -14  -1   7    1.78    1.31
 -14  -1   7    1.03    1.21
  14  -1  -7    0.22    1.05
 -14   1   7    0.28    1.08
  14   1  -7    1.96    1.40
  14   1  -7    0.91    0.71
  13  -1  -7   22.01    2.58
 -13  -1   7   16.98    2.45
  13  -1  -7   20.50    2.23
 -13  -1   7   14.31    2.81
  13   1  -7   14.37    2.13
  13   1  -7   19.15    2.32
 -13   1   7   15.48    2.73
 -13   1   7   12.47    2.42
 -12  -1   7    6.49    1.58
  12  -1  -7    7.07    1.58
  12  -1  -7    9.08    1.24
 -12  -1   7    5.41    1.40
 -12   1   7    6.62    1.44
 -12   1   7    6.12    1.55
  12   1  -7    6.95    1.17
  12   1  -7   11.23    1.34
  11  -1  -7   16.09    2.37
  11  -1  -7   18.21    2.09
 -11  -1   7   13.27    2.21
 -11  -1   7   14.26    2.56
 -11   1   7   15.32    2.57
  11   1  -7   18.35    2.18
 -11   1   7   16.26    2.25
  11   1  -7   15.79    2.09
 -10  -1   7   67.97    8.20
  10  -1  -7   71.05    8.25
 -10  -1   7   70.17    9.80
  10  -1  -7   67.65    7.97
  10   1  -7   71.33    7.97
  10   1  -7   68.50    8.13
 -10   1   7   69.47    8.18
 -10   1   7   63.70    9.78
   9  -1  -7    2.23    0.89
  -9  -1   7    1.51    0.72
   9  -1  -7    1.70    0.53
  -9  -1   7    1.63    0.72
   9   1  -7    0.92    0.54
  -9   1   7    0.63    0.76
   9   1  -7    0.19    0.47
  -9   1   7    1.41    0.67
   8  -1  -7   14.89    1.94
   8  -1  -7   13.45    1.62
  -8  -1   7   10.41    2.00
  -8  -1   7   14.32    1.89
  -8   1   7   12.12    1.79
   8   1  -7   14.42    1.73
   8   1  -7   12.85    1.61
  -8   1   7   13.33    2.06
  -7  -1   7   -0.29    0.57
   7  -1  -7    0.41    0.68
  -7  -1   7    1.55    0.62
   7  -1  -7    0.13    0.36
   7   1  -7   -0.31    0.39
  -7   1   7    1.50    0.72
   7   1  -7   -0.38    0.39
  -7   1   7   -0.75    0.57
   6  -1  -7   58.86    6.74
   6  -1  -7   60.81    6.51
  -6  -1   7   55.68    7.99
  -6  -1   7   57.85    6.73
   6   1  -7   55.22    6.52
   6   1  -7   56.00    6.64
  -6   1   7   50.68    7.99
  -6   1   7   56.58    6.68
  -5  -1   7    4.33    0.85
  -5  -1   7    3.36    0.90
   5  -1  -7    5.71    0.68
   5  -1  -7    4.17    0.88
  -5   1   7    6.52    0.91
   5   1  -7    4.53    0.72
   5   1  -7    3.73    0.73
  -5   1   7    5.62    0.92
  -4  -1   7  153.16   21.20
   4  -1  -7  150.56   17.29
  -4  -1   7  145.98   17.64
   4  -1  -7  146.93   17.66
  -4   1   7  149.43   21.23
   4   1  -7  142.05   21.22
   4   1  -7  162.82   17.32
  -4   1   7  147.00   17.59
  -4   1   7  154.49   17.30
   4   1  -7  148.48   17.58
  -3  -1   7    4.37    0.80
   3  -1  -7    3.04    0.63
  -3  -1   7    2.99    0.57
   3  -1  -7    3.29    0.45
   3   1  -7    2.12    0.61
   3   1  -7    3.81    0.53
  -3   1   7    3.74    0.68
   3   1  -7    2.46    0.50
  -3   1   7    3.12    0.61
  -3   1   7    3.23    0.46
  -2  -1   7    0.41    0.69
   2  -1  -7    2.32    0.53
   2  -1  -7    1.25    0.26
  -2  -1   7    1.26    0.31
   2   1  -7    1.34    0.36
  -2   1   7    1.95    0.25
  -2   1   7    1.22    0.46
   2   1  -7    1.31    0.33
  -2   1   7    0.32    0.40
   2   1  -7    1.80    0.38
  -1  -1   7    0.07    0.65
   1  -1  -7   -0.32    0.33
  -1   1   7    0.18    0.40
  -1   1   7   -0.01    0.16
   1   1  -7    0.66    0.31
  -1   1   7   -0.21    0.36
  -1   1   7    0.26    0.39
   1   1  -7    0.41    0.33
   1   1  -7   -0.13    0.21
   1   1  -7    0.21    0.23
   0  -1  -7   32.53    3.70
   0  -1  -7   33.83    4.67
   0  -1   7   36.86    3.76
   0   1  -7   33.63    4.40
   0   1  -7   29.12    4.36
   0   1  -7   33.32    3.66
   0   1   7   28.79    3.55
   0   1   7   31.30    3.63
   0   1   7   27.08    3.66
   1  -1   7    0.86    1.01
  -1  -1  -7    3.23    0.81
   1  -1   7    0.57    0.79
  -1  -1  -7    1.57    0.43
  -1  -1  -7    1.67    1.11
   1  -1   7    2.60    0.65
   1   1   7    2.05    0.55
  -1   1  -7    1.88    0.52
   1   1   7    1.19    0.45
   2  -1   7   91.88   13.60
  -2  -1  -7   88.33   13.52
  -2  -1  -7  102.60   11.32
   2  -1   7   86.65   11.10
   2  -1   7   93.63   11.11
  -2  -1  -7   99.67   11.11
  -2   1  -7   96.66   13.41
   2   1   7   98.60   11.12
   2   1   7   91.79   10.98
   3  -1   7   48.50    5.80
  -3  -1  -7   48.08    7.15
   3  -1   7   49.72    6.06
  -3  -1  -7   48.50    5.79
  -3   1  -7   50.03    7.01
   3   1   7   52.93    5.81
   3   1   7   45.56    5.76
  -4  -1  -7    0.23    0.82
   4  -1   7    1.27    0.82
  -4  -1  -7    0.34    0.36
   4  -1   7   -0.53    0.40
  -4   1  -7    0.48    0.59
   4   1   7   -0.52    0.40
   4   1   7    0.82    0.51
   5  -1   7    4.49    1.22
  -5  -1  -7    0.50    0.85
   5  -1   7    2.26    0.54
   5   1   7    1.02    0.60
   5   1   7    2.04    0.56
  -5   1  -7    1.00    0.76
   6  -1   7   26.25    3.09
  -6  -1  -7   26.58    4.01
   6  -1   7   24.70    3.44
   6   1   7   25.63    3.13
   6   1   7   25.08    3.17
  -6   1  -7   24.15    3.83
   7  -1   7    0.29    0.43
   7  -1   7    1.09    1.19
  -7  -1  -7   -0.75    0.87
   7   1   7    0.19    0.46
   7   1   7    0.68    0.63
  -7   1  -7    0.92    0.83
   8  -1   7    1.18    1.19
  -8  -1  -7    1.22    1.15
   8  -1   7    1.57    0.75
   8   1   7    3.38    0.70
  -8   1  -7    2.49    1.02
   8   1   7    1.99    0.90
   9  -1   7   29.95    3.45
  -9  -1  -7   26.25    4.42
   9  -1   7   27.60    3.75
  -9   1  -7   31.02    4.35
   9   1   7   28.66    3.49
   9   1   7   23.78    3.45
  10  -1   7    1.28    1.20
  10  -1   7    1.50    0.80
 -10  -1  -7    1.88    1.35
 -10   1  -7    0.67    0.88
  10   1   7    2.80    0.90
  10   1   7    1.99    0.92
  11  -1   7    2.27    1.30
 -11  -1  -7    2.59    1.54
  11  -1   7    1.95    1.36
  11   1   7    2.44    1.00
 -11   1  -7    1.30    1.45
  11   1   7    3.37    1.04
  12  -1   7   -0.37    1.14
 -12  -1  -7   -0.46    1.32
  12   1   7    1.72    0.95
 -12   1  -7   -2.73    1.39
  12   1   7   -0.20    1.05
 -13  -1  -7   12.92    3.00
  13  -1   7   13.49    2.48
  13   1   7   14.76    2.33
  13   1   7   18.79    2.49
 -13   1  -7   14.40    2.98
  14  -1   7    1.28    1.34
 -14  -1  -7   -2.12    1.74
  14   1   7   -0.84    1.20
 -14   1  -7   -1.26    1.65
 -15  -1  -7   -0.84    1.64
  15  -1   7   -0.63    1.60
  15   1   7    1.15    1.05
 -15   1  -7    0.65    1.64
 -16  -1  -7   -1.06    2.15
  16  -1   7   -0.57    1.33
  16   1   7   -0.28    1.34
 -16   1  -7   -3.36    1.80
 -19  -2   7    4.46    2.22
  19  -2  -7    1.99    1.33
  19   2  -7    5.09    1.42
 -19   2   7    4.83    1.93
  18  -2  -7    1.07    1.38
 -18  -2   7    1.22    1.77
 -18   2   7    1.38    1.78
  18   2  -7    0.00    1.15
 -17  -2   7    0.13    2.66
 -17  -2   7   -0.41    1.74
  17  -2  -7   -0.53    1.10
  17  -2  -7    1.89    2.10
  17   2  -7   -0.60    0.85
 -17   2   7   -0.11    1.66
 -16  -2   7    1.34    2.03
 -16  -2   7    0.97    1.64
  16  -2  -7    0.55    0.90
  16  -2  -7   -0.38    1.71
  16   2  -7    0.92    0.89
 -16   2   7    1.12    1.51
  15  -2  -7    5.87    1.72
 -15  -2   7    6.41    1.85
 -15  -2   7    8.43    1.98
  15  -2  -7    6.06    1.24
 -15   2   7    5.72    1.53
  15   2  -7    3.30    1.05
  14  -2  -7    1.89    0.97
 -14  -2   7    2.46    1.48
  14  -2  -7    1.80    1.59
 -14  -2   7    1.93    1.47
  14   2  -7    0.10    0.70
 -14   2   7    2.02    1.05
 -13  -2   7   10.41    2.04
  13  -2  -7    8.87    1.45
 -13  -2   7    9.32    1.82
  13  -2  -7    9.31    1.84
 -13   2   7   10.19    1.83
  13   2  -7    5.82    1.29
 -12  -2   7    0.48    1.16
  12  -2  -7    0.21    0.71
  12  -2  -7   -0.17    1.17
 -12  -2   7    0.41    1.12
  12   2  -7   -0.42    0.62
 -12   2   7    1.36    0.88
  12   2  -7   -0.92    0.62
 -12   2   7    0.32    0.95
  11  -2  -7   38.44    4.62
 -11  -2   7   37.34    4.52
  11  -2  -7   34.77    4.24
 -11  -2   7   30.95    5.21
 -11   2   7   35.86    5.20
 -11   2   7   36.17    4.22
  11   2  -7   34.98    4.16
  11   2  -7   32.80    4.20
 -10  -2   7   17.99    2.61
 -10  -2   7   18.35    2.97
  10  -2  -7   20.77    2.39
  10  -2  -7   20.63    2.72
  10   2  -7   17.91    2.33
  10   2  -7   18.36    2.31
 -10   2   7   18.62    2.96
 -10   2   7   17.68    2.35
   9  -2  -7   -0.87    0.53
  -9  -2   7   -1.24    0.94
  -9  -2   7    0.14    0.89
   9  -2  -7   -0.25    0.73
  -9   2   7    0.55    0.66
  -9   2   7    1.30    0.56
   9   2  -7    0.32    0.31
   9   2  -7    1.52    0.54
   8  -2  -7    4.20    0.85
  -8  -2   7    4.82    1.16
  -8  -2   7    5.94    1.21
   8  -2  -7    6.16    1.26
   8   2  -7    5.92    0.87
  -8   2   7    4.63    0.83
  -8   2   7    6.94    1.14
   8   2  -7    5.46    0.77
   7  -2  -7   68.90    8.56
  -7  -2   7   67.87   10.16
   7  -2  -7   74.91    8.28
  -7  -2   7   70.91    8.53
  -7   2   7   78.91   10.18
   7   2  -7   71.21    8.29
   7   2  -7   75.61    8.39
  -7   2   7   63.56    8.38
  -6  -2   7    1.10    0.67
   6  -2  -7    2.33    0.48
   6  -2  -7    1.75    0.84
  -6  -2   7    1.24    0.68
   6   2  -7    1.54    0.45
  -6   2   7    0.99    0.45
  -6   2   7    1.49    0.57
   6   2  -7    1.37    0.38
   5  -2  -7   25.86    3.29
  -5  -2   7   21.92    3.16
  -5  -2   7   24.94    3.69
   5  -2  -7   24.13    2.96
  -5   2   7   27.18    3.69
   5   2  -7   24.41    3.00
   5   2  -7   26.84    3.02
  -5   2   7   25.35    3.06
  -5   2   7   28.67    3.48
   4  -2  -7    0.46    0.25
   4  -2  -7    0.79    0.63
  -4  -2   7    0.45    0.46
  -4  -2   7    2.12    0.75
   4   2  -7    1.43    0.81
   4   2  -7    0.72    0.30
   4   2  -7    0.74    0.35
  -4   2   7    0.31    0.41
  -4   2   7    0.69    0.47
  -4   2   7    0.79    0.85
   3  -2  -7   43.72    5.59
  -3  -2   7   51.94    5.62
   3  -2  -7   45.85    5.35
  -3  -2   7   41.14    6.56
   3   2  -7   50.58    6.61
  -3   2   7   46.42    6.63
  -3   2   7   48.77    5.41
   3   2  -7   51.37    5.41
  -3   2   7   47.22    5.48
  -2  -2   7   14.24    1.79
   2  -2  -7    9.87    1.68
   2   2  -7   15.32    1.60
  -2   2   7   12.55    1.57
  -2   2   7   10.82    1.88
  -1  -2   7   12.51    1.43
   1  -2  -7    6.02    1.22
  -1   2   7    9.16    1.39
  -1   2   7    7.65    1.13
   1   2  -7    9.08    1.12
   0  -2  -7  104.24   12.38
   0  -2   7   96.10   12.38
   0   2  -7  113.23   12.14
   0   2   7  104.92   14.89
   0   2   7  104.05   12.32
  -1  -2  -7   60.73    6.99
   1  -2   7   57.96    7.20
   1  -2   7   68.56    8.48
  -1  -2  -7   58.57    8.63
  -1  -2  -7   62.78    7.06
   1  -2   7   61.81    7.12
  -1   2  -7   57.28    8.41
   1   2   7   60.61    6.86
   1   2   7   50.64    7.01
   2  -2   7   71.69    8.17
  -2  -2  -7   73.60    9.94
  -2  -2  -7   74.61    8.19
  -2  -2  -7   68.84    8.12
   2  -2   7   64.85    8.16
   2  -2   7   80.96    9.89
   2   2   7   60.92    7.94
  -2   2  -7   71.18    9.74
   2   2   7   68.61    8.10
  -3  -2  -7  101.80   11.45
  -3  -2  -7   93.70   13.99
   3  -2   7   93.42   11.52
   3  -2   7  103.86   11.49
   3   2   7   95.29   11.26
  -3   2  -7   98.84   13.80
   3   2   7   93.47   11.46
  -4  -2  -7    8.52    1.74
  -4  -2  -7   10.67    1.23
   4  -2   7    9.44    1.74
   4  -2   7   10.52    1.30
  -4   2  -7    9.09    1.47
   4   2   7    8.66    1.17
   4   2   7    7.18    1.22
   5  -2   7    3.10    0.68
  -5  -2  -7    4.11    1.17
  -5  -2  -7    3.75    0.59
   5  -2   7    4.50    1.39
  -5   2  -7    2.83    0.81
   5   2   7    3.82    0.64
   5   2   7    1.71    0.61
  -6  -2  -7    3.05    1.06
   6  -2   7    1.49    1.27
   6  -2   7    2.64    0.65
   6   2   7    1.98    0.56
   6   2   7    1.31    0.55
  -6   2  -7    2.94    0.81
   7  -2   7   27.20    2.98
  -7  -2  -7   19.67    3.88
   7  -2   7   23.71    3.49
   7   2   7   21.34    3.03
  -7   2  -7   27.43    3.69
   7   2   7   23.29    2.98
   8  -2   7    7.12    0.98
  -8  -2  -7    5.22    1.72
   8  -2   7    6.23    1.84
   8   2   7    4.20    0.91
  -8   2  -7    6.19    1.29
   8   2   7    5.13    1.07
   9  -2   7    0.95    0.85
   9  -2   7    2.39    1.55
  -9  -2  -7    1.54    1.35
   9   2   7    1.93    0.76
  -9   2  -7    1.04    1.05
   9   2   7    1.62    0.71
  10  -2   7    1.12    1.71
 -10  -2  -7   -0.07    1.38
  10   2   7    0.34    0.82
  10   2   7    1.07    0.80
 -10   2  -7   -0.41    1.01
  11  -2   7    2.20    1.51
 -11  -2  -7   -0.10    1.42
  11   2   7    3.09    0.83
  11   2   7    1.12    0.90
 -11   2  -7    1.14    1.22
 -12  -2  -7    3.99    1.67
  12  -2   7    2.55    1.78
 -12   2  -7    4.65    1.42
  12   2   7    3.09    1.02
  12   2   7    4.18    1.16
  13  -2   7    0.03    1.55
 -13  -2  -7   -3.17    1.59
  13   2   7    0.18    1.21
 -13   2  -7   -1.24    1.34
  13   2   7    0.15    0.88
  14  -2   7   12.09    2.28
 -14  -2  -7    6.62    2.30
  14   2   7   13.56    2.11
 -14   2  -7    9.86    2.24
  14   2   7    6.24    1.46
 -15  -2  -7   -2.32    1.79
  15  -2   7    0.62    1.47
  15   2   7    0.59    1.31
 -15   2  -7    1.20    1.77
 -16  -2  -7   -3.68    2.11
  16  -2   7    4.22    2.02
 -16   2  -7    0.20    1.66
  16   2   7    1.40    1.36
  18  -3  -7   -1.07    2.68
 -18  -3   7   -1.33    2.13
 -18  -3   7   -0.49    3.47
  18  -3  -7   -2.17    1.44
  18   3  -7   -0.68    1.14
 -18   3   7   -0.21    1.86
 -17  -3   7    1.46    2.46
  17  -3  -7   -0.30    2.00
  17  -3  -7   -0.32    1.33
 -17  -3   7   -2.21    2.18
  17   3  -7    0.13    1.05
 -17   3   7   -0.29    1.69
  16  -3  -7    1.39    1.24
  16  -3  -7    1.86    1.85
 -16  -3   7   -2.16    1.71
 -16  -3   7    2.48    1.83
  16   3  -7   -0.53    0.88
 -16   3   7   -0.44    1.62
 -15  -3   7    2.77    1.79
  15  -3  -7    3.82    1.18
 -15  -3   7    0.56    1.91
  15  -3  -7    6.05    1.98
 -15   3   7    4.75    1.66
  15   3  -7    2.74    1.02
 -14  -3   7   16.31    2.60
  14  -3  -7   20.86    2.35
  14  -3  -7   13.75    2.65
 -14  -3   7   13.75    2.92
 -14   3   7   12.95    2.72
  14   3  -7   16.93    2.23
 -13  -3   7    0.44    1.53
  13  -3  -7    0.17    1.49
  13  -3  -7    4.54    1.03
 -13  -3   7    3.61    1.57
  13   3  -7    2.68    0.91
 -13   3   7    1.43    1.02
 -12  -3   7    1.18    1.11
  12  -3  -7   -0.14    0.88
  12  -3  -7    0.47    1.51
 -12  -3   7    1.51    1.29
  12   3  -7    0.56    0.67
 -12   3   7    0.90    1.14
  11  -3  -7   -0.62    1.25
 -11  -3   7    2.04    1.29
 -11  -3   7    1.56    1.18
  11  -3  -7    0.24    0.77
  11   3  -7   -0.10    0.70
 -11   3   7    1.97    0.77
 -11   3   7    0.61    0.89
 -10  -3   7    7.10    1.68
  10  -3  -7    9.57    1.35
 -10  -3   7    9.69    1.71
  10  -3  -7    9.70    1.91
 -10   3   7    9.64    1.18
  10   3  -7    6.88    1.24
 -10   3   7    8.22    1.60
   9  -3  -7    1.16    0.73
  -9  -3   7    1.16    0.98
   9  -3  -7   -0.20    0.92
  -9  -3   7    0.52    0.94
  -9   3   7    0.08    0.84
  -9   3   7    0.87    0.46
   9   3  -7    0.40    0.55
   8  -3  -7    3.65    0.87
  -8  -3   7    3.22    0.99
   8  -3  -7    3.25    1.20
  -8  -3   7    3.04    1.11
   8   3  -7    2.69    0.66
  -8   3   7    3.70    0.93
  -8   3   7    3.48    0.61
   7  -3  -7    1.31    0.90
  -7  -3   7    0.81    0.88
   7  -3  -7    0.92    0.65
  -7  -3   7    0.25    0.78
   7   3  -7    0.22    0.51
  -7   3   7    1.03    0.45
  -7   3   7    0.60    0.59
  -6  -3   7    6.90    1.27
   6  -3  -7    6.93    1.35
  -6  -3   7    5.67    1.31
   6  -3  -7    8.04    1.14
  -6   3   7    8.40    1.36
   6   3  -7    7.63    1.12
  -6   3   7    7.85    1.03
  -5  -3   7    7.53    1.41
   5  -3  -7    9.43    1.47
  -5  -3   7   11.37    1.50
   5  -3  -7    8.64    1.20
   5   3  -7    8.14    1.19
  -5   3   7    9.70    1.51
  -5   3   7    8.09    1.13
   4  -3  -7    1.46    0.56
  -4  -3   7    2.18    0.87
  -4  -3   7    2.06    0.64
   4  -3  -7    1.05    0.83
  -4   3   7    1.28    0.51
   4   3  -7    1.57    1.41
   4   3  -7    1.83    0.51
  -4   3   7    1.41    0.64
  -4   3   7    2.71    1.19
   3  -3  -7    0.88    0.35
   3  -3  -7    0.67    0.70
  -3  -3   7    1.87    0.58
  -3  -3   7    1.87    0.56
   3  -3  -7    0.68    0.50
  -3  -3   7    2.86    0.88
  -3   3   7    1.97    0.67
   3   3  -7    1.19    0.45
  -3   3   7    0.63    0.45
  -2  -3   7    2.85    0.53
   2  -3  -7    1.16    0.75
   2  -3  -7    3.17    0.54
  -2  -3   7    2.94    0.61
   2  -3  -7    2.51    0.39
  -2  -3   7    3.42    0.80
  -2   3   7    3.31    0.77
   2   3  -7    2.71    0.53
  -2   3   7    0.97    0.53
  -1  -3   7   40.12    6.08
   1  -3  -7   49.22    5.24
  -1  -3   7   46.98    6.12
  -1  -3   7   50.15    5.26
  -1   3   7   41.51    6.18
  -1   3   7   40.69    5.11
   1   3  -7   42.77    5.04
   0  -3   7   28.19    3.07
   0  -3   7   25.20    3.40
   0  -3  -7   25.08    2.76
   0  -3  -7   29.81    3.12
   0   3  -7   24.45    3.35
   0   3   7   19.53    2.72
   0   3   7   27.37    3.52
   0   3   7   22.44    2.90
   0   3  -7   26.14    2.81
  -1  -3  -7   22.77    3.43
  -1  -3  -7   25.08    3.31
   1  -3   7   30.52    3.69
   1  -3   7   35.50    3.58
  -1  -3  -7   29.63    4.50
   1  -3   7   27.89    4.04
  -1   3  -7   27.42    3.97
   1   3   7   27.59    3.24
   1   3   7   33.95    3.40
   2  -3   7    1.93    0.99
  -2  -3  -7    1.18    0.61
   2  -3   7    1.04    1.09
  -2  -3  -7   -1.46    1.26
   2  -3   7    0.16    1.28
  -2  -3  -7    1.29    1.04
   2   3   7    0.38    0.47
   2   3   7    0.64    0.27
  -2   3  -7    0.44    0.39
  -3  -3  -7   22.48    2.50
   3  -3   7   20.81    2.62
  -3  -3  -7   18.94    3.24
   3  -3   7   27.14    3.02
   3   3   7   17.89    2.46
   3   3   7   20.81    2.33
  -3   3  -7   17.51    2.86
  -4  -3  -7   20.76    2.48
   4  -3   7   23.37    2.61
   4  -3   7   17.79    2.90
  -4  -3  -7   18.37    3.33
  -4   3  -7   21.12    2.94
   4   3   7   17.54    2.37
   4   3   7   21.15    2.55
  -5  -3  -7    1.13    1.06
   5  -3   7   -0.29    1.31
  -5  -3  -7    1.41    0.50
   5  -3   7    2.18    0.77
   5   3   7    0.71    0.58
   5   3   7    0.69    0.41
  -5   3  -7    0.63    0.61
  -6  -3  -7    5.13    1.66
  -6  -3  -7    6.17    0.95
   6  -3   7    8.50    1.82
   6  -3   7    8.81    1.11
   6   3   7    6.57    1.10
  -6   3  -7    6.67    1.24
   6   3   7    6.37    0.94
   7  -3   7   15.37    2.75
   7  -3   7   18.25    2.01
  -7  -3  -7   13.95    2.84
  -7   3  -7   16.06    2.46
   7   3   7   15.66    2.12
   7   3   7   13.42    1.96
  -8  -3  -7   16.21    3.05
   8  -3   7   17.27    2.92
   8  -3   7   15.12    2.08
   8   3   7   15.54    2.14
   8   3   7   13.80    1.97
  -8   3  -7   17.02    2.51
   9  -3   7    0.64    1.85
  -9  -3  -7    3.65    1.86
   9   3   7    5.38    0.91
  -9   3  -7    3.69    1.24
   9   3   7    4.67    1.00
  10  -3   7    0.14    1.95
 -10  -3  -7    2.28    1.79
 -10   3  -7   -0.18    1.03
  10   3   7   -0.65    0.84
  10   3   7    0.89    0.73
  11  -3   7   18.61    3.50
 -11  -3  -7   19.06    3.72
 -11   3  -7   20.03    3.21
  11   3   7   20.73    2.58
  11   3   7   19.12    2.67
  12  -3   7    2.96    2.22
 -12  -3  -7    0.60    1.82
  12   3   7    1.46    1.21
 -12   3  -7    0.16    1.36
  12   3   7    3.26    0.96
 -13  -3  -7   -0.43    1.91
  13  -3   7    2.33    2.04
  13   3   7    0.57    1.26
 -13   3  -7   -0.18    1.55
  13   3   7    2.48    1.00
 -14  -3  -7    0.02    2.09
  14  -3   7    2.41    2.09
 -14   3  -7    3.73    1.64
  14   3   7    2.17    1.58
  14   3   7    3.52    1.25
 -15  -3  -7   -1.52    2.09
  15  -3   7   -2.11    2.23
 -15   3  -7    4.09    1.99
  15   3   7   -0.18    1.28
  15   3   7   -1.10    1.77
  17  -4  -7    0.07    1.61
  17  -4  -7    5.61    2.82
 -17  -4   7    0.93    2.50
 -17  -4   7   -1.85    2.24
  17   4  -7   -0.91    1.04
 -17   4   7    0.15    1.41
 -16  -4   7    5.55    2.48
  16  -4  -7    4.73    2.53
  16  -4  -7    5.29    1.52
 -16  -4   7    0.53    2.38
  16   4  -7    2.86    1.43
 -16   4   7    4.83    1.63
  15  -4  -7    9.91    1.69
  15  -4  -7    4.74    2.18
 -15  -4   7   -1.28    5.38
 -15  -4   7    4.67    1.96
  15   4  -7    6.26    1.41
 -15   4   7    5.64    1.79
  14  -4  -7    0.39    1.78
  14  -4  -7   -0.72    1.20
 -14  -4   7    3.78    1.74
 -14  -4   7   -2.28    1.67
  14   4  -7    0.50    0.98
 -14   4   7    0.77    1.36
 -13  -4   7    0.11    1.37
  13  -4  -7    1.87    1.72
 -13  -4   7   -2.53    1.38
  13  -4  -7   -1.12    1.01
  13   4  -7    0.60    0.82
 -13   4   7    0.37    1.12
 -12  -4   7    0.20    1.27
  12  -4  -7    1.05    1.56
 -12  -4   7    1.08    1.43
  12  -4  -7    0.75    1.13
  12   4  -7   -0.05    0.85
 -12   4   7    0.44    0.99
  11  -4  -7   17.64    2.54
 -11  -4   7   15.79    2.42
  11  -4  -7   14.43    1.98
 -11  -4   7   13.17    2.35
  11   4  -7    8.60    1.70
 -11   4   7   12.03    2.23
  10  -4  -7    4.04    1.29
 -10  -4   7    8.35    1.65
  10  -4  -7    8.60    1.66
 -10  -4   7    4.24    1.56
 -10   4   7    5.62    1.25
  10   4  -7    4.33    1.00
  -9  -4   7    4.80    1.50
  -9  -4   7   10.24    1.82
   9  -4  -7    8.21    1.41
   9  -4  -7   10.39    1.77
  -9   4   7    7.78    1.57
  -9   4   7    7.28    1.05
   9   4  -7    5.24    1.17
  -8  -4   7   10.15    1.71
  -8  -4   7    9.82    1.80
   8  -4  -7   10.67    1.57
   8  -4  -7    7.20    1.78
   8   4  -7    7.14    1.28
  -8   4   7    9.87    1.19
  -8   4   7    6.37    1.58
   7  -4  -7    0.50    1.03
  -7  -4   7    0.18    0.99
   7  -4  -7   -1.00    0.94
  -7  -4   7    0.05    1.01
   7   4  -7    0.87    0.51
  -7   4   7    0.43    0.70
  -7   4   7    0.58    0.44
   6  -4  -7    0.16    0.88
  -6  -4   7   -0.16    0.98
  -6  -4   7   -0.37    0.83
   6  -4  -7    0.43    0.93
   6   4  -7   -0.12    0.44
  -6   4   7    0.14    0.71
  -6   4   7    0.74    0.44
   5  -4  -7   71.61    7.73
   5  -4  -7   63.73    8.07
  -5  -4   7   68.98    7.88
  -5  -4   7   65.32    9.40
   5   4  -7   60.37    7.64
  -5   4   7   58.93    9.36
  -5   4   7   70.95    7.72
  -4  -4   7    2.67    0.99
   4  -4  -7    3.25    1.04
   4  -4  -7    1.54    0.98
  -4  -4   7    2.61    0.90
  -4   4   7    3.75    0.82
  -4   4   7    2.71    0.56
   4   4  -7    2.10    0.62
  -3  -4   7    0.39    0.88
  -3  -4   7    0.02    0.86
  -3  -4   7    0.05    1.19
   3  -4  -7   -0.76    0.73
   3  -4  -7    0.38    0.93
   3  -4  -7   -0.41    0.96
  -3   4   7   -0.61    0.50
  -3   4   7    0.19    0.43
   3   4  -7    0.33    0.44
  -2  -4   7    2.28    1.07
   2  -4  -7    2.69    0.98
  -2  -4   7    1.97    0.91
  -2  -4   7    2.28    0.91
   2  -4  -7    1.93    0.94
   2  -4  -7    1.02    0.63
  -2   4   7    1.07    0.69
   2   4  -7    1.08    0.54
  -2   4   7    1.44    0.49
  -1  -4   7    3.80    0.80
   1  -4  -7    0.84    0.52
  -1  -4   7    0.55    0.91
   1  -4  -7    1.09    0.92
  -1  -4   7    1.56    0.82
   1  -4  -7    0.94    0.87
  -1   4   7    1.48    0.49
  -1   4   7    1.56    0.67
   1   4  -7    1.76    0.59
   0  -4   7   -0.32    0.81
   0  -4  -7   -1.37    0.69
   0  -4  -7   -0.31    0.62
   0  -4   7    0.65    0.92
   0   4  -7   -0.07    0.37
   0   4   7   -0.19    0.59
   0   4   7    0.60    0.49
   0   4   7    0.19    0.23
   0   4  -7   -0.44    0.44
   1  -4   7   13.52    2.37
  -1  -4  -7   13.85    1.97
  -1  -4  -7   13.24    1.82
   1  -4   7   11.12    2.27
  -1  -4  -7   12.25    2.73
   1  -4   7   14.85    1.99
  -1   4  -7   13.45    1.98
   1   4   7   12.82    1.73
   1   4   7   14.12    1.63
  -2  -4  -7   11.86    2.10
   2  -4   7    7.42    1.54
   2  -4   7    9.85    1.93
  -2  -4  -7    7.88    1.44
   2   4   7    9.39    1.33
  -2   4  -7    8.93    1.44
   2   4   7    9.79    1.17
   3  -4   7    4.63    1.21
  -3  -4  -7    4.04    0.91
   3  -4   7   -0.37    1.38
  -3  -4  -7    2.42    1.44
  -3   4  -7    3.46    0.80
   3   4   7    3.80    0.62
   3   4   7    4.62    0.80
   4  -4   7    3.40    1.62
  -4  -4  -7    1.38    1.21
  -4  -4  -7    2.46    0.73
   4  -4   7    1.07    1.20
   4   4   7    2.17    0.70
   4   4   7    1.51    0.47
  -4   4  -7    2.12    0.66
   5  -4   7    6.88    1.83
  -5  -4  -7    4.43    1.66
  -5  -4  -7    2.69    0.80
   5  -4   7    4.15    1.24
   5   4   7    4.06    0.67
   5   4   7    4.16    0.91
  -5   4  -7    2.74    0.85
  -6  -4  -7    3.31    1.67
   6  -4   7    2.52    1.01
  -6  -4  -7    1.82    0.63
   6  -4   7   -0.55    1.46
   6   4   7    1.66    0.60
  -6   4  -7    0.19    0.80
   6   4   7    0.88    0.72
  -7  -4  -7    5.39    1.85
   7  -4   7    5.08    1.93
   7   4   7    3.62    0.78
   7   4   7    3.56    0.95
  -7   4  -7    4.22    1.02
  -8  -4  -7    2.08    1.80
   8  -4   7    4.23    1.92
  -8   4  -7    5.12    1.21
   8   4   7    6.38    1.13
   8   4   7    3.89    0.87
   9  -4   7   27.83    3.74
  -9  -4  -7   26.61    4.19
   9   4   7   23.33    2.98
   9   4   7   19.41    2.77
  -9   4  -7   21.97    3.47
  10  -4   7    9.21    2.38
 -10  -4  -7    8.05    2.33
 -10   4  -7    8.49    1.69
  10   4   7    4.99    1.43
  10   4   7    9.93    1.41
  11  -4   7    2.09    1.80
 -11  -4  -7    1.61    2.21
  11   4   7    4.30    1.24
  11   4   7    1.30    0.88
 -11   4  -7    6.48    1.53
  12  -4   7    6.71    2.89
 -12  -4  -7    3.84    2.15
  12   4   7    3.93    1.16
 -12   4  -7    8.21    1.82
  12   4   7    3.67    1.46
  13  -4   7   27.57    4.04
 -13  -4  -7   22.59    4.37
 -13   4  -7   20.26    3.89
  13   4   7   25.24    3.34
 -14  -4  -7    0.54    2.00
  14  -4   7   -1.35    2.30
  14   4   7    0.60    1.53
 -14   4  -7    0.98    1.82
  14   4   7    0.18    1.20
 -15  -4  -7    1.62    2.33
  15  -4   7    2.41    2.56
  15   4   7    1.02    1.35
  15   4   7    2.08    1.99
 -15   4  -7    1.68    2.27
 -16  -5   7   -1.06    2.48
  16  -5  -7    4.01    1.74
 -16  -5   7    8.23    2.72
  16  -5  -7    2.04    2.51
 -16   5   7    4.40    1.83
  16   5  -7    3.78    1.50
 -15  -5   7    0.34    2.21
  15  -5  -7    2.62    2.21
 -15  -5   7    0.09    2.29
  15  -5  -7   -2.15    1.53
  15   5  -7    1.08    1.20
 -15   5   7   -0.30    1.43
 -14  -5   7    4.24    2.21
  14  -5  -7    0.23    1.59
 -14  -5   7   -0.23    1.74
  14  -5  -7   -0.06    2.37
 -14   5   7    0.14    1.58
  14   5  -7    0.85    1.12
  13  -5  -7    2.96    1.68
 -13  -5   7    4.34    2.17
  13  -5  -7    4.53    1.95
 -13  -5   7    1.56    1.87
  13   5  -7    3.44    1.11
 -13   5   7    2.12    1.44
 -12  -5   7    1.09    1.74
  12  -5  -7    0.90    1.42
 -12  -5   7   -0.46    1.54
  12  -5  -7    1.33    1.78
 -12   5   7    0.70    1.30
  12   5  -7    0.55    1.08
  11  -5  -7    0.40    1.43
 -11  -5   7    0.87    1.39
 -11  -5   7   -1.34    1.53
  11  -5  -7    0.90    1.64
  11   5  -7   -0.18    0.93
 -11   5   7    0.41    1.24
  10  -5  -7   -0.81    1.25
 -10  -5   7    0.50    1.38
 -10  -5   7   -0.39    1.41
  10  -5  -7    0.06    1.51
  10   5  -7   -0.64    0.75
 -10   5   7   -0.51    0.91
  -9  -5   7    8.35    1.89
   9  -5  -7   13.17    2.04
   9  -5  -7   11.16    2.21
  -9  -5   7   12.77    2.25
  -9   5   7   11.68    1.96
   9   5  -7    8.01    1.51
   8  -5  -7    3.02    1.46
   8  -5  -7   -0.07    1.38
  -8  -5   7   -0.41    1.34
  -8  -5   7   -0.36    1.16
  -8   5   7    0.28    0.73
   8   5  -7    0.18    0.73
  -8   5   7    0.13    0.95
   7  -5  -7    2.11    1.23
   7  -5  -7    1.08    1.51
  -7  -5   7    1.20    1.48
  -7  -5   7    2.74    1.32
  -7   5   7    0.83    1.05
   7   5  -7    0.69    0.75
  -7   5   7    2.23    0.66
  -6  -5   7    0.47    1.06
  -6  -5   7    2.53    1.41
   6  -5  -7    2.65    1.33
   6  -5  -7    0.73    1.47
   6   5  -7    0.87    0.70
  -6   5   7    1.29    0.93
  -6   5   7    2.07    0.61
  -5  -5   7    0.55    1.30
   5  -5  -7    0.80    1.15
  -5  -5   7    0.26    1.11
   5  -5  -7    0.05    1.40
  -5   5   7    0.16    0.70
  -5   5   7    0.08    0.56
   5   5  -7    0.05    0.60
   4  -5  -7    3.57    1.32
   4  -5  -7    2.87    1.55
  -4  -5   7    3.22    1.42
  -4  -5   7    2.66    1.13
   4   5  -7    3.89    0.79
  -4   5   7    2.15    0.90
  -4   5   7    4.69    0.76
   3  -5  -7   25.08    3.05
  -3  -5   7   25.94    3.49
  -3  -5   7   26.26    2.99
   3  -5  -7   19.85    2.99
  -3   5   7   18.14    2.62
  -3   5   7   21.58    3.31
   3   5  -7   19.14    2.65
  -2  -5   7   -0.27    0.95
  -2  -5   7    0.39    1.38
   2  -5  -7    0.49    1.08
   2  -5  -7   -0.48    1.35
   2   5  -7   -0.27    0.61
  -2   5   7    0.14    0.54
  -2   5   7    0.50    0.90
  -1  -5   7   -0.44    1.40
   1  -5  -7   -0.10    1.10
   1  -5  -7    0.29    1.29
  -1  -5   7   -0.76    1.09
  -1   5   7    0.48    0.62
   1   5  -7    1.12    0.61
  -1   5   7   -0.44    0.75
   0  -5   7   -0.35    1.07
   0  -5  -7   -0.31    0.95
   0   5   7    0.08    0.58
   0   5   7    0.06    0.32
   0   5  -7    0.81    0.56
  -1  -5  -7    1.28    1.65
  -1  -5  -7    2.26    1.06
   1  -5   7    1.13    1.15
   1  -5   7    0.44    1.52
   1   5   7    2.32    0.68
   1   5   7    2.16    0.46
  -1   5  -7    1.05    0.64
  -2  -5  -7    0.83    1.03
   2  -5   7    2.66    1.25
  -2  -5  -7    5.59    1.83
   2  -5   7    3.77    1.68
   2   5   7    2.13    0.68
   2   5   7    2.80    0.55
  -2   5  -7    2.41    0.72
  -3  -5  -7   21.35    2.76
  -3  -5  -7   21.03    3.68
   3  -5   7   26.22    3.41
   3  -5   7   18.66    2.85
   3   5   7   15.70    2.58
   3   5   7   24.68    2.50
  -3   5  -7   18.93    3.02
   4  -5   7    0.06    1.41
  -4  -5  -7    0.51    0.97
   4  -5   7   -1.16    1.56
  -4  -5  -7    0.77    1.43
   4   5   7    0.41    0.82
  -4   5  -7   -0.61    0.65
   4   5   7   -0.04    0.48
   5  -5   7   -2.37    1.65
   5  -5   7    1.84    1.82
  -5  -5  -7    2.45    1.83
  -5  -5  -7   -0.32    0.99
  -5   5  -7   -0.58    0.83
   5   5   7    0.42    0.57
   5   5   7    0.90    0.79
  -6  -5  -7   16.68    3.16
   6  -5   7   11.92    3.08
   6   5   7   18.42    2.29
  -6   5  -7   16.88    2.64
   6   5   7   15.78    2.15
  -7  -5  -7   15.31    3.34
   7  -5   7   12.75    3.09
  -7   5  -7   21.95    2.66
   7   5   7   11.56    2.17
   7   5   7   15.50    2.07
   8  -5   7    6.04    1.96
  -8  -5  -7    2.83    2.28
   8   5   7    5.38    1.23
   8   5   7    3.20    0.95
  -8   5  -7    5.63    1.27
  -9  -5  -7   12.72    3.16
   9  -5   7   21.78    3.61
  -9   5  -7   17.22    2.73
   9   5   7   15.80    2.39
   9   5   7   15.80    2.18
 -10  -5  -7    0.16    1.95
  10  -5   7    3.85    2.72
 -10   5  -7    2.57    1.35
  10   5   7    0.90    1.00
  10   5   7    0.15    0.94
  11  -5   7    2.03    2.44
 -11  -5  -7    1.62    2.09
  11   5   7    1.74    1.20
  11   5   7    1.42    1.12
 -11   5  -7    1.70    1.59
 -12  -5  -7    5.82    2.80
  12  -5   7    7.31    2.68
 -12   5  -7    6.84    2.14
  12   5   7    5.23    1.46
  12   5   7    5.20    1.31
  13  -5   7    2.12    2.43
 -13  -5  -7    0.61    2.48
  13   5   7    4.29    1.65
 -13   5  -7    3.14    2.43
  13   5   7    1.72    1.45
  14  -5   7   -0.69    2.80
 -14  -5  -7    0.02    2.90
 -14   5  -7    5.42    3.02
  14   5   7   -0.35    1.70
  14   5   7    1.00    1.84
  15  -6  -7    2.83    2.94
 -15  -6   7   -0.15    3.26
 -15  -6   7    3.84    2.42
 -15   6   7    4.08    1.92
  15   6  -7    3.10    1.68
 -14  -6   7    0.99    2.48
 -14  -6   7   -3.19    2.70
  14  -6  -7    2.12    2.36
  14   6  -7   -0.08    1.17
 -14   6   7    2.67    1.64
  13  -6  -7    1.15    2.37
 -13  -6   7    6.06    2.27
 -13  -6   7    1.98    2.69
  13   6  -7    2.74    1.17
 -13   6   7    3.84    1.69
 -12  -6   7    0.40    1.79
 -12  -6   7    0.47    2.56
  12  -6  -7   -0.30    2.74
  12  -6  -7   -0.70    1.90
  12   6  -7    0.36    1.17
 -12   6   7    0.52    1.55
  11  -6  -7    2.94    2.21
 -11  -6   7    1.70    1.59
  11  -6  -7    0.09    2.36
 -11  -6   7    1.97    2.37
  11   6  -7    1.96    0.99
 -11   6   7    2.13    1.50
 -10  -6   7    2.49    1.54
 -10  -6   7   -0.41    2.29
  10  -6  -7   -1.09    2.47
  10  -6  -7   -0.33    1.79
 -10   6   7    1.02    1.12
  10   6  -7   -0.15    0.95
  -9  -6   7    2.04    2.29
   9  -6  -7    3.71    1.68
   9  -6  -7    1.41    2.62
  -9  -6   7    3.64    1.61
   9   6  -7    0.68    1.00
  -9   6   7    1.38    1.19
  -8  -6   7    2.46    2.32
  -8  -6   7    0.80    1.59
   8  -6  -7    2.18    1.64
   8  -6  -7    0.10    2.41
  -8   6   7    2.10    1.26
   8   6  -7    0.50    0.91
   7  -6  -7   10.53    2.29
  -7  -6   7    7.79    2.47
  -7  -6   7    9.05    2.03
   7  -6  -7    9.63    2.73
  -7   6   7    9.97    1.80
  -7   6   7    8.68    1.45
   7   6  -7    5.22    1.20
  -6  -6   7    0.65    1.38
   6  -6  -7   -1.20    2.48
   6  -6  -7    2.85    1.71
  -6  -6   7   -0.43    1.98
  -6   6   7   -0.06    1.14
   6   6  -7    0.24    0.82
  -6   6   7    0.93    0.76
   5  -6  -7    5.28    1.70
  -5  -6   7    2.61    2.22
  -5  -6   7    1.11    1.51
   5  -6  -7    1.26    2.72
   5   6  -7    2.09    0.88
  -5   6   7    3.53    0.88
  -5   6   7    2.73    1.09
   4  -6  -7   15.69    2.42
  -4  -6   7    9.70    2.80
   4  -6  -7   11.34    3.03
  -4  -6   7   12.00    2.44
  -4   6   7   11.84    2.02
  -4   6   7   11.68    1.61
   4   6  -7    8.20    1.55
   3  -6  -7    8.55    2.60
   3  -6  -7   -0.18    1.07
  -3  -6   7    1.27    1.35
  -3  -6   7   -1.12    2.13
  -3   6   7   -0.14    0.85
  -3   6   7   -0.06    0.72
   3   6  -7   -0.77    0.66
  -2  -6   7   -3.10    2.21
   2  -6  -7    0.60    1.32
   2  -6  -7   -0.98    2.60
  -2  -6   7   -0.20    1.25
  -2   6   7    1.36    1.11
   2   6  -7    2.06    0.84
  -2   6   7    1.29    0.72
   1  -6  -7    0.43    1.31
  -1  -6   7   -0.53    1.40
  -1  -6   7   -4.89    2.47
   1  -6  -7    1.35    2.76
  -1   6   7    0.45    0.79
  -1   6   7    0.03    0.96
   1   6  -7    0.78    0.71
   0  -6  -7   -9.18    2.25
   0  -6   7   11.52    3.07
   0  -6  -7    1.03    1.32
   0  -6   7   -0.46    1.47
   0   6   7    1.15    0.77
  -1  -6  -7   -2.31    1.95
   1  -6   7    0.46    1.43
   1  -6   7    0.07    1.90
  -1  -6  -7   -0.19    1.26
   1   6   7    0.21    0.76
  -1   6  -7   -0.24    0.94
   1   6   7    0.68    0.63
  -2  -6  -7    9.21    1.86
   2  -6   7   12.89    2.51
   2  -6   7   11.07    2.09
  -2  -6  -7   12.65    2.69
   2   6   7    9.08    1.38
  -2   6  -7    9.11    1.82
   2   6   7    9.30    1.53
  -3  -6  -7   50.47    6.98
  -3  -6  -7   42.51    5.46
   3  -6   7   43.66    5.87
   3  -6   7   46.05    5.52
   3   6   7   40.42    5.30
  -3   6  -7   44.08    6.28
   3   6   7   40.86    5.09
  -4  -6  -7    1.47    1.79
  -4  -6  -7    1.37    1.60
   4  -6   7    1.47    2.05
   4  -6   7    0.05    2.03
   4   6   7    2.02    0.89
   4   6   7    1.74    0.99
  -4   6  -7    2.84    1.35
  -5  -6  -7   30.63    5.94
   5  -6   7   36.52    5.31
   5   6   7   34.99    4.32
  -5   6  -7   35.22    5.32
   5   6   7   38.10    4.50
  -6  -6  -7   15.43    3.19
   6  -6   7   17.43    3.35
   6   6   7   14.13    2.17
  -6   6  -7   14.61    2.74
   6   6   7   15.14    2.16
  -7  -6  -7   26.36    4.06
   7  -6   7   17.35    3.76
   7   6   7   17.64    2.69
  -7   6  -7   17.18    3.29
   7   6   7   18.22    2.58
  -8  -6  -7   -0.21    2.19
   8  -6   7    3.38    2.90
   8   6   7   -0.71    1.41
   8   6   7    0.37    1.21
  -9  -6  -7    2.65    2.52
   9  -6   7    3.87    2.72
   9   6   7    2.92    1.75
   9   6   7    2.60    1.32
  10  -6   7    1.87    2.73
 -10  -6  -7    2.48    2.79
  10   6   7   -0.73    1.31
  11  -6   7    1.89    3.09
 -11  -6  -7    2.78    2.59
  11   6   7    2.69    1.53
 -12  -6  -7   -0.22    2.94
  12  -6   7    1.86    2.84
  12   6   7    1.05    1.65
 -13  -7   7    4.09    2.65
  13  -7  -7    0.67    2.71
 -13   7   7    6.09    2.29
  13   7  -7    3.75    1.48
  12  -7  -7   -2.92    2.73
 -12  -7   7   -0.14    2.31
  12   7  -7    0.54    1.32
 -12   7   7    0.09    1.55
 -11  -7   7    5.74    2.25
  11  -7  -7    0.48    1.68
 -11   7   7    2.71    1.69
  11   7  -7    0.54    1.16
 -10  -7   7   12.43    2.67
  10  -7  -7   13.18    2.79
  10   7  -7   11.99    1.89
 -10   7   7    6.86    2.11
   9  -7  -7    1.57    2.04
  -9  -7   7    0.09    1.98
   9   7  -7    1.29    1.07
  -9   7   7    1.02    1.49
   8  -7  -7    0.03    2.07
  -8  -7   7    0.83    1.68
   8   7  -7    1.91    1.09
  -8   7   7    1.21    1.27
  -7  -7   7    1.41    1.74
   7  -7  -7    1.98    2.08
  -7   7   7    2.41    1.28
   7   7  -7    1.47    1.13
   6  -7  -7    0.85    1.66
  -6  -7   7    0.60    1.92
   6   7  -7   -0.61    0.98
  -6   7   7    0.21    1.08
   5  -7  -7    0.45    1.81
  -5  -7   7    1.21    1.55
  -5   7   7   -0.06    1.22
   5   7  -7   -0.14    0.92
  -5   7   7   -0.17    0.93
   4  -7  -7    1.00    1.82
  -4  -7   7    0.98    1.80
  -4   7   7    0.52    1.02
  -4   7   7    0.52    1.23
   4   7  -7    1.33    1.07
  -3  -7   7   -0.34    1.59
   3  -7  -7   -0.26    1.48
  -3   7   7    0.78    0.89
   3   7  -7    0.46    1.06
  -3   7   7   -0.58    1.11
  -2  -7   7    0.45    1.67
   2  -7  -7    0.01    1.69
  -2   7   7    1.28    1.12
   2   7  -7   -0.30    0.74
  -2   7   7   -0.48    0.90
   1  -7  -7   16.90    2.68
  -1  -7   7   18.27    2.70
   1   7  -7   12.34    1.94
  -1   7   7   11.72    1.94
   0  -7  -7    7.73    2.07
   0  -7  -7    6.24    3.46
   0  -7   7    4.21    2.80
   0  -7   7    8.31    2.07
   0   7   7    9.28    1.45
   1  -7   7    4.42    2.33
  -1  -7  -7    2.67    2.27
  -1  -7  -7   -0.56    1.58
   1  -7   7    3.09    1.82
   1   7   7    0.63    0.91
   2  -7   7   13.52    2.75
   2  -7   7   12.09    2.92
  -2  -7  -7   14.29    3.19
  -2  -7  -7   10.81    2.59
   2   7   7   10.59    1.89
   3  -7   7   -0.28    2.73
   3  -7   7    2.85    2.26
  -3  -7  -7    3.62    2.14
   3   7   7    1.55    1.11
  -4  -7  -7    1.57    1.97
   4  -7   7    0.66    2.11
   4   7   7    1.93    1.06
   5  -7   7    5.36    2.81
  -5  -7  -7    8.68    3.13
   5   7   7    7.71    1.56
   6  -7   7   -4.56    3.06
  -6  -7  -7    3.54    2.52
   6   7   7    2.26    1.27
  -7  -7  -7    8.59    3.27
   7  -7   7    2.88    3.02
   7   7   7    5.28    1.45
  -8  -7  -7    5.00    3.53
   8  -7   7    9.23    3.41
   8   7   7   11.32    2.04
   9  -7   7    0.22    3.11
  -9  -7  -7    0.32    2.75
   9   7   7    0.62    1.28
 -10  -7  -7    1.41    2.81
  10  -7   7   -0.17    3.46
  10   7   7   -0.34    1.50
  10  -8  -7    1.87    2.31
 -10  -8   7    3.64    2.61
 -10   8   7    1.13    1.77
  10   8  -7   -0.72    1.13
   9  -8  -7    3.57    2.63
  -9  -8   7    4.23    2.44
  -9   8   7    3.00    1.84
   9   8  -7    3.11    1.46
  -8  -8   7    1.27    2.53
   8  -8  -7    0.29    2.56
  -8   8   7    0.74    1.66
   8   8  -7    1.10    1.24
   7  -8  -7    0.40    2.34
  -7  -8   7    1.94    2.58
   7   8  -7    0.92    1.05
  -7   8   7    0.95    1.80
  -6  -8   7    1.22    2.04
   6  -8  -7    4.35    2.23
  -6   8   7    2.03    1.75
   6   8  -7    1.67    1.23
  -5  -8   7    8.23    2.62
   5  -8  -7    8.96    2.53
   5   8  -7    5.78    1.65
  -5   8   7    7.92    2.20
  -4  -8   7    3.25    2.42
   4  -8  -7    2.45    2.39
  -4   8   7    0.71    1.66
   4   8  -7    3.72    1.38
  -4   8   7    1.57    1.61
   3  -8  -7    1.03    2.10
  -3  -8   7    1.74    2.07
  -3   8   7    1.64    1.25
  -3   8   7   -0.03    1.46
   3   8  -7    0.95    0.98
  -2  -8   7    1.48    2.26
   2  -8  -7   -0.21    1.90
   2   8  -7   -0.21    0.91
  -2   8   7    0.74    1.41
  -1  -8   7    0.04    2.25
   1  -8  -7    0.32    2.05
   1  -8  -7   -7.35    4.05
  -1   8   7    1.85    1.22
   0  -8   7    2.95    2.82
   0  -8  -7   -1.30    1.90
   0  -8   7    0.18    2.46
   0  -8  -7   -0.62    3.26
   0   8   7    2.04    1.26
  -1  -8  -7    1.33    2.69
  -1  -8  -7   -0.26    2.88
   1  -8   7    0.72    2.70
   1  -8   7    0.74    2.34
   1   8   7    5.54    1.58
   2  -8   7    0.02    2.84
  -2  -8  -7    0.01    2.57
   2   8   7    1.96    1.29
  -3  -8  -7    4.27    3.08
   3  -8   7    6.31    3.42
   3   8   7    4.42    1.44
   4  -8   7    2.31    2.94
  -4  -8  -7    2.08    2.89
   4   8   7    4.36    1.48
  -5  -8  -7   21.69    4.43
   5  -8   7   21.18    4.51
   5   8   7   14.92    2.63
  -6  -8  -7    3.62    2.83
   6  -8   7   -2.02    3.55
   6   8   7    3.60    1.56
   7  -8   7   15.18    4.46
  -7  -8  -7   11.20    3.65
   7   8   7   10.37    2.15
  -6  -9   7    2.45    3.13
   6  -9  -7    1.91    2.52
  -6   9   7   -0.70    2.23
   6   9  -7    0.40    1.22
  -5  -9   7    0.53    2.81
   5  -9  -7   -0.97    2.41
  -5   9   7   -1.09    1.98
   5   9  -7   -0.11    1.15
   4  -9  -7    2.54    2.58
  -4  -9   7    0.11    2.68
  -4   9   7    2.32    2.05
   4   9  -7    0.57    1.28
   3  -9  -7   -0.10    2.39
  -3  -9   7    0.25    2.73
   3   9  -7    2.18    1.31
   2  -9  -7  -13.61    4.20
  -2  -9   7    2.15    2.87
   2  -9  -7    1.71    2.73
  -2   9   7    2.09    2.03
  -1  -9   7    5.27    3.69
   1  -9  -7   -1.40    3.94
   1  -9  -7    0.52    3.28
  -1  -9   7   -0.05    3.24
  -1   9   7    1.03    1.73
   0  -9  -7    0.47    3.24
   0  -9   7    4.06    3.69
   0   9   7    0.34    1.53
   1  -9   7    0.14    3.38
  -1  -9  -7    5.33    3.80
   1   9   7    2.42    1.53
  -2  -9  -7    3.18    3.29
   2  -9   7    2.79    3.99
   2   9   7   -0.36    1.40
   3  -9   7    2.39    3.50
  -3  -9  -7    3.40    3.20
   3   9   7    3.35    1.57
  19   0  -8    0.47    1.20
 -19   0   8    1.20    1.72
 -18   0   8    9.19    2.32
  18   0  -8    9.45    1.80
  17   0  -8    1.16    1.08
 -17   0   8   -0.74    1.51
 -16   0   8   -0.12    1.35
  16   0  -8   -1.05    0.76
 -15   0   8    1.14    1.31
 -15   0   8   -2.48    1.90
  15   0  -8    0.68    1.42
  15   0  -8    0.32    0.81
  14   0  -8   67.75    7.55
  14   0  -8   53.97    7.16
 -14   0   8   66.05    7.53
 -14   0   8   63.77    8.85
  13   0  -8    0.01    0.70
  13   0  -8    0.03    0.90
 -13   0   8   -0.13    1.01
 -13   0   8    1.32    1.15
  12   0  -8   34.21    4.23
  12   0  -8   32.11    4.43
 -12   0   8   40.01    4.49
[truncated: 420,236 more chars]
