# Supplementary material for: Stereochemistry of the methyl­idene-bridged quinazoline-iso­quinoline alkaloid 3-{[6,7-dimeth­oxy-1-(4-nitro­phen­yl)-1,2,3,4-tetra­hydro­isoquinolin-2-yl]methyl­idene}-1,2,3,9-tetra­hydro­pyrrolo­[2,1-b]quinazolin-9-one methanol monosolvate
Source: Acta Crystallogr E Crystallogr Commun. 2020 May 22;76(Pt 6):914–9. doi: 10.1107/S2056989020006696 (PMC7273985; doi:10.1107/S2056989020006696)
Supplement: Supplementary file 2 [file e-76-00914-Isup2.hkl]

data_I                                                                          
_shelx_title ' s18_a06 in P2(1)/n'                                              
_shelx_refln_list_code          4                                               
_shelx_F_calc_maximum      209.75                                               
_exptl_crystal_F_000      1144.00                                               
_reflns_d_resolution_high  0.8281                                               
                                                                                
loop_                                                                           
 _space_group_symop_operation_xyz                                               
 'x, y, z'                                                                      
 '-x+1/2, y+1/2, -z+1/2'                                                        
 '-x, -y, -z'                                                                   
 'x-1/2, -y-1/2, z-1/2'                                                         
                                                                                
_cell_length_a    16.3265                                                       
_cell_length_b     8.0566                                                       
_cell_length_c    20.5646                                                       
_cell_angle_alpha  90.000                                                       
_cell_angle_beta  104.497                                                       
_cell_angle_gamma  90.000                                                       
                                                                                
_shelx_F_squared_multiplier     1.000                                           
                                                                                
loop_                                                                           
 _refln_index_h                                                                 
 _refln_index_k                                                                 
 _refln_index_l                                                                 
 _refln_F_squared_calc                                                          
 _refln_F_squared_meas                                                          
 _refln_F_squared_sigma                                                         
 _refln_observed_status                                                         
   2   0   0         28.37         27.31         3.87 o                         
   4   0   0       5952.20       5201.87       316.05 o                         
   6   0   0        123.53        133.69        14.04 o                         
   8   0   0       1961.04       2364.61       168.95 o                         
  10   0   0         96.20        115.77        50.97 o                         
  12   0   0        203.67        193.00        42.75 o                         
  14   0   0        199.50        207.98        42.38 o                         
  16   0   0        473.48        386.36        69.21 o                         
  18   0   0         46.24        139.35        75.75 o                         
   1   1   0        205.65         82.25         8.40 o                         
   2   1   0      20907.35      21317.36       789.44 o                         
   3   1   0       3900.74       3871.67       152.17 o                         
   4   1   0       8619.75       8579.95       472.83 o                         
   5   1   0       2294.18       2259.93       104.60 o                         
   6   1   0        394.42        396.50        20.72 o                         
   7   1   0          0.26          3.15        10.80 o                         
   8   1   0        788.67        860.09        42.57 o                         
   9   1   0       1017.53       1030.37        47.62 o                         
  10   1   0         31.04         59.21        11.36 o                         
  11   1   0       1568.13       1588.64        84.69 o                         
  12   1   0         27.21         21.12        15.50 o                         
  13   1   0         41.33         23.84        21.62 o                         
  14   1   0        250.59        175.46        25.83 o                         
  15   1   0         48.94         38.42        26.91 o                         
  16   1   0        725.77        636.38        58.40 o                         
  17   1   0          3.00        -38.64        38.64 o                         
  18   1   0         11.52         -6.57        31.67 o                         
   0   2   0      23100.33      22181.79      1107.77 o                         
   1   2   0        677.42        665.47        26.47 o                         
   2   2   0      14342.01      12946.45       596.37 o                         
   3   2   0       2719.72       2301.92       106.84 o                         
   4   2   0       3580.27       3007.91       137.32 o                         
   5   2   0        231.59        198.79        19.76 o                         
   6   2   0        126.26        149.44        15.38 o                         
   7   2   0          0.05         -9.41         9.41 o                         
   8   2   0         95.17         89.41        14.41 o                         
   9   2   0        313.29        308.07        24.32 o                         
  10   2   0          5.44         18.41        13.47 o                         
  11   2   0        188.49        238.53        24.79 o                         
  12   2   0         29.38         13.07        17.03 o                         
  13   2   0        113.90        149.34        24.09 o                         
  14   2   0         34.26         86.70        25.90 o                         
  15   2   0        133.33        125.49        32.14 o                         
  16   2   0        269.18        297.16        40.73 o                         
  17   2   0         22.74        -23.32        43.73 o                         
  18   2   0          2.68         -7.17        51.53 o                         
   1   3   0        289.97        294.37        18.24 o                         
   2   3   0       1968.58       2019.53       101.30 o                         
   3   3   0         69.05         88.97         9.14 o                         
   4   3   0         91.93         97.72         9.89 o                         
   5   3   0       1694.25       1819.17        81.03 o                         
   6   3   0        371.10        941.56       129.28 o                         
   7   3   0         16.04         37.45        24.80 o                         
   8   3   0        948.02        970.02        59.00 o                         
   9   3   0         36.62        117.20        24.64 o                         
  10   3   0        146.46        181.54        33.59 o                         
  11   3   0          0.13         -7.84        16.46 o                         
  12   3   0         18.06        100.49        21.25 o                         
  13   3   0         15.23         19.46        20.53 o                         
  14   3   0        384.45        323.53        37.72 o                         
  15   3   0          0.19         21.67        28.75 o                         
  16   3   0        142.62        114.95        40.62 o                         
  17   3   0          0.00         -2.49        56.94 o                         
  18   3   0         49.93         68.26        52.25 o                         
   0   4   0       5481.80       5459.61       388.07 o                         
   1   4   0          2.07         17.47         9.97 o                         
   2   4   0       1925.28       1926.60        97.66 o                         
   3   4   0        831.18        963.99        51.83 o                         
   4   4   0         33.79         73.10        12.28 o                         
   5   4   0        121.51        114.79        12.99 o                         
   6   4   0       4818.76       4634.93       201.89 o                         
   7   4   0         84.95         63.33        15.70 o                         
   8   4   0        551.22        563.94        47.63 o                         
   9   4   0        105.75        116.22        20.22 o                         
  10   4   0          1.56         -4.54        19.58 o                         
  11   4   0         16.24        -16.34        21.45 o                         
  12   4   0        151.92        116.43        24.13 o                         
  13   4   0         72.90         74.42        25.79 o                         
  14   4   0        833.54        664.72        58.55 o                         
  15   4   0         71.86         57.32        32.69 o                         
  16   4   0        304.35        330.03        79.68 o                         
  17   4   0         55.48         33.13        38.37 o                         
   1   5   0        173.27        228.16        46.97 o                         
   2   5   0        398.32        442.30        28.13 o                         
   3   5   0         72.13        100.28        16.99 o                         
   4   5   0       1090.61       1132.69        58.03 o                         
   5   5   0        236.24        251.19        21.75 o                         
   6   5   0         13.59         17.63        15.27 o                         
   7   5   0        867.84        859.48        56.57 o                         
   8   5   0         60.40         82.47        19.72 o                         
   9   5   0         79.22         84.44        21.62 o                         
  10   5   0        404.56        440.83        39.56 o                         
  11   5   0        570.98        593.98        47.78 o                         
  12   5   0        244.47        238.11        32.03 o                         
  13   5   0         17.84         15.09        29.81 o                         
  14   5   0         44.31         60.17        33.58 o                         
  15   5   0         82.36        100.39        38.24 o                         
  16   5   0          0.59         -8.92        37.79 o                         
   0   6   0       1345.16       1858.30       151.21 o                         
   1   6   0        189.76        219.74        21.15 o                         
   2   6   0          0.24         15.41        16.62 o                         
   3   6   0         65.61         79.87        17.33 o                         
   4   6   0        229.02        233.78        23.44 o                         
   5   6   0         41.88         35.97        18.23 o                         
   6   6   0         14.27        178.09        24.47 o                         
   7   6   0         62.61         67.89        20.52 o                         
   8   6   0          1.29        -15.88        19.76 o                         
   9   6   0        801.04        811.97        56.72 o                         
  10   6   0        288.31        350.83        38.54 o                         
  11   6   0        245.66        284.59        37.17 o                         
  12   6   0        327.96        390.53        44.67 o                         
  13   6   0        126.65         23.99        38.27 o                         
  14   6   0         29.41        -40.71        41.35 o                         
  15   6   0          7.58         60.92        57.08 o                         
   1   7   0        522.19        453.95        36.84 o                         
   2   7   0        284.41        336.80        29.76 o                         
   3   7   0        180.09        219.86        29.25 o                         
   4   7   0         18.32         61.18        25.07 o                         
   5   7   0         75.92        108.92        24.83 o                         
   6   7   0          1.09         -5.94        25.14 o                         
   7   7   0        373.15        503.46        45.18 o                         
   8   7   0         45.62         69.80        28.02 o                         
   9   7   0          0.97         11.20        32.29 o                         
  10   7   0         19.11         33.96        36.03 o                         
  11   7   0         29.03         -4.05        46.53 o                         
  12   7   0         51.25         14.35        40.73 o                         
  13   7   0         46.85          3.92        45.72 o                         
   0   8   0       3110.89       3666.90       242.63 o                         
   1   8   0        358.56        318.72        38.68 o                         
   2   8   0          0.12          9.78        28.42 o                         
   3   8   0        866.55        944.52        73.71 o                         
   4   8   0         12.64         39.29        45.05 o                         
   5   8   0          3.46         -5.72        33.24 o                         
   6   8   0          9.61        -18.70        35.70 o                         
   7   8   0         31.78         17.89        36.07 o                         
   8   8   0          3.29        -30.76        38.53 o                         
   9   8   0         15.95         21.00        43.64 o                         
  10   8   0         72.79         79.48        44.92 o                         
   1   9   0         35.33        190.66        63.41 o                         
   2   9   0          0.07        -13.82        47.91 o                         
   3   9   0        211.29        265.50        47.44 o                         
   4   9   0        150.99        173.38        49.74 o                         
   5   9   0         56.31         99.51        49.97 o                         
   6   9   0        326.43        376.63        56.46 o                         
   7   9   0        225.66        217.08        55.73 o                         
 -19   0   1         63.02        130.48        93.17 o                         
 -17   0   1        295.84        232.16        49.19 o                         
 -15   0   1        133.32        123.55        41.61 o                         
 -13   0   1         37.07         64.88        38.14 o                         
 -11   0   1        272.94        263.36        28.60 o                         
  -9   0   1        539.93        476.63        36.26 o                         
  -7   0   1      11428.79      10539.65       744.43 o                         
  -5   0   1       3035.24       2642.51       161.85 o                         
  -3   0   1        188.76        220.74        17.42 o                         
  -1   0   1          0.87         21.36         6.73 o                         
   3   0   1        261.74        527.01        27.79 o                         
   5   0   1       3190.20       3130.70       191.46 o                         
   7   0   1       4671.20       5098.90       363.02 o                         
   9   0   1       1603.07       1542.83       114.14 o                         
  11   0   1         14.80         34.58        21.77 o                         
  13   0   1        215.94        153.91        66.55 o                         
  15   0   1         53.00         -8.25        41.50 o                         
  17   0   1          0.93        -44.68        44.68 o                         
 -19   1   1         57.94         60.27        39.88 o                         
 -18   1   1          0.50         36.69        36.22 o                         
 -17   1   1        117.19         89.21        31.68 o                         
 -16   1   1         35.04         31.49        29.61 o                         
 -15   1   1        134.71        119.06        24.82 o                         
 -14   1   1         19.31          0.11        22.37 o                         
 -13   1   1         78.59         87.49        20.03 o                         
 -12   1   1        102.22        121.19        19.21 o                         
 -11   1   1         23.99         31.90        12.76 o                         
 -10   1   1       1081.63       1065.21        53.26 o                         
  -9   1   1        190.72        198.51        13.57 o                         
  -8   1   1        327.23        386.98        19.92 o                         
  -7   1   1        575.58        603.39        27.83 o                         
  -6   1   1        263.58        231.55        13.62 o                         
  -5   1   1       1322.66       1256.19        53.30 o                         
  -4   1   1         59.89         96.56         7.12 o                         
  -3   1   1         67.63         42.49         4.21 o                         
  -2   1   1        699.48        606.85        21.51 o                         
  -1   1   1          3.32          8.44         2.69 o                         
   0   1   1        517.79        323.36        12.17 o                         
   1   1   1         94.67        120.81         5.75 o                         
   2   1   1        676.91        687.68        23.45 o                         
   3   1   1      22615.40      23987.63       925.94 o                         
   4   1   1      21311.93      20652.37       882.50 o                         
   5   1   1       2219.51       2131.96        99.77 o                         
   6   1   1          9.55         43.21         7.05 o                         
   7   1   1       1690.69       1936.01        87.06 o                         
   8   1   1          9.53         10.54         8.23 o                         
   9   1   1        319.09        407.90        23.34 o                         
  10   1   1         74.52         68.43        16.36 o                         
  11   1   1         41.42         46.16        15.58 o                         
  12   1   1        157.90        172.44        20.33 o                         
  13   1   1         84.11         77.77        20.11 o                         
  14   1   1        156.91        142.90        25.54 o                         
  15   1   1         11.27         -5.38        38.23 o                         
  16   1   1          6.97          4.26        46.69 o                         
  17   1   1          0.00          5.95        32.04 o                         
  18   1   1         82.66         72.21        61.55 o                         
 -18   2   1         11.59        -38.31        38.31 o                         
 -17   2   1        175.38        112.20        45.51 o                         
 -16   2   1        112.33         99.02        27.16 o                         
 -15   2   1        174.95        151.12        29.58 o                         
 -14   2   1          9.89          8.61        29.98 o                         
 -13   2   1        285.31        267.85        28.36 o                         
 -12   2   1         19.53         30.77        20.45 o                         
 -11   2   1          3.57          5.18        14.11 o                         
 -10   2   1        538.47        549.41        36.66 o                         
  -9   2   1         11.64         37.48        12.74 o                         
  -8   2   1          5.81          6.33        11.35 o                         
  -7   2   1       9491.77       9498.48       525.40 o                         
  -6   2   1         63.21         47.43        11.23 o                         
  -5   2   1       2225.41       2155.02       122.53 o                         
  -4   2   1       3175.05       2980.96       124.83 o                         
  -3   2   1         73.71        109.91         9.71 o                         
  -2   2   1       5544.90       4685.22       202.22 o                         
  -1   2   1       8481.94       7608.31       349.99 o                         
   0   2   1          7.92         -1.15         4.11 o                         
   1   2   1      15884.22      14863.16       608.12 o                         
   2   2   1       6634.24       5720.81       221.60 o                         
   3   2   1       1261.29       1332.26        58.13 o                         
   4   2   1       4796.77       4763.34       205.18 o                         
   5   2   1       4563.14       4301.76       241.55 o                         
   6   2   1        455.56        455.14        29.90 o                         
   7   2   1       3547.26       3669.17       206.02 o                         
   8   2   1        470.85        500.28        33.19 o                         
   9   2   1        989.86       1006.66        49.82 o                         
  10   2   1         73.81         79.68        12.54 o                         
  11   2   1         37.98         50.14        18.35 o                         
  12   2   1         36.33         18.06        19.33 o                         
  13   2   1         52.39         59.83        22.60 o                         
  14   2   1         15.07         -9.71        22.88 o                         
  15   2   1       1119.42        981.64        73.45 o                         
  16   2   1        298.51        338.80        47.58 o                         
  17   2   1         25.53         47.60        37.79 o                         
  18   2   1         84.71         -2.34        74.82 o                         
 -18   3   1         18.96         33.40        41.56 o                         
 -17   3   1         72.90         78.89        33.82 o                         
 -16   3   1        135.63        128.23        38.31 o                         
 -15   3   1         24.10         37.40        29.80 o                         
 -14   3   1        110.68         90.77        27.60 o                         
 -13   3   1         22.34        -27.05        44.22 o                         
 -12   3   1         37.19          7.82        23.16 o                         
 -11   3   1        110.44        124.74        20.77 o                         
 -10   3   1        792.52        721.24        62.49 o                         
  -9   3   1          0.03          6.64        14.39 o                         
  -8   3   1        242.96        226.70        26.11 o                         
  -7   3   1        221.58        227.16        21.81 o                         
  -6   3   1        163.85        300.46        40.69 o                         
  -5   3   1       2715.77       2690.69       115.17 o                         
  -4   3   1        103.36        106.80        10.44 o                         
  -3   3   1       2986.28       2784.16       129.45 o                         
  -2   3   1        101.04        129.00        11.51 o                         
  -1   3   1       4564.56       4035.15       216.35 o                         
   0   3   1        583.16        652.39        34.07 o                         
   1   3   1        309.80        382.41        23.73 o                         
   2   3   1       4152.52       3656.99       167.98 o                         
   3   3   1         42.12         84.63         9.69 o                         
   4   3   1       3801.01       3393.13       147.24 o                         
   5   3   1         10.18          4.09         9.29 o                         
   6   3   1         43.80         17.10        11.02 o                         
   7   3   1       1180.19       1235.32        72.67 o                         
   8   3   1       1683.41       1913.63       106.90 o                         
   9   3   1        914.87        983.65        69.81 o                         
  10   3   1        105.00        124.86        21.49 o                         
  11   3   1         29.38         18.46        20.71 o                         
  12   3   1         88.47        103.65        22.67 o                         
  13   3   1        711.70        693.63        51.44 o                         
  14   3   1        390.31        346.65        45.75 o                         
  15   3   1          0.15         -2.31        35.81 o                         
  16   3   1          0.26         28.56        33.17 o                         
  17   3   1         32.29         47.52        66.85 o                         
 -17   4   1        227.55        275.25        45.56 o                         
 -16   4   1          6.71        -11.82        32.29 o                         
 -15   4   1         39.72         21.51        28.57 o                         
 -14   4   1         12.26        -23.98        40.12 o                         
 -13   4   1          0.02        -39.40        40.14 o                         
 -12   4   1          5.32        -26.75        26.75 o                         
 -11   4   1         34.69         71.30        24.05 o                         
 -10   4   1        125.55         94.84        18.73 o                         
  -9   4   1        353.12        267.86        24.87 o                         
  -8   4   1        816.22        738.67        70.87 o                         
  -7   4   1        213.04        227.63        22.24 o                         
  -6   4   1        150.46        188.69        15.62 o                         
  -5   4   1          4.98          3.85         9.08 o                         
  -4   4   1        318.04        382.26        25.90 o                         
  -3   4   1       2431.13       2324.62       117.08 o                         
  -2   4   1       1990.75       2243.71       110.43 o                         
  -1   4   1         36.13         43.26         8.70 o                         
   0   4   1       2513.04       2471.29       124.17 o                         
   1   4   1        690.58        610.26        37.37 o                         
   2   4   1          1.07         -5.14         9.06 o                         
   3   4   1         38.64         74.46        12.25 o                         
   4   4   1       1140.15       1214.86        59.40 o                         
   5   4   1       4324.18       3906.85       170.08 o                         
   6   4   1         61.58         68.32        10.93 o                         
   7   4   1        287.77        278.52        25.56 o                         
   8   4   1         82.20         70.44        17.19 o                         
   9   4   1         15.56          9.61        18.69 o                         
  10   4   1        127.68        143.03        28.92 o                         
  11   4   1         15.40         10.17        21.74 o                         
  12   4   1          3.46         45.12        25.18 o                         
  13   4   1        139.62        171.52        27.69 o                         
  14   4   1        117.54        103.70        27.59 o                         
  15   4   1        192.52        205.35        50.16 o                         
  16   4   1        108.36         58.62        40.59 o                         
  17   4   1         38.68         58.22        46.72 o                         
 -16   5   1          4.18        -16.66        38.67 o                         
 -15   5   1        125.26         94.37        33.30 o                         
 -14   5   1         14.95          6.43        33.78 o                         
 -13   5   1        373.95        315.99        37.58 o                         
 -12   5   1          4.52         24.94        29.26 o                         
 -11   5   1        266.93        332.74        43.73 o                         
 -10   5   1        457.64        433.77        38.61 o                         
  -9   5   1         15.74         -1.88        25.80 o                         
  -8   5   1       1348.34       1277.88       108.21 o                         
  -7   5   1         32.19         50.23        26.44 o                         
  -6   5   1         42.01         45.86        16.14 o                         
  -5   5   1         90.79         67.55        16.42 o                         
  -4   5   1          3.88          9.55        11.68 o                         
  -3   5   1          2.64          9.33        11.10 o                         
  -2   5   1         50.99         40.68        10.48 o                         
  -1   5   1        748.45        724.19        45.34 o                         
   0   5   1        683.86        732.94        39.50 o                         
   1   5   1        890.15        868.49        55.73 o                         
   2   5   1        508.27        517.77        31.00 o                         
   3   5   1        633.88        615.91        41.91 o                         
   4   5   1       2121.92       2079.86       100.39 o                         
   5   5   1        332.25        350.72        26.52 o                         
   6   5   1        121.29        105.66        17.12 o                         
   7   5   1         81.64         65.24        19.02 o                         
   8   5   1         31.31         24.13        19.91 o                         
   9   5   1         40.43         16.52        20.50 o                         
  10   5   1          1.57         15.64        22.49 o                         
  11   5   1          3.52        -14.31        22.60 o                         
  12   5   1        122.68        134.67        29.06 o                         
  13   5   1         45.86         55.40        28.07 o                         
  14   5   1          2.25        -31.44        31.44 o                         
  15   5   1         32.65         30.46        40.64 o                         
  16   5   1         12.24        -16.70        48.95 o                         
 -15   6   1         46.61         83.50        41.12 o                         
 -14   6   1         29.58         55.40        36.16 o                         
 -13   6   1         46.61         17.67        36.28 o                         
 -12   6   1         16.35          3.92        31.90 o                         
 -11   6   1        322.17        283.14        41.59 o                         
 -10   6   1        201.54        236.46        39.29 o                         
  -9   6   1          2.51        -29.05        29.05 o                         
  -8   6   1        303.36        371.95        36.08 o                         
  -7   6   1       1027.14       1173.58        83.07 o                         
  -6   6   1        128.99        182.59        26.34 o                         
  -5   6   1          5.89         19.09        18.82 o                         
  -4   6   1       1446.70       1405.84        94.92 o                         
  -3   6   1        676.41        764.15        45.99 o                         
  -2   6   1         38.92         56.07        15.93 o                         
  -1   6   1          1.00        -18.49        22.24 o                         
   0   6   1          4.65         -6.94        12.85 o                         
   1   6   1        655.78        675.53        40.30 o                         
   2   6   1        324.39        293.76        24.47 o                         
   3   6   1          2.53         -4.41        17.45 o                         
   4   6   1        643.97        610.60        37.14 o                         
   5   6   1         93.06        105.09        19.99 o                         
   6   6   1          3.13         -2.25        20.59 o                         
   7   6   1        489.22        496.41        40.66 o                         
   8   6   1         24.78         37.45        30.22 o                         
   9   6   1        467.01        485.60        42.19 o                         
  10   6   1         17.30         26.66        29.05 o                         
  11   6   1         39.03         44.74        29.53 o                         
  12   6   1         13.89         39.56        30.67 o                         
  13   6   1        220.38        219.18        45.10 o                         
  14   6   1          2.70         36.46        42.46 o                         
 -13   7   1         37.44         46.19        45.53 o                         
 -12   7   1          3.16        -18.27        39.06 o                         
 -11   7   1          0.41        -27.27        37.30 o                         
 -10   7   1        122.60        151.45        37.11 o                         
  -9   7   1         87.26         92.54        45.15 o                         
  -8   7   1        227.43        218.55        42.08 o                         
  -7   7   1          0.40         -7.38        39.34 o                         
  -6   7   1        534.91        632.32        55.01 o                         
  -5   7   1        137.16         85.27        31.84 o                         
  -4   7   1         15.90         16.57        25.79 o                         
  -3   7   1         19.77         61.57        25.03 o                         
  -2   7   1        194.07        234.19        28.09 o                         
  -1   7   1         82.87         79.97        20.86 o                         
   0   7   1        218.10        194.22        27.56 o                         
   1   7   1        116.30        120.90        21.30 o                         
   2   7   1         12.91         38.91        20.00 o                         
   3   7   1         55.89         47.51        20.98 o                         
   4   7   1       2879.69       2874.53       148.77 o                         
   5   7   1        536.13        551.71        53.58 o                         
   6   7   1        425.03        355.94        37.09 o                         
   7   7   1        250.69        318.50        36.18 o                         
   8   7   1         10.11         60.79        28.09 o                         
   9   7   1          0.42          6.62        30.13 o                         
  10   7   1        125.23        108.69        31.73 o                         
  11   7   1         78.47        100.19        38.68 o                         
  12   7   1         11.86         30.46        39.50 o                         
  13   7   1         53.19         75.63        59.75 o                         
 -10   8   1         71.12         69.64        45.07 o                         
  -9   8   1          4.97         12.44        36.71 o                         
  -8   8   1         47.50          3.47        36.98 o                         
  -7   8   1        313.70        368.63        67.06 o                         
  -6   8   1        244.51        315.41        42.66 o                         
  -5   8   1         55.63         81.14        31.32 o                         
  -4   8   1        271.68        267.07        39.49 o                         
  -3   8   1       1621.14       1552.48        88.63 o                         
  -2   8   1         75.10        140.13        33.17 o                         
  -1   8   1        513.82        553.38        61.66 o                         
   0   8   1        400.27        509.01        66.87 o                         
   1   8   1        199.83        264.41        36.32 o                         
   2   8   1        131.97        118.02        28.04 o                         
   3   8   1         90.24        166.69        31.64 o                         
   4   8   1        309.21        309.10        38.69 o                         
   5   8   1        233.29        196.50        34.01 o                         
   6   8   1          0.07        -15.78        30.02 o                         
   7   8   1         24.99         32.51        33.68 o                         
   8   8   1          2.20         17.87        37.75 o                         
   9   8   1         57.89         77.70        43.73 o                         
  10   8   1        135.73        177.69        61.97 o                         
  -7   9   1         13.75         10.53        46.03 o                         
  -6   9   1         31.45         95.30        48.68 o                         
  -5   9   1        339.22        376.24        84.25 o                         
  -4   9   1          0.30          1.10        45.27 o                         
  -3   9   1          0.74        -33.59        40.79 o                         
  -2   9   1          1.77         -6.94        48.53 o                         
  -1   9   1         48.57         74.64        62.93 o                         
   0   9   1          1.21         99.01        58.46 o                         
   1   9   1         23.16        201.94        64.89 o                         
   2   9   1        142.44        216.43        63.03 o                         
   3   9   1        158.03        149.47        52.90 o                         
   4   9   1         94.16         30.28        60.89 o                         
   5   9   1        106.68         92.76        64.53 o                         
   6   9   1        322.92        290.36        71.46 o                         
 -18   0   2        208.10        118.05        70.18 o                         
 -16   0   2         48.56          2.48        33.62 o                         
 -14   0   2          0.47         20.62        27.75 o                         
 -12   0   2        569.81        676.57       106.10 o                         
 -10   0   2         33.87          0.09        17.95 o                         
  -8   0   2         64.62         66.73        15.20 o                         
  -6   0   2        732.62        698.38        40.57 o                         
  -4   0   2       5835.46       4807.49       235.49 o                         
  -2   0   2        125.12         61.33         9.82 o                         
   0   0   2       1287.42       1626.57        81.70 o                         
   2   0   2       4037.33       3993.72       201.16 o                         
   4   0   2       6699.19       6456.51       393.57 o                         
   6   0   2        684.56        795.42        60.64 o                         
   8   0   2        842.17        927.25        71.62 o                         
  10   0   2        640.73        754.42        88.10 o                         
  12   0   2        625.69        599.82        71.95 o                         
  14   0   2        423.64        409.62        68.73 o                         
  16   0   2        134.03         55.58        48.65 o                         
  18   0   2        168.82        117.63        53.87 o                         
 -19   1   2          0.54         36.37        33.12 o                         
 -18   1   2         28.38         28.57        29.20 o                         
 -17   1   2         61.49         58.05        32.63 o                         
 -16   1   2         12.30         -1.73        25.80 o                         
 -15   1   2          3.05         -4.42        21.94 o                         
 -14   1   2        138.34        159.55        27.39 o                         
 -13   1   2        888.37        808.86        53.78 o                         
 -12   1   2         86.25         55.30        19.42 o                         
 -11   1   2         43.05         26.85        17.08 o                         
 -10   1   2        715.52        663.17        33.00 o                         
  -9   1   2        537.04        649.29        29.58 o                         
  -8   1   2        526.04        541.07        25.02 o                         
  -7   1   2        546.44        501.05        23.36 o                         
  -6   1   2       1988.59       1724.47        70.95 o                         
  -5   1   2       2354.65       2065.54        78.89 o                         
  -4   1   2        723.12        664.66        26.83 o                         
  -3   1   2      28713.58      26074.49       870.33 o                         
  -2   1   2       3638.13       3522.83       110.94 o                         
  -1   1   2      20615.27      20106.07       650.18 o                         
   0   1   2       1604.64       1229.44        43.58 o                         
   1   1   2        220.11        238.41        15.10 o                         
   2   1   2      15813.30      15510.92       505.58 o                         
   3   1   2       8274.20       9189.65       338.12 o                         
   4   1   2       6183.24       6638.51       286.37 o                         
   5   1   2        162.23        143.14         9.33 o                         
   6   1   2        928.14        959.22        42.27 o                         
   7   1   2       6445.65       6501.19       301.15 o                         
   8   1   2       1292.59       1308.27        62.48 o                         
   9   1   2       4359.63       4585.39       232.18 o                         
  10   1   2          2.02          2.28        11.97 o                         
  11   1   2          0.12          7.96        15.66 o                         
  12   1   2        300.29        287.65        27.57 o                         
  13   1   2        410.84        429.41        35.45 o                         
  14   1   2        539.89        489.57        45.04 o                         
  15   1   2        560.29        473.22        44.82 o                         
  16   1   2          0.70          2.19        53.58 o                         
  17   1   2        391.51        299.98        58.47 o                         
  18   1   2         36.33         41.25        53.23 o                         
 -19   2   2        142.94        223.26        64.55 o                         
 -18   2   2        110.60         53.86        34.44 o                         
 -17   2   2        146.02        123.65        32.93 o                         
 -16   2   2        661.12        680.70        48.46 o                         
 -15   2   2        102.53         92.00        25.15 o                         
 -14   2   2        420.38        436.95        37.74 o                         
 -13   2   2        163.72        165.28        28.57 o                         
 -12   2   2        358.83        340.26        28.70 o                         
 -11   2   2         95.04         87.27        14.86 o                         
 -10   2   2         18.17         25.81        11.96 o                         
  -9   2   2        178.37        198.32        16.32 o                         
  -8   2   2          0.56         19.61        13.07 o                         
  -7   2   2       3034.54       3048.42       194.20 o                         
  -6   2   2        262.82        312.16        26.34 o                         
  -5   2   2        247.15        229.03        13.59 o                         
  -4   2   2       1850.48       1662.85        75.95 o                         
  -3   2   2        228.16        168.14        10.92 o                         
  -2   2   2        663.51        739.67        30.34 o                         
  -1   2   2        114.67         81.35         6.56 o                         
   0   2   2       9958.31       9609.84       370.39 o                         
   1   2   2      20467.22      19012.77       733.65 o                         
   2   2   2       8094.48       8216.57       303.16 o                         
   3   2   2       1977.09       2041.77        82.56 o                         
   4   2   2       1781.86       1755.91        72.33 o                         
   5   2   2       1557.69       1518.86        64.82 o                         
   6   2   2        109.22         88.24         8.04 o                         
   7   2   2        419.26        498.84        26.38 o                         
   8   2   2       5565.51       5521.26       252.24 o                         
   9   2   2        655.36        700.34        40.06 o                         
  10   2   2        425.88        453.33        32.50 o                         
  11   2   2        848.92        932.58        71.96 o                         
  12   2   2        215.89        198.73        25.77 o                         
  13   2   2          2.36          5.25        22.70 o                         
  14   2   2        380.73        414.99        37.65 o                         
  15   2   2         13.36         -2.59        28.99 o                         
  16   2   2        242.69        195.79        38.02 o                         
  17   2   2         60.63         56.38        35.49 o                         
  18   2   2          2.40        -18.28        47.16 o                         
 -18   3   2          8.03        -36.35        36.35 o                         
 -17   3   2         90.61        109.58        33.12 o                         
 -16   3   2         67.04         53.13        29.14 o                         
 -15   3   2          3.20        -22.59        22.59 o                         
 -14   3   2       1013.70       1105.16        65.56 o                         
 -13   3   2        262.99        259.40        28.44 o                         
 -12   3   2         86.43         64.08        23.44 o                         
 -11   3   2        479.22        461.42        42.69 o                         
 -10   3   2         17.72         34.50        42.53 o                         
  -9   3   2       1104.55       1102.40        77.24 o                         
  -8   3   2        676.95        654.58        43.11 o                         
  -7   3   2       1718.76       1696.92        95.54 o                         
  -6   3   2         32.13         38.15         6.70 o                         
  -5   3   2       1712.21       1624.92        68.10 o                         
  -4   3   2        445.07        504.49        26.74 o                         
  -3   3   2       3812.44       3576.69       166.38 o                         
  -2   3   2       1129.73       1288.79        67.05 o                         
  -1   3   2        945.80        897.66        44.08 o                         
   0   3   2       5695.21       5064.27       232.01 o                         
   1   3   2       5278.73       5040.06       246.43 o                         
   2   3   2        385.37        369.99        21.18 o                         
   3   3   2       3078.41       2747.30       118.74 o                         
   4   3   2       2674.88       2523.73       111.08 o                         
   5   3   2        890.71        998.85        45.26 o                         
   6   3   2         26.90         31.47         8.89 o                         
   7   3   2        188.57        245.64        24.03 o                         
   8   3   2        248.24        242.31        23.08 o                         
   9   3   2       1903.43       1848.80       107.64 o                         
  10   3   2        100.15        121.22        20.36 o                         
  11   3   2         24.64         11.98        21.13 o                         
  12   3   2        160.72        180.78        38.02 o                         
  13   3   2         13.67         32.78        25.06 o                         
  14   3   2          0.00        -25.27        25.27 o                         
  15   3   2          0.35         24.32        28.47 o                         
  16   3   2        128.29        146.01        50.63 o                         
  17   3   2        345.11        339.88        82.78 o                         
 -17   4   2          6.80        -36.02        36.02 o                         
 -16   4   2          5.66        -21.79        36.36 o                         
 -15   4   2         89.78         37.71        30.90 o                         
 -14   4   2          9.65        -26.71        26.71 o                         
 -13   4   2         23.25          3.36        26.04 o                         
 -12   4   2          0.27        -26.05        26.05 o                         
 -11   4   2          0.55        -22.24        24.71 o                         
 -10   4   2        726.41        681.38        61.80 o                         
  -9   4   2         36.60         58.44        20.94 o                         
  -8   4   2          4.28         -6.62        15.41 o                         
  -7   4   2        187.50        186.10        14.63 o                         
  -6   4   2        456.00        494.93        26.98 o                         
  -5   4   2        367.48        382.43        25.77 o                         
  -4   4   2        139.79        170.38        15.37 o                         
  -3   4   2          7.18         14.21         9.54 o                         
  -2   4   2        118.28        124.15        14.90 o                         
  -1   4   2        274.76        261.33        18.14 o                         
   0   4   2        343.69        361.71        21.05 o                         
   1   4   2        380.57        355.03        29.57 o                         
   2   4   2       3030.43       2984.76       138.58 o                         
   3   4   2       1874.42       1721.52        81.81 o                         
   4   4   2        449.80        485.44        36.84 o                         
   5   4   2        452.22        427.14        23.86 o                         
   6   4   2        176.58        201.25        20.59 o                         
   7   4   2        266.54        277.55        38.17 o                         
   8   4   2        313.42        309.68        27.88 o                         
   9   4   2         32.96          4.70        27.21 o                         
  10   4   2       1179.81       1135.36        71.86 o                         
  11   4   2        647.29        615.89        46.27 o                         
  12   4   2         48.25         50.35        23.81 o                         
  13   4   2        105.92         80.87        26.12 o                         
  14   4   2        284.16        329.45        54.72 o                         
  15   4   2          5.83         10.96        31.43 o                         
  16   4   2          0.07        -22.95        35.75 o                         
 -16   5   2         72.82         69.31        37.77 o                         
 -15   5   2         45.78         38.85        34.27 o                         
 -14   5   2        118.43        107.76        33.61 o                         
 -13   5   2        310.04        270.05        38.34 o                         
 -12   5   2        190.09        203.09        34.06 o                         
 -11   5   2        315.73        311.44        36.11 o                         
 -10   5   2         12.70        -14.87        25.42 o                         
  -9   5   2         72.38         60.76        23.89 o                         
  -8   5   2         49.54         31.29        25.00 o                         
  -7   5   2        115.64        110.52        20.38 o                         
  -6   5   2        731.41        749.00        49.35 o                         
  -5   5   2         96.57        122.20        17.24 o                         
  -4   5   2        456.84        384.92        27.55 o                         
  -3   5   2       1467.24       1734.16        88.61 o                         
  -2   5   2          1.21        -12.26        12.26 o                         
  -1   5   2         61.87         24.74        16.95 o                         
   0   5   2         51.10         50.53        10.54 o                         
   1   5   2       1138.19       1153.10        62.19 o                         
   2   5   2         10.05          7.82        14.22 o                         
   3   5   2        868.90        860.20        44.17 o                         
   4   5   2        144.30        125.33        15.80 o                         
   5   5   2        414.94        465.33        28.99 o                         
   6   5   2        606.20        585.24        35.23 o                         
   7   5   2         87.23         75.45        19.30 o                         
   8   5   2        903.86        876.73        74.90 o                         
   9   5   2        106.38        139.98        24.79 o                         
  10   5   2         96.49        105.52        26.09 o                         
  11   5   2         74.24         75.13        25.72 o                         
  12   5   2         77.81         31.80        26.40 o                         
  13   5   2         21.40        -17.76        29.25 o                         
  14   5   2         82.27         33.32        32.11 o                         
  15   5   2         14.14         13.08        37.47 o                         
 -15   6   2          0.52         10.54        40.59 o                         
 -14   6   2          3.75         -1.81        40.55 o                         
 -13   6   2          0.87        -12.92        35.85 o                         
 -12   6   2        190.25        160.58        37.27 o                         
 -11   6   2        144.25        108.61        33.62 o                         
 -10   6   2        563.09        502.28        44.38 o                         
  -9   6   2          7.24          0.34        26.97 o                         
  -8   6   2        422.73        397.61        38.47 o                         
  -7   6   2         15.34        -14.87        26.32 o                         
  -6   6   2         53.98         53.91        24.77 o                         
  -5   6   2         89.56        110.73        19.33 o                         
  -4   6   2          6.98         -8.26        19.14 o                         
  -3   6   2        844.45        812.76        47.32 o                         
  -2   6   2          4.54         23.83        15.74 o                         
  -1   6   2        168.40        197.54        21.15 o                         
   0   6   2         36.08         26.74        12.98 o                         
   1   6   2        231.42        243.05        23.12 o                         
   2   6   2        277.92        307.90        25.68 o                         
   3   6   2        848.41        834.08        46.57 o                         
   4   6   2        220.27        253.76        23.66 o                         
   5   6   2        357.64        351.58        29.31 o                         
   6   6   2         19.95          1.32        30.94 o                         
   7   6   2         11.73         36.91        21.14 o                         
   8   6   2         70.82        104.31        24.45 o                         
   9   6   2         42.55         42.35        23.95 o                         
  10   6   2        322.90        395.86        50.20 o                         
  11   6   2          9.93         64.10        31.53 o                         
  12   6   2         36.30         44.28        34.11 o                         
  13   6   2          6.70         26.20        35.30 o                         
  14   6   2         46.06         67.39        39.68 o                         
 -13   7   2        152.31        146.22        44.30 o                         
 -12   7   2         40.51         12.38        36.91 o                         
 -11   7   2        194.20        157.84        37.53 o                         
 -10   7   2         29.65         57.20        34.35 o                         
  -9   7   2         14.25         21.60        31.91 o                         
  -8   7   2        129.70        106.05        30.50 o                         
  -7   7   2         99.70        160.05        31.68 o                         
  -6   7   2        423.98        437.39        41.47 o                         
  -5   7   2         24.71          1.38        26.38 o                         
  -4   7   2         99.28        141.53        24.12 o                         
  -3   7   2       1236.48       1184.41        63.83 o                         
  -2   7   2         22.19         12.36        20.75 o                         
  -1   7   2        115.61        109.21        22.00 o                         
   0   7   2        138.61        106.25        87.34 o                         
   1   7   2        193.94        159.88        27.31 o                         
   2   7   2         63.91         60.54        20.92 o                         
   3   7   2          3.34         32.31        20.06 o                         
   4   7   2       1446.83       1568.72        92.13 o                         
   5   7   2         12.41         37.95        23.45 o                         
   6   7   2        474.68        448.33        42.39 o                         
   7   7   2         28.35         17.64        29.10 o                         
   8   7   2         27.37         46.97        27.56 o                         
   9   7   2        121.47        106.92        36.97 o                         
  10   7   2         61.67         78.91        34.50 o                         
  11   7   2         11.42         40.89        37.56 o                         
  12   7   2        126.99        140.43        40.87 o                         
 -11   8   2         62.11        135.36        51.25 o                         
 -10   8   2        127.62        188.23        48.84 o                         
  -9   8   2         42.14         -4.79        36.49 o                         
  -8   8   2        165.31        173.86        39.17 o                         
  -7   8   2          0.62         10.62        34.06 o                         
  -6   8   2         98.31         99.90        36.13 o                         
  -5   8   2        162.61        123.57        35.62 o                         
  -4   8   2        135.43        148.20        35.30 o                         
  -3   8   2         49.03         51.29        34.81 o                         
  -2   8   2        240.45        254.95        42.62 o                         
  -1   8   2         24.51          6.34        26.01 o                         
   0   8   2         68.96        128.64        40.03 o                         
   1   8   2        298.02        375.10        38.59 o                         
   2   8   2        297.54        267.03        32.70 o                         
   3   8   2         47.49         33.06        31.30 o                         
   4   8   2         50.69         63.33        30.87 o                         
   5   8   2        192.49        109.82        34.20 o                         
   6   8   2        131.39        140.22        42.90 o                         
   7   8   2         78.60         93.39        36.24 o                         
   8   8   2         17.79          1.95        43.85 o                         
   9   8   2          3.42         -6.83        41.14 o                         
  10   8   2         91.62         86.63        47.55 o                         
  -7   9   2          5.17          5.67        48.73 o                         
  -6   9   2         32.04         24.98        62.31 o                         
  -5   9   2        313.25        315.54        57.31 o                         
  -4   9   2        240.47        221.37        48.76 o                         
  -3   9   2        356.13        391.33        57.84 o                         
  -2   9   2        142.99        205.45        55.15 o                         
  -1   9   2         34.01         43.24        77.78 o                         
   0   9   2         46.23         55.52        70.74 o                         
   1   9   2         88.57        117.57        67.85 o                         
   2   9   2        541.48        636.31        89.64 o                         
   3   9   2          7.10         45.34        58.31 o                         
   4   9   2        301.48        403.31        77.60 o                         
   5   9   2         25.61        135.15        66.17 o                         
   6   9   2        228.78        313.60        72.87 o                         
 -19   0   3         54.46        124.99        52.98 o                         
 -17   0   3        135.31        147.95        44.41 o                         
 -15   0   3         75.45         63.82        72.60 o                         
 -13   0   3        100.19        119.43        23.06 o                         
 -11   0   3       1751.58       1850.59       112.61 o                         
  -9   0   3         19.93         53.92        14.87 o                         
  -7   0   3       4432.22       3873.18       236.79 o                         
  -5   0   3         14.83         39.19        11.36 o                         
  -3   0   3      17229.43      15690.59       764.99 o                         
  -1   0   3      10184.87      10547.81       450.64 o                         
   1   0   3      20966.31      21671.82       927.60 o                         
   3   0   3        857.10        867.02        55.21 o                         
   5   0   3        986.54        939.86        70.97 o                         
   7   0   3        153.90        181.48        21.71 o                         
   9   0   3        103.63        127.91        20.96 o                         
  11   0   3         18.80         24.35        21.69 o                         
  13   0   3        470.79        417.76        64.58 o                         
  15   0   3         43.79        -26.57        41.52 o                         
  17   0   3          9.33          3.90        58.32 o                         
 -19   1   3        624.06        565.75        53.81 o                         
 -18   1   3         34.36        -12.00        30.29 o                         
 -17   1   3         57.57         22.05        27.16 o                         
 -16   1   3         40.29         64.32        26.62 o                         
 -15   1   3         26.36         24.58        22.79 o                         
 -14   1   3         44.20         58.48        21.52 o                         
 -13   1   3         28.50         26.71        16.00 o                         
 -12   1   3         96.04         57.27        14.30 o                         
 -11   1   3         54.47         96.07        19.30 o                         
 -10   1   3         36.60         74.24        15.96 o                         
  -9   1   3       2837.51       2636.37       106.78 o                         
  -8   1   3         59.17         53.75         8.89 o                         
  -7   1   3          4.62         11.45         7.95 o                         
  -6   1   3       2611.87       2341.17        90.85 o                         
  -5   1   3          1.77          8.47         5.99 o                         
  -4   1   3        346.67        265.60        15.84 o                         
  -3   1   3       4739.61       3950.13       138.69 o                         
  -2   1   3         46.54         17.17         4.23 o                         
  -1   1   3       1505.36       1194.13        36.45 o                         
   0   1   3      11915.93      10665.58       345.50 o                         
   1   1   3       1203.38       1473.21        57.21 o                         
   2   1   3      43993.36      46709.58      1708.70 o                         
   3   1   3      17202.03      18780.83       689.08 o                         
   4   1   3       3274.51       3462.78       149.43 o                         
   5   1   3          5.73          0.43         8.94 o                         
   6   1   3       4633.82       4881.02       210.06 o                         
   7   1   3         92.14        151.13        24.26 o                         
   8   1   3       1309.15       1305.25        68.58 o                         
   9   1   3         66.83         71.10        13.20 o                         
  10   1   3         62.73         61.91        15.43 o                         
  11   1   3        616.48        594.83        37.12 o                         
  12   1   3          9.03         29.29        19.53 o                         
  13   1   3        382.64        340.17        31.96 o                         
  14   1   3        756.60        837.13        78.24 o                         
  15   1   3        297.37        211.89        36.39 o                         
  16   1   3         71.39          2.82        56.03 o                         
  17   1   3        149.63         50.00        49.74 o                         
  18   1   3         86.98         -2.75        45.29 o                         
 -19   2   3         85.41        130.64        37.55 o                         
 -18   2   3         72.88         29.55        33.88 o                         
 -17   2   3          5.37         -8.89        43.14 o                         
 -16   2   3         60.14         75.05        24.90 o                         
 -15   2   3          0.00        -23.96        35.07 o                         
 -14   2   3          3.66         24.22        21.12 o                         
 -13   2   3        202.95        220.74        25.48 o                         
 -12   2   3        105.85        115.60        21.03 o                         
 -11   2   3          7.21         -4.19        11.37 o                         
 -10   2   3         26.45         41.00         7.79 o                         
  -9   2   3        942.65        858.13        37.94 o                         
  -8   2   3        192.16        192.80        11.42 o                         
  -7   2   3        812.87        757.60        40.47 o                         
  -6   2   3       1704.91       1656.32        67.74 o                         
  -5   2   3        330.56        378.48        23.82 o                         
  -4   2   3        136.34        149.28        10.38 o                         
  -3   2   3       1275.07       1067.74        40.99 o                         
  -2   2   3       2226.01       2143.14        83.62 o                         
  -1   2   3       2098.13       1689.40        69.49 o                         
   0   2   3       3640.19       3097.58       126.77 o                         
   1   2   3        207.43        204.42        10.56 o                         
   2   2   3       1017.13       1139.47        42.21 o                         
   3   2   3        475.55        634.77        27.75 o                         
   4   2   3       4247.06       4327.46       176.50 o                         
   5   2   3        452.69        544.41        24.75 o                         
   6   2   3      14634.99      14716.68       628.86 o                         
   7   2   3       3746.90       3679.15       159.55 o                         
   8   2   3       1638.25       1640.36        71.74 o                         
   9   2   3         13.57        -13.90        13.90 o                         
  10   2   3        103.75        118.81        20.02 o                         
  11   2   3        280.39        251.76        32.10 o                         
  12   2   3        226.43        217.52        27.18 o                         
  13   2   3        830.38        689.92        47.93 o                         
  14   2   3         87.60        101.19        37.91 o                         
  15   2   3          2.22        -16.03        28.90 o                         
  16   2   3          4.52        -13.71        36.79 o                         
  17   2   3          0.53         18.71        43.59 o                         
 -18   3   3          7.25        -17.02        62.73 o                         
 -17   3   3        107.31         99.44        45.17 o                         
 -16   3   3        764.55        737.17        75.54 o                         
 -15   3   3        441.67        386.34        36.69 o                         
 -14   3   3          0.04        -22.86        22.86 o                         
 -13   3   3        310.14        256.03        48.70 o                         
 -12   3   3        819.78        752.16        48.00 o                         
 -11   3   3         37.24         21.48        28.72 o                         
 -10   3   3       1059.10       1150.35        77.53 o                         
  -9   3   3        222.11        244.74        25.71 o                         
  -8   3   3         28.32         43.22        21.21 o                         
  -7   3   3        243.95        263.30        15.63 o                         
  -6   3   3        980.42        972.02        42.09 o                         
  -5   3   3        302.13        329.74        17.19 o                         
  -4   3   3       1235.03       1351.06        58.68 o                         
  -3   3   3       3555.27       3474.34       162.27 o                         
  -2   3   3       1082.24       1155.19        54.58 o                         
  -1   3   3         59.83         28.92         8.32 o                         
   0   3   3          1.62          1.40         6.18 o                         
   1   3   3       2718.83       2400.55       123.15 o                         
   2   3   3       4396.06       4020.33       186.12 o                         
   3   3   3         42.51         72.81        20.37 o                         
   4   3   3         53.85         68.07        12.39 o                         
   5   3   3       2176.61       2225.73        98.07 o                         
   6   3   3          0.05          5.49         7.13 o                         
   7   3   3        178.74        171.67        14.91 o                         
   8   3   3        185.23        212.53        21.97 o                         
   9   3   3        268.96        477.83        40.81 o                         
  10   3   3         16.81        -17.69        18.03 o                         
  11   3   3         11.26         11.39        20.79 o                         
  12   3   3        197.35        307.76        29.95 o                         
  13   3   3        198.84        154.44        25.49 o                         
  14   3   3        387.13        388.50        38.24 o                         
  15   3   3         97.66         82.30        28.61 o                         
  16   3   3          2.15         -9.39        31.35 o                         
  17   3   3        342.54        303.81        50.06 o                         
 -17   4   3        301.93        313.66        45.68 o                         
 -16   4   3          2.22        -30.27        30.27 o                         
 -15   4   3        258.22        189.46        34.75 o                         
 -14   4   3        184.05        213.48        33.24 o                         
 -13   4   3        200.16        183.12        28.98 o                         
 -12   4   3         18.30         10.16        23.83 o                         
 -11   4   3         81.55         58.66        22.25 o                         
 -10   4   3        589.43        542.09        39.96 o                         
  -9   4   3        200.78        175.47        22.33 o                         
  -8   4   3         13.80         22.19        17.27 o                         
  -7   4   3        364.43        354.35        21.06 o                         
  -6   4   3         67.45         72.98        11.87 o                         
  -5   4   3       1912.85       1990.54        95.52 o                         
  -4   4   3        501.71        499.06        38.48 o                         
  -3   4   3       6643.89       6327.81       288.81 o                         
  -2   4   3         84.92        100.90        17.60 o                         
  -1   4   3          2.26        -15.56        15.56 o                         
   0   4   3        394.74        472.24        25.21 o                         
   1   4   3        912.78        807.51        64.86 o                         
   2   4   3       1891.95       1809.91        84.85 o                         
   3   4   3       1179.27       1283.28        62.05 o                         
   4   4   3        651.19        655.07        34.90 o                         
   5   4   3         34.77         16.64        19.78 o                         
   6   4   3        118.50        120.97        13.13 o                         
   7   4   3        345.08        358.44        21.84 o                         
   8   4   3         12.23         -2.62        15.90 o                         
   9   4   3          9.07         31.87        19.10 o                         
  10   4   3        170.10        151.05        28.31 o                         
  11   4   3        561.19        521.44        41.43 o                         
  12   4   3         57.22         24.97        24.32 o                         
  13   4   3          9.75         37.39        25.26 o                         
  14   4   3         32.05         44.79        31.53 o                         
  15   4   3        293.22        295.61        39.13 o                         
  16   4   3         22.06         28.44        35.84 o                         
 -16   5   3        506.37        517.15        51.97 o                         
 -15   5   3        167.11        196.48        50.83 o                         
 -14   5   3         65.05         63.55        33.45 o                         
 -13   5   3        590.08        553.37        98.40 o                         
 -12   5   3       1355.58       1261.36        75.62 o                         
 -11   5   3        138.72        256.20        31.81 o                         
 -10   5   3          1.72         29.81        23.76 o                         
  -9   5   3        720.61        754.44        48.80 o                         
  -8   5   3         70.31         55.35        19.65 o                         
  -7   5   3         58.46         53.76        16.84 o                         
  -6   5   3        112.40         84.91        16.21 o                         
  -5   5   3        102.77        126.86        17.05 o                         
  -4   5   3        405.03        417.80        31.76 o                         
  -3   5   3        336.76        392.95        26.63 o                         
  -2   5   3        225.01        216.07        21.71 o                         
  -1   5   3        763.77        768.93        45.51 o                         
   0   5   3        394.88        419.27        24.35 o                         
   1   5   3          0.02         -9.34        22.98 o                         
   2   5   3       4321.01       4254.29       200.52 o                         
   3   5   3         52.61         61.07        14.40 o                         
   4   5   3        674.28        684.61        38.23 o                         
   5   5   3        121.44        123.77        17.29 o                         
   6   5   3          6.94         -8.05        16.55 o                         
   7   5   3        133.33        131.47        22.40 o                         
   8   5   3         32.65         26.84        19.71 o                         
   9   5   3        135.37        131.10        35.10 o                         
  10   5   3         45.30         54.31        23.52 o                         
  11   5   3        193.22        192.90        40.05 o                         
  12   5   3         13.65         27.36        27.59 o                         
  13   5   3         18.15         68.09        29.71 o                         
  14   5   3          3.86         44.45        33.98 o                         
  15   5   3         17.63          9.69        38.14 o                         
 -15   6   3         19.60         19.46        40.08 o                         
 -14   6   3          4.66        -21.41        37.20 o                         
 -13   6   3         47.34          8.51        34.08 o                         
 -12   6   3         25.02         54.97        32.34 o                         
 -11   6   3        662.82        684.94        55.44 o                         
 -10   6   3          4.97         39.58        27.60 o                         
  -9   6   3        595.06        637.09        68.64 o                         
  -8   6   3         82.90        124.22        25.79 o                         
  -7   6   3         48.07         29.85        24.77 o                         
  -6   6   3         89.81        146.56        26.85 o                         
  -5   6   3         19.72         12.33        16.60 o                         
  -4   6   3          8.17         26.65        17.33 o                         
  -3   6   3         25.25        108.15        22.85 o                         
  -2   6   3         81.47         64.23        19.03 o                         
  -1   6   3        550.36        561.89        35.13 o                         
   0   6   3        216.54        242.39        21.39 o                         
   1   6   3        161.02        172.67        20.40 o                         
   2   6   3          4.42         15.17        17.31 o                         
   3   6   3        457.04        560.17        36.10 o                         
   4   6   3        554.98        517.91        34.22 o                         
   5   6   3        348.84        365.67        45.38 o                         
   6   6   3         92.05        214.78        34.84 o                         
   7   6   3         38.09         33.77        24.67 o                         
   8   6   3         44.02         50.92        24.99 o                         
   9   6   3        257.12        272.29        40.20 o                         
  10   6   3        209.17        195.33        32.91 o                         
  11   6   3         53.90         66.45        29.46 o                         
  12   6   3        142.60        237.30        37.93 o                         
  13   6   3        116.93        190.10        46.65 o                         
  14   6   3         10.38         34.31        40.24 o                         
 -13   7   3          8.45        -26.84        39.97 o                         
 -12   7   3        278.67        252.13        40.84 o                         
 -11   7   3         65.97         25.69        46.86 o                         
 -10   7   3          5.11        -13.37        35.58 o                         
  -9   7   3         21.69         -8.73        33.62 o                         
  -8   7   3          6.52         -1.05        31.18 o                         
  -7   7   3        124.89        109.26        30.77 o                         
  -6   7   3          8.81        -30.09        39.90 o                         
  -5   7   3        194.97        147.11        26.49 o                         
  -4   7   3        878.96        932.30        65.23 o                         
  -3   7   3          0.12         -0.76        23.02 o                         
  -2   7   3       1148.53       1247.28        71.64 o                         
  -1   7   3        859.37        881.40        50.76 o                         
   0   7   3       1928.49       1876.20       116.71 o                         
   1   7   3          1.75          3.94        18.82 o                         
   2   7   3        433.07        440.01        33.44 o                         
   3   7   3        760.88        715.81        60.09 o                         
   4   7   3       1034.76       1018.22        83.07 o                         
   5   7   3         66.33        102.21        27.32 o                         
   6   7   3        273.32        229.74        31.14 o                         
   7   7   3         87.39        106.93        34.85 o                         
   8   7   3         25.46        -11.94        28.28 o                         
   9   7   3          1.40         50.21        47.35 o                         
  10   7   3         21.82          9.76        34.55 o                         
  11   7   3          4.19        -26.76        39.37 o                         
  12   7   3         10.66          5.82        43.36 o                         
 -11   8   3        218.46        213.33        49.05 o                         
 -10   8   3          1.64         16.85        40.08 o                         
  -9   8   3         71.06        107.80        41.19 o                         
  -8   8   3         97.22         89.28        39.53 o                         
  -7   8   3         23.04         16.21        36.72 o                         
  -6   8   3         39.95         -3.00        34.66 o                         
  -5   8   3         40.67         57.78        33.59 o                         
  -4   8   3        500.57        560.72        60.25 o                         
  -3   8   3         33.63         35.80        28.95 o                         
  -2   8   3        450.26        433.94        37.33 o                         
  -1   8   3        164.05        165.18        31.78 o                         
   0   8   3         73.30        101.03        44.58 o                         
   1   8   3        122.93        136.38        34.15 o                         
   2   8   3          2.53         32.62        29.56 o                         
   3   8   3          1.14         18.83        35.09 o                         
   4   8   3          7.08         15.94        35.93 o                         
   5   8   3         10.22         20.31        37.97 o                         
   6   8   3         76.46         41.78        42.69 o                         
   7   8   3         15.52         50.91        42.96 o                         
   8   8   3          1.82          9.05        57.08 o                         
   9   8   3        104.80        121.28        57.22 o                         
  -7   9   3         56.87         27.35        51.32 o                         
  -6   9   3        351.11        391.55        58.20 o                         
  -5   9   3         96.75        156.80        54.84 o                         
  -4   9   3         88.28         75.52        42.42 o                         
  -3   9   3          0.58         13.46        50.19 o                         
  -2   9   3        354.13        358.60        61.59 o                         
  -1   9   3         59.21         21.04        52.16 o                         
   0   9   3          0.02         14.46        49.53 o                         
   1   9   3          0.10         28.14        55.52 o                         
   2   9   3        480.14        522.54        78.76 o                         
   3   9   3         25.50         50.47        58.91 o                         
   4   9   3        567.30        608.67        86.07 o                         
   5   9   3          2.79         84.34        60.85 o                         
   6   9   3        393.53        449.49        85.44 o                         
 -18   0   4        258.40        255.57        54.76 o                         
 -16   0   4       1627.37       1390.46       136.14 o                         
 -14   0   4         16.38         39.43        26.48 o                         
 -12   0   4        892.79        899.58        73.84 o                         
 -10   0   4        114.52        139.78        28.33 o                         
  -8   0   4       1952.75       1702.10       102.90 o                         
  -6   0   4       9305.49       8596.38       514.03 o                         
  -4   0   4        671.05        696.22        33.75 o                         
  -2   0   4        930.91       1136.39        46.70 o                         
   0   0   4       7456.66       8014.22       341.83 o                         
   2   0   4       6514.48       6396.26       296.21 o                         
   4   0   4       4589.14       4428.08       317.41 o                         
   6   0   4         73.70        105.93        26.45 o                         
   8   0   4        436.22        482.55        41.81 o                         
  10   0   4        141.94        116.03        34.31 o                         
  12   0   4       1148.82       1023.56        83.00 o                         
  14   0   4        661.39        613.20       127.29 o                         
  16   0   4        386.35        509.30       216.83 o                         
  18   0   4         90.27         22.46        79.62 o                         
 -19   1   4        134.01        104.92        37.44 o                         
 -18   1   4         83.14         91.11        37.03 o                         
 -17   1   4        247.07        197.21        33.10 o                         
 -16   1   4         26.22         -8.50        24.69 o                         
 -15   1   4         42.63         26.28        21.87 o                         
 -14   1   4         42.68          9.82        29.40 o                         
 -13   1   4        578.89        556.67        31.62 o                         
 -12   1   4        559.76        601.35        31.90 o                         
 -11   1   4         42.03         46.81        12.70 o                         
 -10   1   4         16.34         21.45        10.63 o                         
  -9   1   4        939.17        952.58        44.36 o                         
  -8   1   4        169.74        170.20        15.93 o                         
  -7   1   4       1014.47        987.84        46.40 o                         
  -6   1   4        497.04        461.06        21.12 o                         
  -5   1   4        751.89        804.94        32.90 o                         
  -4   1   4      22320.02      20105.71       699.63 o                         
  -3   1   4       5592.38       5386.00       197.09 o                         
  -2   1   4      10069.70       8813.28       285.39 o                         
  -1   1   4        300.77        233.95        10.74 o                         
   0   1   4       2844.87       2360.36        73.92 o                         
   1   1   4       2008.15       1946.62        81.61 o                         
   2   1   4        235.68        267.05        13.73 o                         
   3   1   4       3062.78       2803.69       103.04 o                         
   4   1   4       1829.91       1842.94        81.51 o                         
   5   1   4          8.99         26.86         8.99 o                         
   6   1   4       2139.73       2252.91       115.74 o                         
   7   1   4        255.92        265.49        21.94 o                         
   8   1   4        103.82         69.09        13.96 o                         
   9   1   4        383.47        390.48        26.14 o                         
  10   1   4        168.19        200.80        19.27 o                         
  11   1   4        246.99        246.96        24.02 o                         
  12   1   4        248.30        296.92        30.79 o                         
  13   1   4         40.11         45.56        23.41 o                         
  14   1   4        295.43        276.42        33.50 o                         
  15   1   4         82.99         28.89        32.35 o                         
  16   1   4        114.42         78.19        39.33 o                         
  17   1   4          1.80        -42.58        47.08 o                         
 -19   2   4        207.18        303.74        48.06 o                         
 -18   2   4        117.54        150.43        37.24 o                         
 -17   2   4         58.33         66.46        30.22 o                         
 -16   2   4        128.79        134.76        29.74 o                         
 -15   2   4        952.73       1006.98        65.44 o                         
 -14   2   4          5.41        -12.84        20.13 o                         
 -13   2   4          4.33          3.41        18.61 o                         
 -12   2   4        780.49        739.74        58.21 o                         
 -11   2   4        564.34        610.16        38.49 o                         
 -10   2   4         26.77         42.46        13.69 o                         
  -9   2   4        585.07        660.43        32.44 o                         
  -8   2   4        840.09        817.70        32.59 o                         
  -7   2   4        148.83        128.00        13.23 o                         
  -6   2   4        757.15        681.42        28.31 o                         
  -5   2   4        764.79        755.26        29.78 o                         
  -4   2   4       2254.14       2093.43        80.42 o                         
  -3   2   4       1478.48       1456.48        51.47 o                         
  -2   2   4       1756.50       1641.54        72.69 o                         
  -1   2   4        308.03        325.94        15.07 o                         
   0   2   4         21.54         20.36         4.47 o                         
   1   2   4       1364.33       1459.44        62.07 o                         
   2   2   4        404.03        361.47        16.81 o                         
   3   2   4        822.41        842.59        35.92 o                         
   4   2   4       3645.56       3880.84       157.88 o                         
   5   2   4       4692.15       4814.53       196.37 o                         
   6   2   4      10103.57      10157.45       437.01 o                         
   7   2   4        731.08        838.13        39.53 o                         
   8   2   4        368.25        388.57        22.60 o                         
   9   2   4        136.67        137.73        17.34 o                         
  10   2   4        560.26        619.18        50.47 o                         
  11   2   4          0.20         10.55        18.47 o                         
  12   2   4        151.24        110.76        23.46 o                         
  13   2   4         19.55        -23.70        23.70 o                         
  14   2   4        261.67        253.06        38.23 o                         
  15   2   4         12.24          3.74        28.23 o                         
  16   2   4          4.68         12.58        35.21 o                         
  17   2   4         63.44         69.92        39.02 o                         
 -18   3   4        143.72        163.32        45.42 o                         
 -17   3   4        438.27        505.13        77.39 o                         
 -16   3   4         72.76         68.22        28.70 o                         
 -15   3   4        155.03        135.63        26.82 o                         
 -14   3   4        292.88        310.14        39.52 o                         
 -13   3   4         60.48         94.20        22.88 o                         
 -12   3   4        314.10        285.12        35.56 o                         
 -11   3   4        135.41         77.08        22.24 o                         
 -10   3   4        904.22        943.51        68.87 o                         
  -9   3   4          4.72          4.79        12.94 o                         
  -8   3   4        955.17       1076.57        46.28 o                         
  -7   3   4        389.94        397.25        21.56 o                         
  -6   3   4         68.53         62.30         9.89 o                         
  -5   3   4        105.72         74.97        12.44 o                         
  -4   3   4       1762.38       1694.46        78.98 o                         
  -3   3   4       2346.42       2072.56        98.08 o                         
  -2   3   4       3322.43       2947.75       121.64 o                         
  -1   3   4       3283.41       3224.20       142.63 o                         
   0   3   4        114.67        122.91         8.66 o                         
   1   3   4         18.43         15.96        14.25 o                         
   2   3   4       1610.64       1473.09        70.71 o                         
   3   3   4        447.29        518.48        28.40 o                         
   4   3   4        119.74        143.10        17.73 o                         
   5   3   4        384.51        310.02        18.17 o                         
   6   3   4        616.04        615.86        28.52 o                         
   7   3   4       2509.26       2610.68       113.32 o                         
   8   3   4          0.74        -11.90        11.90 o                         
   9   3   4        959.48        909.88        69.55 o                         
  10   3   4        905.50        846.25        60.72 o                         
  11   3   4        493.66        442.76        36.44 o                         
  12   3   4        497.66        503.43        41.08 o                         
  13   3   4         19.42         21.30        24.69 o                         
  14   3   4          1.18         23.43        28.50 o                         
  15   3   4         39.24         18.67        35.26 o                         
  16   3   4          5.23          2.95        34.88 o                         
  17   3   4        194.57        133.15        45.44 o                         
 -17   4   4        299.20        351.94        43.47 o                         
 -16   4   4         61.47        106.05        33.74 o                         
 -15   4   4        362.44        377.49        41.85 o                         
 -14   4   4          3.46         -5.43        25.85 o                         
 -13   4   4        161.33        134.36        26.18 o                         
 -12   4   4          1.71          0.40        22.37 o                         
 -11   4   4        352.03        346.92        40.08 o                         
 -10   4   4        919.98        860.07        52.79 o                         
  -9   4   4        293.97        304.92        32.68 o                         
  -8   4   4         11.91         34.00        12.12 o                         
  -7   4   4        170.55        195.68        18.33 o                         
  -6   4   4       1337.50       1393.92        68.13 o                         
  -5   4   4       1644.11       1724.79        83.60 o                         
  -4   4   4        788.69        910.78        46.97 o                         
  -3   4   4        693.77        777.51        43.85 o                         
  -2   4   4        174.91        174.86        19.77 o                         
  -1   4   4          1.43         11.26        11.62 o                         
   0   4   4       1269.75       1223.51        58.91 o                         
   1   4   4       1794.87       1645.99        83.60 o                         
   2   4   4         12.94         -1.52         9.85 o                         
   3   4   4        617.77        644.94        34.25 o                         
   4   4   4        168.12        190.80        16.11 o                         
   5   4   4        761.88        769.14        41.45 o                         
   6   4   4       1092.72       1032.93        51.98 o                         
   7   4   4        121.68        105.92        14.65 o                         
   8   4   4        238.05        189.33        22.68 o                         
   9   4   4         58.47         59.75        25.53 o                         
  10   4   4        332.92        374.72        36.41 o                         
  11   4   4        916.90        966.07        64.74 o                         
  12   4   4        121.77        127.32        30.35 o                         
  13   4   4         53.38         41.36        24.63 o                         
  14   4   4          0.09         -1.59        28.60 o                         
  15   4   4         12.37         40.43        34.81 o                         
  16   4   4          7.76          3.21        37.85 o                         
 -16   5   4        140.97        202.98        53.65 o                         
 -15   5   4         46.10         87.37        35.97 o                         
 -14   5   4         22.32         11.89        31.15 o                         
 -13   5   4        316.38        281.63        35.57 o                         
 -12   5   4        236.74        252.19        35.39 o                         
 -11   5   4        167.78        130.69        28.25 o                         
 -10   5   4        374.10        396.33        37.62 o                         
  -9   5   4          6.44         -9.08        22.93 o                         
  -8   5   4        794.79        826.08        53.46 o                         
  -7   5   4        987.90       1036.52        67.05 o                         
  -6   5   4         29.54         19.97        14.92 o                         
  -5   5   4         21.87         10.52        12.75 o                         
  -4   5   4       1093.69       1203.07        62.73 o                         
  -3   5   4        138.40        148.75        17.05 o                         
  -2   5   4         40.34         39.12        13.48 o                         
  -1   5   4       1225.92       1293.48        70.33 o                         
   0   5   4       1568.46       1612.31        76.69 o                         
   1   5   4        909.78        891.63        47.37 o                         
   2   5   4        123.89        131.86        15.38 o                         
   3   5   4       2298.30       2406.75       109.74 o                         
   4   5   4        845.96        885.51        45.82 o                         
   5   5   4       2005.47       1993.37        96.85 o                         
   6   5   4         77.90         68.36        17.68 o                         
   7   5   4        133.30        127.83        20.69 o                         
   8   5   4        128.21        154.88        25.05 o                         
   9   5   4         12.00         16.27        21.76 o                         
  10   5   4        372.56        358.77        45.17 o                         
  11   5   4         79.97         82.11        28.10 o                         
  12   5   4        294.46        342.97        43.92 o                         
  13   5   4          4.17         14.86        30.43 o                         
  14   5   4        155.31        151.86        38.58 o                         
  15   5   4         53.44        128.79        42.82 o                         
 -15   6   4         20.88         34.93        38.01 o                         
 -14   6   4         13.79         60.26        37.86 o                         
 -13   6   4        303.19        334.57        43.77 o                         
 -12   6   4         76.47        111.97        34.93 o                         
 -11   6   4         63.82         28.53        32.03 o                         
 -10   6   4        157.63        100.53        31.93 o                         
  -9   6   4        802.98        779.13        67.62 o                         
  -8   6   4         39.75         40.88        30.12 o                         
  -7   6   4         42.93         48.37        24.15 o                         
  -6   6   4          0.24         -6.22        17.69 o                         
  -5   6   4          2.65        -10.20        17.16 o                         
  -4   6   4         18.39         18.36        17.18 o                         
  -3   6   4         37.37         37.82        18.53 o                         
  -2   6   4        276.09        337.03        28.25 o                         
  -1   6   4        702.69        687.63        40.35 o                         
   0   6   4         70.86         61.14        16.67 o                         
   1   6   4         63.68         64.35        25.66 o                         
   2   6   4        902.97        906.82        49.94 o                         
   3   6   4       4967.62       4813.87       225.81 o                         
   4   6   4        165.35        104.96        31.61 o                         
   5   6   4          0.69         50.62        21.74 o                         
   6   6   4       3020.63       3118.30       175.21 o                         
   7   6   4       1292.08       1426.78        90.32 o                         
   8   6   4       1032.01        942.72        66.57 o                         
   9   6   4         14.58         21.98        27.12 o                         
  10   6   4          9.50         46.88        28.86 o                         
  11   6   4        228.09        192.83        35.94 o                         
  12   6   4          0.45         19.12        34.45 o                         
  13   6   4        141.23        145.03        40.90 o                         
 -13   7   4          7.95         28.67        41.55 o                         
 -12   7   4        177.42        218.55        40.64 o                         
 -11   7   4        219.31        244.75        42.15 o                         
 -10   7   4          6.37         41.89        33.70 o                         
  -9   7   4        831.70        799.33        61.63 o                         
  -8   7   4        140.29        123.62        31.83 o                         
  -7   7   4         17.98        -18.19        28.28 o                         
  -6   7   4        619.04        525.08        46.39 o                         
  -5   7   4          0.26         -4.90        24.60 o                         
  -4   7   4        167.81        144.17        25.03 o                         
  -3   7   4         28.34         14.58        21.36 o                         
  -2   7   4          0.00         -4.84        21.77 o                         
  -1   7   4       2541.90       2672.32       127.26 o                         
   0   7   4         15.48         -2.07        44.37 o                         
   1   7   4         73.65         81.48        20.98 o                         
   2   7   4         91.57         87.66        21.93 o                         
   3   7   4       2091.91       2215.85       119.52 o                         
   4   7   4          3.21         27.91        26.58 o                         
   5   7   4        983.38        907.20        78.97 o                         
   6   7   4        199.89        168.03        41.29 o                         
   7   7   4        245.88        243.41        37.46 o                         
   8   7   4          0.04         31.63        32.65 o                         
   9   7   4         24.95         42.05        36.24 o                         
  10   7   4          1.43         14.02        36.43 o                         
  11   7   4         38.63        -12.66        46.03 o                         
  12   7   4         63.94         74.70        48.99 o                         
 -11   8   4          5.55         10.41        50.56 o                         
 -10   8   4          1.30          8.29        42.03 o                         
  -9   8   4        217.82        265.58        48.74 o                         
  -8   8   4         58.58         81.43        40.64 o                         
  -7   8   4        108.30        149.83        39.14 o                         
  -6   8   4         36.06         44.30        32.86 o                         
  -5   8   4        261.14        227.23        76.00 o                         
  -4   8   4         20.92          9.68        35.00 o                         
  -3   8   4       1025.60       1006.83        81.68 o                         
  -2   8   4        210.04        208.42        31.55 o                         
  -1   8   4         43.62         10.77        49.77 o                         
   0   8   4          8.39         30.50        37.55 o                         
   1   8   4         67.97         99.32        39.85 o                         
   2   8   4         10.90         53.48        43.51 o                         
   3   8   4          0.09          9.06        46.15 o                         
   4   8   4        149.11        242.26        57.51 o                         
   5   8   4        165.99        215.00        59.77 o                         
   6   8   4        194.01        207.53        97.34 o                         
   7   8   4         23.13         19.14        50.48 o                         
   8   8   4         16.00         16.29        60.38 o                         
   9   8   4          0.98        -39.30        56.38 o                         
  -7   9   4         52.80         48.20        50.95 o                         
  -6   9   4          0.12          4.12        49.06 o                         
  -5   9   4         24.58         20.40        44.09 o                         
  -4   9   4          4.97          0.48        43.33 o                         
  -3   9   4        712.22        782.48        73.43 o                         
  -2   9   4        181.84        122.25        55.49 o                         
  -1   9   4         48.34         55.48        51.97 o                         
   0   9   4         78.14        118.42        60.64 o                         
   1   9   4          1.10         22.84        58.19 o                         
   2   9   4         96.66        120.54        63.55 o                         
   3   9   4         57.23         80.22        58.16 o                         
   4   9   4         39.59         55.28        55.54 o                         
   5   9   4        789.60        694.06       202.26 o                         
 -19   0   5        676.32        719.48        91.28 o                         
 -17   0   5        715.71        657.30        77.33 o                         
 -15   0   5        380.45        336.99        53.30 o                         
 -13   0   5          5.50         15.89        18.19 o                         
 -11   0   5       1256.91       1164.12       143.77 o                         
  -9   0   5         60.86         67.00        14.80 o                         
  -7   0   5        276.05        308.83        24.13 o                         
  -5   0   5       2683.93       2392.73       146.14 o                         
  -3   0   5      14165.47      13076.87       654.15 o                         
  -1   0   5        471.39        570.81        28.97 o                         
   1   0   5         11.24          0.83        14.49 o                         
   3   0   5       1433.38       1532.11       111.04 o                         
   5   0   5         61.16         90.27        27.21 o                         
   7   0   5        711.67        765.87        61.56 o                         
   9   0   5       3415.95       3526.79       254.25 o                         
  11   0   5        106.25         90.10        29.38 o                         
  13   0   5        698.44        542.49        69.73 o                         
  15   0   5        636.21        557.20       119.06 o                         
  17   0   5          1.69        -16.29        64.37 o                         
 -19   1   5        382.30        410.91        48.78 o                         
 -18   1   5        196.12        202.78        35.95 o                         
 -17   1   5        128.04        112.99        36.26 o                         
 -16   1   5        426.01        413.44        42.39 o                         
 -15   1   5        130.74        144.10        23.19 o                         
 -14   1   5        826.55        747.96        55.97 o                         
 -13   1   5        199.75        266.57        26.61 o                         
 -12   1   5        136.66        132.59        16.02 o                         
 -11   1   5         16.26         -9.25        10.90 o                         
 -10   1   5        195.12        227.33        16.37 o                         
  -9   1   5         21.62          7.81        11.68 o                         
  -8   1   5         10.25          7.24         8.56 o                         
  -7   1   5        244.92        248.92        15.20 o                         
  -6   1   5        990.77       1029.72        46.35 o                         
  -5   1   5        155.29        159.56        12.17 o                         
  -4   1   5         65.39         99.30         7.37 o                         
  -3   1   5      10379.28       9505.65       364.91 o                         
  -2   1   5      12374.90      10983.40       420.67 o                         
  -1   1   5        762.45        698.78        29.43 o                         
   0   1   5       4103.19       3658.70       149.92 o                         
   1   1   5       4306.23       3856.15       158.13 o                         
   2   1   5       6947.64       6918.64       286.38 o                         
   3   1   5        663.01        769.90        38.05 o                         
   4   1   5        628.23        688.21        35.05 o                         
   5   1   5       1434.39       1753.75        91.19 o                         
   6   1   5       1695.10       1731.34        88.71 o                         
   7   1   5        677.04        775.98        43.16 o                         
   8   1   5        252.75        268.88        20.32 o                         
   9   1   5        533.55        548.22        45.56 o                         
  10   1   5        376.10        435.57        42.46 o                         
  11   1   5         25.09         10.15        18.09 o                         
  12   1   5        977.01        820.77        56.08 o                         
  13   1   5        974.91       1030.56        78.08 o                         
  14   1   5         55.44         25.92        28.42 o                         
  15   1   5         17.37        -28.32        43.24 o                         
  16   1   5        160.68         49.95        35.59 o                         
  17   1   5         84.49         30.30        76.55 o                         
 -19   2   5        202.88        196.17        40.16 o                         
 -18   2   5          0.02        -15.65        34.53 o                         
 -17   2   5        251.94        305.78        41.25 o                         
 -16   2   5         15.40          6.18        25.01 o                         
 -15   2   5        560.78        720.64        57.61 o                         
 -14   2   5        522.39        488.57        35.70 o                         
 -13   2   5         63.32         68.36        33.06 o                         
 -12   2   5        684.50        617.38        34.42 o                         
 -11   2   5        985.15        928.77        43.50 o                         
 -10   2   5         56.49         31.62         9.95 o                         
  -9   2   5        119.49        105.30        11.57 o                         
  -8   2   5        439.27        442.00        21.35 o                         
  -7   2   5         59.97         44.58        10.71 o                         
  -6   2   5       1035.76       1060.26        43.00 o                         
  -5   2   5        309.46        288.00        14.81 o                         
  -4   2   5        311.62        280.48        16.95 o                         
  -3   2   5         47.03          5.86         6.26 o                         
  -2   2   5         12.96         20.47         5.49 o                         
  -1   2   5       6129.43       5253.88       215.07 o                         
   0   2   5        856.29        870.01        41.99 o                         
   1   2   5        296.54        312.78        15.45 o                         
   2   2   5       2522.59       2521.92       101.23 o                         
   3   2   5        358.96        513.95        26.50 o                         
   4   2   5       1376.31       1592.97        76.64 o                         
   5   2   5       1069.20       1147.24        54.17 o                         
   6   2   5         10.51          2.89        10.08 o                         
   7   2   5        168.01        174.38        16.62 o                         
   8   2   5        512.81        563.46        34.06 o                         
   9   2   5        604.30        625.51        38.27 o                         
  10   2   5       1404.69       1389.23       102.82 o                         
  11   2   5         47.61         66.11        21.55 o                         
  12   2   5        596.31        603.01        53.72 o                         
  13   2   5        432.23        411.21        36.20 o                         
  14   2   5          0.01        -24.69        26.90 o                         
  15   2   5          7.07          6.21        28.94 o                         
  16   2   5         31.53         40.75        36.34 o                         
  17   2   5          0.23        -24.49        42.46 o                         
 -18   3   5         13.16        -35.39        35.39 o                         
 -17   3   5         43.32         88.80        43.76 o                         
 -16   3   5        534.34        572.27        45.32 o                         
 -15   3   5         21.56         24.12        26.18 o                         
 -14   3   5        254.60        340.77        32.93 o                         
 -13   3   5         40.28         10.47        20.92 o                         
 -12   3   5         25.85          9.30        18.42 o                         
 -11   3   5        180.83        194.15        23.28 o                         
 -10   3   5         21.33         14.88        14.52 o                         
  -9   3   5          9.47          5.26        20.38 o                         
  -8   3   5       1438.72       1399.07        58.87 o                         
  -7   3   5        428.88        408.59        23.03 o                         
  -6   3   5        666.12        616.65        33.32 o                         
  -5   3   5       1060.53       1026.61        50.70 o                         
  -4   3   5        434.92        417.69        24.40 o                         
  -3   3   5         26.41         30.92         8.38 o                         
  -2   3   5        606.72        741.60        33.01 o                         
  -1   3   5         45.58         27.91         7.65 o                         
   0   3   5          0.30          5.31        10.59 o                         
   1   3   5       4492.77       4369.68       181.47 o                         
   2   3   5        765.63        810.23        41.41 o                         
   3   3   5         91.84         90.34        11.89 o                         
   4   3   5         59.69         91.10        10.79 o                         
   5   3   5         45.27         32.01        14.28 o                         
   6   3   5        885.08        913.73        46.27 o                         
   7   3   5        831.21        803.86        44.00 o                         
   8   3   5       1079.62       1153.77        71.20 o                         
   9   3   5       2317.08       2369.95       198.86 o                         
  10   3   5       2564.78       2429.20       140.47 o                         
  11   3   5         46.28         16.95        21.72 o                         
  12   3   5         34.98         60.13        24.31 o                         
  13   3   5         46.28         35.14        28.73 o                         
  14   3   5        153.30        146.27        42.97 o                         
  15   3   5         35.89         41.57        32.33 o                         
  16   3   5         36.78        -25.16        43.17 o                         
 -17   4   5         47.09         39.84        32.49 o                         
 -16   4   5        548.66        590.14        47.56 o                         
 -15   4   5        469.43        477.26        41.68 o                         
 -14   4   5        189.48        193.23        31.71 o                         
 -13   4   5        665.20        736.15        62.99 o                         
 -12   4   5        205.33        247.01        29.20 o                         
 -11   4   5        143.68        138.63        25.47 o                         
 -10   4   5          1.05          9.53        20.09 o                         
  -9   4   5        489.03        504.39        31.48 o                         
  -8   4   5       1068.64       1104.27        56.69 o                         
  -7   4   5        239.08        231.44        19.49 o                         
  -6   4   5         14.34         -1.66        11.32 o                         
  -5   4   5        434.15        401.59        25.16 o                         
  -4   4   5        148.50        183.46        16.00 o                         
  -3   4   5         30.44         30.76        11.66 o                         
  -2   4   5        239.45        269.96        18.90 o                         
  -1   4   5       3844.25       3876.82       181.89 o                         
   0   4   5        842.25        812.49        40.70 o                         
   1   4   5        732.87        802.00        42.86 o                         
   2   4   5        425.00        502.07        30.08 o                         
   3   4   5       1008.36        936.88        47.65 o                         
   4   4   5         12.28         16.80        10.82 o                         
   5   4   5        492.56        469.70        32.59 o                         
   6   4   5        176.10        170.90        21.60 o                         
   7   4   5        162.68        140.84        20.21 o                         
   8   4   5        312.25        347.54        35.43 o                         
   9   4   5        353.96        315.57        38.24 o                         
  10   4   5          1.51        -13.32        21.80 o                         
  11   4   5        667.28        684.20        51.93 o                         
  12   4   5         45.14         48.38        27.72 o                         
  13   4   5        551.90        452.74        43.41 o                         
  14   4   5        103.52        113.86        32.53 o                         
  15   4   5        119.20        110.62        38.43 o                         
 -16   5   5         31.48         11.93        34.84 o                         
 -15   5   5         16.39         47.19        35.03 o                         
 -14   5   5        394.26        401.93        42.45 o                         
 -13   5   5         90.27        109.44        29.59 o                         
 -12   5   5        145.04        121.35        31.33 o                         
 -11   5   5         75.24         68.12        26.15 o                         
 -10   5   5        256.93        306.60        49.03 o                         
  -9   5   5        335.65        336.45        31.66 o                         
  -8   5   5        300.11        272.02        25.08 o                         
  -7   5   5        728.09        757.24        44.26 o                         
  -6   5   5         32.15         57.93        17.05 o                         
  -5   5   5        196.71        181.31        18.87 o                         
  -4   5   5         11.78         13.50        15.14 o                         
  -3   5   5          2.78          9.81        13.38 o                         
  -2   5   5         25.12         21.03        12.81 o                         
  -1   5   5        567.20        549.04        32.75 o                         
   0   5   5         29.28         44.52        10.35 o                         
   1   5   5        226.83        184.13        17.72 o                         
   2   5   5        680.27        669.26        37.38 o                         
   3   5   5        203.94        223.42        20.12 o                         
   4   5   5        488.76        486.02        30.72 o                         
   5   5   5        149.02        146.87        21.10 o                         
   6   5   5       2820.44       2757.12       143.85 o                         
   7   5   5       1219.55       1244.67       101.57 o                         
   8   5   5         63.07         43.46        22.51 o                         
   9   5   5          3.59         -1.01        33.68 o                         
  10   5   5        871.74        831.04        72.60 o                         
  11   5   5          7.87          4.67        28.95 o                         
  12   5   5         49.71         75.46        39.05 o                         
  13   5   5        143.99         80.81        35.05 o                         
  14   5   5         39.29         27.18        37.20 o                         
 -15   6   5          0.16          1.05        40.20 o                         
 -14   6   5         12.70         36.56        36.28 o                         
 -13   6   5          7.17         36.33        32.83 o                         
 -12   6   5         17.05         53.88        31.50 o                         
 -11   6   5        162.04        157.41        32.25 o                         
 -10   6   5         56.37         73.76        26.98 o                         
  -9   6   5         23.44         17.75        26.87 o                         
  -8   6   5         30.10         48.52        26.68 o                         
  -7   6   5         21.80          7.18        23.93 o                         
  -6   6   5         42.88         44.42        19.38 o                         
  -5   6   5         26.97         44.20        18.83 o                         
  -4   6   5        146.95        125.44        20.53 o                         
  -3   6   5        218.28        242.08        23.80 o                         
  -2   6   5         76.96         64.67        17.15 o                         
  -1   6   5        500.76        609.00        37.25 o                         
   0   6   5         34.96         26.64        14.35 o                         
   1   6   5          4.61         -1.33        15.40 o                         
   2   6   5        685.26        734.77        42.50 o                         
   3   6   5         98.76         90.75        19.36 o                         
   4   6   5       1374.10       1261.27        65.30 o                         
   5   6   5          2.57         45.05        21.84 o                         
   6   6   5          0.04        -18.77        25.01 o                         
   7   6   5         29.86         34.54        25.62 o                         
   8   6   5        158.91        174.63        29.84 o                         
   9   6   5         72.28        107.65        29.55 o                         
  10   6   5          5.37         42.54        38.97 o                         
  11   6   5          9.26          4.65        32.40 o                         
  12   6   5         44.78         42.45        36.88 o                         
  13   6   5         20.70         57.45        49.53 o                         
 -13   7   5          4.43         41.06        43.66 o                         
 -12   7   5         92.64        107.03        42.25 o                         
 -11   7   5         84.61         64.93        35.86 o                         
 -10   7   5         69.21         56.36        36.59 o                         
  -9   7   5          0.01        -31.12        31.12 o                         
  -8   7   5         29.88         21.10        32.44 o                         
  -7   7   5         10.28        -29.48        29.48 o                         
  -6   7   5         11.59         35.24        31.35 o                         
  -5   7   5         24.67         56.77        26.39 o                         
  -4   7   5        194.07        172.65        35.95 o                         
  -3   7   5          2.63         -8.66        21.70 o                         
  -2   7   5         12.92         19.29        25.63 o                         
  -1   7   5        414.55        354.29        34.64 o                         
   0   7   5         52.63         64.60        83.15 o                         
   1   7   5        271.78        247.22        28.44 o                         
   2   7   5        118.72        157.94        27.04 o                         
   3   7   5          0.00         -7.36        23.92 o                         
   4   7   5         12.17         14.37        29.86 o                         
   5   7   5        255.20        281.98        39.15 o                         
   6   7   5        726.44        624.56        62.60 o                         
   7   7   5         36.38         93.25        37.20 o                         
   8   7   5         11.10         40.22        39.64 o                         
   9   7   5         34.67         66.06        48.14 o                         
  10   7   5         48.55         85.14        52.34 o                         
  11   7   5         16.18        -51.31        56.83 o                         
 -11   8   5          0.63         10.79        57.18 o                         
 -10   8   5          0.14         40.81        40.48 o                         
  -9   8   5        121.40        189.29        83.76 o                         
  -8   8   5          1.19         -6.17        40.95 o                         
  -7   8   5          7.07         23.05        40.63 o                         
  -6   8   5        247.06        277.63        51.33 o                         
  -5   8   5         17.60         46.34        35.47 o                         
  -4   8   5         36.36         41.56        33.57 o                         
  -3   8   5        294.03        226.12        33.81 o                         
  -2   8   5          2.55         10.89        26.97 o                         
  -1   8   5         21.45         -9.06        98.53 o                         
   0   8   5         47.68         56.28        39.72 o                         
   1   8   5         69.23         52.96        40.15 o                         
   2   8   5        265.58        217.73        62.08 o                         
   3   8   5         10.65         65.94        52.61 o                         
   4   8   5          0.89         48.56        43.96 o                         
   5   8   5        703.93        877.13       149.76 o                         
   6   8   5         65.18         84.07        78.18 o                         
   7   8   5          4.18         63.46        51.50 o                         
   8   8   5         13.88         78.93        61.47 o                         
   9   8   5        150.45        240.27        70.18 o                         
  -7   9   5         24.93         -3.21        43.26 o                         
  -6   9   5         10.72         26.71        49.29 o                         
  -5   9   5         23.19         28.97        46.80 o                         
  -4   9   5         31.94         12.48        43.99 o                         
  -3   9   5          6.64         30.76        44.47 o                         
  -2   9   5         29.88        -14.07       101.03 o                         
  -1   9   5          0.61          3.06        54.12 o                         
   0   9   5        203.81        156.42        73.31 o                         
   1   9   5          0.44         84.20        60.76 o                         
   2   9   5          0.34         25.12        59.80 o                         
   3   9   5        160.13        232.82        69.13 o                         
   4   9   5        342.75        365.37        93.22 o                         
   5   9   5         47.32        -14.46        75.28 o                         
 -18   0   6         37.27         78.11        44.38 o                         
 -16   0   6          9.49         17.73        38.72 o                         
 -14   0   6        531.24        804.59        59.56 o                         
 -12   0   6       2641.20       3174.00       190.71 o                         
 -10   0   6       1650.55       1607.95       103.01 o                         
  -8   0   6        302.04        283.85        23.59 o                         
  -6   0   6        101.23        155.62        15.41 o                         
  -4   0   6       2653.50       2576.40       157.53 o                         
  -2   0   6       5887.48       5320.17       266.56 o                         
   0   0   6        107.75        158.60        11.63 o                         
   2   0   6          1.05         26.40         9.63 o                         
   4   0   6        480.62        413.51        45.36 o                         
   6   0   6         16.99        134.04        26.93 o                         
   8   0   6        693.02        602.66        60.25 o                         
  10   0   6        176.08        167.41        33.07 o                         
  12   0   6        490.11        586.50        63.29 o                         
  14   0   6        188.96         98.12        75.75 o                         
  16   0   6         22.71        -42.32       123.66 o                         
 -19   1   6        185.41        256.39        47.33 o                         
 -18   1   6         32.41         26.71        32.83 o                         
 -17   1   6          6.94         30.12        29.82 o                         
 -16   1   6        236.29        228.98        30.10 o                         
 -15   1   6        980.47       1034.35        62.52 o                         
 -14   1   6          8.10         40.83        19.20 o                         
 -13   1   6       1449.57       1499.84        86.61 o                         
 -12   1   6         41.71         45.03        14.04 o                         
 -11   1   6        337.46        375.53        22.64 o                         
 -10   1   6        192.82        210.64        15.55 o                         
  -9   1   6        105.37        123.08        14.43 o                         
  -8   1   6         29.22         36.22         9.39 o                         
  -7   1   6        678.07        646.07        30.71 o                         
  -6   1   6        179.14        163.37        11.45 o                         
  -5   1   6         32.93         33.85         6.74 o                         
  -4   1   6        148.47        156.28        11.31 o                         
  -3   1   6      10234.69       9045.96       349.89 o                         
  -2   1   6        637.15        517.67        20.51 o                         
  -1   1   6       2374.84       2164.74        85.42 o                         
   0   1   6       5299.76       4869.10       237.91 o                         
   1   1   6       4128.85       4047.21       167.72 o                         
   2   1   6         60.85        121.75        10.64 o                         
   3   1   6       3195.53       3029.88       140.92 o                         
   4   1   6        655.42        665.75        33.05 o                         
   5   1   6        540.43        616.37        36.62 o                         
   6   1   6        978.96        996.28        53.11 o                         
   7   1   6        801.15        800.60        46.23 o                         
   8   1   6         92.55        121.31        16.14 o                         
   9   1   6         64.98         66.79        16.47 o                         
  10   1   6         54.69         15.06        27.41 o                         
  11   1   6       1254.53       1212.21        67.09 o                         
  12   1   6        275.78        258.28        29.72 o                         
  13   1   6        208.00        193.47        36.99 o                         
  14   1   6         90.44         76.22        36.95 o                         
  15   1   6        205.83        134.40        49.70 o                         
  16   1   6         26.38         -7.01        35.89 o                         
  17   1   6        116.44         25.41        42.20 o                         
 -19   2   6          6.20         34.48        36.10 o                         
 -18   2   6          5.89        -31.97        31.97 o                         
 -17   2   6         21.36         31.03        28.25 o                         
 -16   2   6        165.62        227.19        53.93 o                         
 -15   2   6       1037.31        979.94        58.41 o                         
 -14   2   6       2460.39       2486.06       128.92 o                         
 -13   2   6         34.15         32.72        19.49 o                         
 -12   2   6        666.02        621.14        33.47 o                         
 -11   2   6          0.18        -12.78        13.06 o                         
 -10   2   6         42.84         57.03        11.27 o                         
  -9   2   6         41.75         25.02        13.45 o                         
  -8   2   6       1691.20       1766.85        77.27 o                         
  -7   2   6         67.00         89.38        11.58 o                         
  -6   2   6          1.76         -0.61         8.74 o                         
  -5   2   6        104.10         95.52         8.52 o                         
  -4   2   6       3876.26       3501.69       134.92 o                         
  -3   2   6       1460.16       1356.83        55.08 o                         
  -2   2   6         16.22         12.09         9.48 o                         
  -1   2   6        695.28        756.27        43.26 o                         
   0   2   6        170.35        255.06        13.32 o                         
   1   2   6        945.49        971.39        41.36 o                         
   2   2   6       2664.36       2587.43       107.40 o                         
   3   2   6         43.53         27.96        12.03 o                         
   4   2   6       1262.43       1295.84        61.22 o                         
   5   2   6       2092.03       2447.66       114.01 o                         
   6   2   6       2317.18       2322.66       121.81 o                         
   7   2   6        203.26        211.26        18.92 o                         
   8   2   6        747.87        878.95        50.42 o                         
   9   2   6       1313.27       1297.38        85.93 o                         
  10   2   6       1185.37       1212.71        74.44 o                         
  11   2   6        242.30        218.36        27.66 o                         
  12   2   6        231.14        214.02        28.16 o                         
  13   2   6        129.09        141.21        29.85 o                         
  14   2   6         28.25         28.41        28.90 o                         
  15   2   6        168.11         90.34        39.73 o                         
  16   2   6         29.12         29.74        36.19 o                         
 -18   3   6         17.27         35.89        36.33 o                         
 -17   3   6         34.61         26.23        30.69 o                         
 -16   3   6          1.14        -13.64        27.28 o                         
 -15   3   6       1274.35       1199.46        77.47 o                         
 -14   3   6          0.05        -13.62        23.78 o                         
 -13   3   6        102.37        134.57        23.56 o                         
 -12   3   6        565.55        556.58        69.19 o                         
 -11   3   6        173.39        190.74        25.16 o                         
 -10   3   6        174.68        159.92        21.49 o                         
  -9   3   6        770.62       1089.85        70.86 o                         
  -8   3   6        125.00        150.47        15.44 o                         
  -7   3   6         77.60         81.29        12.05 o                         
  -6   3   6        675.27        775.30        39.53 o                         
  -5   3   6        757.35        803.87        40.30 o                         
  -4   3   6        334.19        335.54        23.15 o                         
  -3   3   6       4888.24       5311.66       218.52 o                         
  -2   3   6        802.83        828.98        34.84 o                         
  -1   3   6       1783.56       1550.71        65.17 o                         
   0   3   6         36.49         51.91         6.29 o                         
   1   3   6        471.46        556.74        26.57 o                         
   2   3   6          5.19          9.88         7.53 o                         
   3   3   6        271.80        275.67        18.09 o                         
   4   3   6        198.85        196.07        21.03 o                         
   5   3   6        552.52        670.93        35.73 o                         
   6   3   6        315.14        490.96        27.65 o                         
   7   3   6        128.51        150.31        16.91 o                         
   8   3   6        624.83        621.44        39.52 o                         
   9   3   6       2416.45       2487.76       143.36 o                         
  10   3   6        539.86        485.03        39.67 o                         
  11   3   6        146.81        197.93        29.20 o                         
  12   3   6        159.66        185.44        45.49 o                         
  13   3   6         80.06         78.09        30.06 o                         
  14   3   6         14.09         33.47        30.92 o                         
  15   3   6          0.36         -7.44        30.47 o                         
  16   3   6        102.41         53.10        42.55 o                         
 -17   4   6         26.75         18.41        31.01 o                         
 -16   4   6        235.88        333.93        37.46 o                         
 -15   4   6         32.13         39.97        28.30 o                         
 -14   4   6        344.79        320.04        40.31 o                         
 -13   4   6        646.76        645.43        51.41 o                         
 -12   4   6        435.52        424.88        35.31 o                         
 -11   4   6        284.65        317.46        29.66 o                         
 -10   4   6          0.07          9.54        18.52 o                         
  -9   4   6        302.82        345.40        24.42 o                         
  -8   4   6        116.24        121.12        15.04 o                         
  -7   4   6        288.50        299.45        23.50 o                         
  -6   4   6        457.56        465.18        28.33 o                         
  -5   4   6       1047.25       1083.17        54.89 o                         
  -4   4   6       3350.69       3347.71       158.82 o                         
  -3   4   6       1371.71       1419.51        68.28 o                         
  -2   4   6        183.41        153.76        13.92 o                         
  -1   4   6       1307.26       1336.46        56.83 o                         
   0   4   6       1632.72       1723.68        70.25 o                         
   1   4   6          1.73          1.23        21.21 o                         
   2   4   6        448.93        454.93        26.66 o                         
   3   4   6         98.38         95.38        12.82 o                         
   4   4   6         37.86         61.08        11.63 o                         
   5   4   6          3.95         -4.29        11.71 o                         
   6   4   6         21.44         19.45        12.46 o                         
   7   4   6        286.78        283.88        25.28 o                         
   8   4   6        949.48        964.26        64.00 o                         
   9   4   6        193.42        205.62        26.90 o                         
  10   4   6        110.83         86.52        25.51 o                         
  11   4   6         10.02         19.21        24.28 o                         
  12   4   6        279.49        228.25        55.30 o                         
  13   4   6        340.22        294.14        58.91 o                         
  14   4   6         11.61          8.58        34.67 o                         
  15   4   6         17.26         23.17        39.32 o                         
 -16   5   6          0.36        -32.87        32.87 o                         
 -15   5   6        160.37        191.20        39.97 o                         
 -14   5   6        307.56        369.73        53.39 o                         
 -13   5   6          2.51        -13.21        26.53 o                         
 -12   5   6          0.03         36.73        26.90 o                         
 -11   5   6        192.33        228.56        30.75 o                         
 -10   5   6        576.70        538.05        76.88 o                         
  -9   5   6        540.98        532.36        40.10 o                         
  -8   5   6         64.46         68.78        18.69 o                         
  -7   5   6          0.36          5.51        15.03 o                         
  -6   5   6          0.13          7.51        14.62 o                         
  -5   5   6        157.30        164.47        21.81 o                         
  -4   5   6          3.87        -12.88        12.88 o                         
  -3   5   6          4.14         18.08        13.49 o                         
  -2   5   6       1321.27       1450.22        71.68 o                         
  -1   5   6       2462.78       2398.16       110.40 o                         
   0   5   6        526.20        495.26        28.02 o                         
   1   5   6        341.72        374.04        25.76 o                         
   2   5   6        571.74        524.03        31.32 o                         
   3   5   6       1379.68       1330.40        65.54 o                         
   4   5   6        183.41        185.44        19.55 o                         
   5   5   6        755.86        721.41        46.82 o                         
   6   5   6       2528.40       2488.54       146.52 o                         
   7   5   6       1671.00       1480.87        92.25 o                         
   8   5   6        590.04        589.64        44.58 o                         
   9   5   6         25.45          6.71        24.32 o                         
  10   5   6         76.94         40.15        25.33 o                         
  11   5   6        251.89        241.36        35.75 o                         
  12   5   6         31.17         12.54        33.07 o                         
  13   5   6          5.32        -21.52        37.46 o                         
  14   5   6         84.87         62.03        41.68 o                         
 -15   6   6          2.20          3.79        38.30 o                         
 -14   6   6        124.79        112.54        39.73 o                         
 -13   6   6          0.29         11.37        34.73 o                         
 -12   6   6         54.59         31.06        32.60 o                         
 -11   6   6          1.16         19.99        30.83 o                         
 -10   6   6        168.92        175.16        31.77 o                         
  -9   6   6        395.59        412.93        39.47 o                         
  -8   6   6        171.88        165.31        30.52 o                         
  -7   6   6          1.77         -6.64        21.06 o                         
  -6   6   6          5.59          9.85        18.76 o                         
  -5   6   6         63.45         33.74        18.52 o                         
  -4   6   6         15.02          2.94        18.14 o                         
  -3   6   6         11.15         -9.60        17.47 o                         
  -2   6   6        268.65        296.82        26.30 o                         
  -1   6   6         14.00         16.83        18.16 o                         
   0   6   6        841.30       1009.40        90.12 o                         
   1   6   6          4.34        -16.10        16.10 o                         
   2   6   6       6837.88       6712.12       310.54 o                         
   3   6   6        328.72        522.09        34.47 o                         
   4   6   6        576.31        605.78        39.84 o                         
   5   6   6        128.64        111.87        24.02 o                         
   6   6   6        718.45        687.86        54.63 o                         
   7   6   6        254.05        261.09        35.75 o                         
   8   6   6        101.11        124.05        32.58 o                         
   9   6   6         78.90        119.05        36.20 o                         
  10   6   6         59.86         56.03        36.99 o                         
  11   6   6         19.74         19.56        36.95 o                         
  12   6   6        222.66        173.15        45.67 o                         
  13   6   6         14.17         22.62        52.55 o                         
 -13   7   6          5.12         76.54        47.58 o                         
 -12   7   6         13.13         28.36        40.02 o                         
 -11   7   6         46.62         58.76        42.39 o                         
 -10   7   6        158.81        150.74        38.28 o                         
  -9   7   6        138.37        148.35        38.38 o                         
  -8   7   6         88.66         66.01        34.56 o                         
  -7   7   6        339.21        328.30        46.67 o                         
  -6   7   6        222.37        159.10        36.26 o                         
  -5   7   6         78.44         50.49        26.23 o                         
  -4   7   6          0.13        -12.59        23.50 o                         
  -3   7   6         12.22         39.61        24.11 o                         
  -2   7   6        125.24        139.16        26.44 o                         
  -1   7   6        229.40        221.39        31.32 o                         
   0   7   6        950.13       1004.89        73.61 o                         
   1   7   6          3.75        110.82        35.40 o                         
   2   7   6         47.58         32.12        31.64 o                         
   3   7   6        172.19        201.33        44.04 o                         
   4   7   6         61.34         19.58        63.94 o                         
   5   7   6         35.46        139.65        50.57 o                         
   6   7   6        604.49        601.93        74.75 o                         
   7   7   6         73.52         -4.08        41.61 o                         
   8   7   6         12.62         36.78        50.73 o                         
   9   7   6          0.06         41.76        54.62 o                         
  10   7   6          0.09        -27.37        59.60 o                         
  11   7   6          0.03          0.32        56.34 o                         
 -10   8   6        338.08        321.89        49.19 o                         
  -9   8   6        120.15        159.84        45.01 o                         
  -8   8   6        219.59        237.72        55.82 o                         
  -7   8   6          8.95         93.93        41.23 o                         
  -6   8   6         11.13         41.25        37.64 o                         
  -5   8   6         23.56         13.85        35.93 o                         
  -4   8   6        189.82        153.49        36.65 o                         
  -3   8   6        216.82        206.43        34.60 o                         
  -2   8   6        445.76        412.43        40.67 o                         
  -1   8   6         36.83          0.35        58.61 o                         
   0   8   6          4.73        -27.54        43.09 o                         
   1   8   6         18.00         37.34        43.72 o                         
   2   8   6         77.63        111.68        51.52 o                         
   3   8   6          1.48         56.70        53.38 o                         
   4   8   6        735.00        871.39       121.91 o                         
   5   8   6        641.79        880.72       166.52 o                         
   6   8   6        666.69        600.57        82.63 o                         
   7   8   6          5.25         15.60        53.79 o                         
   8   8   6          6.49         81.55        66.82 o                         
  -6   9   6         12.43         22.36        47.15 o                         
  -5   9   6          1.66         11.65        49.31 o                         
  -4   9   6         80.18         46.83        44.41 o                         
  -3   9   6         68.14         38.00        42.44 o                         
  -2   9   6         20.47        -34.34        73.84 o                         
  -1   9   6        109.99        103.12        57.93 o                         
   0   9   6          7.51         35.02        56.42 o                         
   1   9   6         51.84        133.63        63.01 o                         
   2   9   6         44.85         82.40        63.08 o                         
   3   9   6        505.37        580.47        94.08 o                         
   4   9   6          0.75         65.97        69.45 o                         
 -19   0   7         84.71        118.94        51.20 o                         
 -17   0   7         28.80         14.07        41.32 o                         
 -15   0   7        329.68        357.92        40.99 o                         
 -13   0   7       7011.46       6827.02       409.41 o                         
 -11   0   7         32.73         44.27        18.65 o                         
  -9   0   7       1494.63       1603.30       101.60 o                         
  -7   0   7       2629.83       2977.35       179.32 o                         
  -5   0   7       9463.97       9186.94       558.82 o                         
  -3   0   7       2032.30       1820.58        93.41 o                         
  -1   0   7       6814.15       6221.88       312.81 o                         
   1   0   7         55.84        163.05        23.60 o                         
   3   0   7       2518.31       2673.51       194.88 o                         
   5   0   7        109.19        195.81        24.45 o                         
   7   0   7        614.97        783.36        73.29 o                         
   9   0   7        974.35       1067.25        83.69 o                         
  11   0   7       1545.29       1530.33       118.71 o                         
  13   0   7         34.03        -38.39        64.61 o                         
  15   0   7          3.48       -122.21       122.21 o                         
 -19   1   7        105.01        151.91        37.49 o                         
 -18   1   7         29.46         11.78        29.59 o                         
 -17   1   7        171.55        115.14        31.75 o                         
 -16   1   7         70.72         48.84        26.08 o                         
 -15   1   7        149.46        163.16        26.44 o                         
 -14   1   7         41.20         40.79        18.13 o                         
 -13   1   7        834.11        849.27        52.92 o                         
 -12   1   7        330.79        384.63        30.73 o                         
 -11   1   7        795.19        785.74        38.84 o                         
 -10   1   7       3388.71       3336.93       144.63 o                         
  -9   1   7         68.84         58.42        10.66 o                         
  -8   1   7        621.06        647.34        30.96 o                         
  -7   1   7          4.67          5.95        12.17 o                         
  -6   1   7       3058.37       2752.09       118.21 o                         
  -5   1   7        251.08        239.14        17.41 o                         
  -4   1   7       7644.56       7286.70       281.45 o                         
  -3   1   7        121.28        157.42         8.57 o                         
  -2   1   7         89.08         71.60         7.87 o                         
  -1   1   7         11.86          4.66         4.21 o                         
   0   1   7       1593.36       1547.61        62.57 o                         
   1   1   7        131.08         87.49        10.85 o                         
   2   1   7       4689.16       4594.00       189.92 o                         
   3   1   7       2471.34       2377.71       112.09 o                         
   4   1   7          0.65          8.97        10.26 o                         
   5   1   7         60.30         89.72        22.62 o                         
   6   1   7       1201.07       1231.45        67.04 o                         
   7   1   7          3.18         17.36        12.05 o                         
   8   1   7         77.17        107.88        17.70 o                         
   9   1   7       1323.43       1354.56        74.22 o                         
  10   1   7        108.40         81.86        18.97 o                         
  11   1   7         97.87        115.97        24.34 o                         
  12   1   7          0.53        -11.29        24.58 o                         
  13   1   7        737.90        741.68        56.58 o                         
  14   1   7          3.99        -30.28        34.67 o                         
  15   1   7         20.41         10.13        33.88 o                         
  16   1   7         10.39        -37.71        37.71 o                         
 -19   2   7        186.21        194.42        39.10 o                         
 -18   2   7         67.00         39.84        34.97 o                         
 -17   2   7          9.96         -6.36        26.76 o                         
 -16   2   7         46.93         36.07        24.53 o                         
 -15   2   7        246.78        281.61        28.57 o                         
 -14   2   7         40.02         72.84        20.97 o                         
 -13   2   7        455.10        428.48        32.54 o                         
 -12   2   7          3.57          3.34        14.06 o                         
 -11   2   7       1766.37       1710.65        76.93 o                         
 -10   2   7        929.71        911.53        43.51 o                         
  -9   2   7         10.53         13.50        13.51 o                         
  -8   2   7        266.91        265.28        16.44 o                         
  -7   2   7       3411.73       3466.40       149.86 o                         
  -6   2   7         82.61         74.45         8.83 o                         
  -5   2   7       1151.31       1233.41        52.08 o                         
  -4   2   7         17.51         35.51         6.37 o                         
  -3   2   7       2580.31       2314.81        93.30 o                         
  -2   2   7        638.97        628.07        45.00 o                         
  -1   2   7        509.77        440.19        38.79 o                         
   0   2   7       4975.32       5075.08       275.19 o                         
   1   2   7       2876.52       2905.55       120.02 o                         
   2   2   7       3252.33       3405.74       138.53 o                         
   3   2   7       4561.85       4717.15       219.55 o                         
   4   2   7        452.94        450.60        24.90 o                         
   5   2   7        164.71        164.09        14.54 o                         
   6   2   7        112.04        107.44        14.03 o                         
   7   2   7       1035.50       1170.51        64.90 o                         
   8   2   7        280.37        280.50        23.19 o                         
   9   2   7         51.21         74.57        18.33 o                         
  10   2   7         12.33         19.79        21.87 o                         
  11   2   7        105.75         82.67        23.42 o                         
  12   2   7        211.54        180.93        28.55 o                         
  13   2   7          0.05        -26.47        26.47 o                         
  14   2   7        527.79        484.06        62.59 o                         
  15   2   7         28.35          4.79        37.38 o                         
  16   2   7          0.65         31.37        63.57 o                         
 -18   3   7          0.63        -34.37        34.37 o                         
 -17   3   7         10.93        -11.35        30.93 o                         
 -16   3   7         12.64         15.38        31.96 o                         
 -15   3   7        146.84        165.44        30.84 o                         
 -14   3   7        892.63        803.28        51.31 o                         
 -13   3   7         88.37        119.72        31.71 o                         
 -12   3   7         11.40         33.22        19.53 o                         
 -11   3   7         29.18         37.20        17.53 o                         
 -10   3   7        422.99        426.73        26.73 o                         
  -9   3   7         20.22         28.98        12.63 o                         
  -8   3   7        165.57        160.05        15.32 o                         
  -7   3   7         39.63         34.71        11.35 o                         
  -6   3   7        337.17        363.04        22.09 o                         
  -5   3   7        425.81        433.41        24.10 o                         
  -4   3   7        100.25         81.29        10.89 o                         
  -3   3   7         56.45         63.02        11.07 o                         
  -2   3   7        148.62        128.63        11.00 o                         
  -1   3   7       2221.40       2177.17       100.89 o                         
   0   3   7       1166.43       1232.72        48.96 o                         
   1   3   7       1213.47       1421.99        58.54 o                         
   2   3   7         11.04         31.22        11.27 o                         
   3   3   7        874.21       1020.94        48.83 o                         
   4   3   7        907.31        981.84        49.24 o                         
   5   3   7         40.64         46.73        11.17 o                         
   6   3   7        366.76        337.88        21.24 o                         
   7   3   7        758.71        761.70        45.10 o                         
   8   3   7        734.74        755.04        46.34 o                         
   9   3   7        269.03        208.94        30.91 o                         
  10   3   7          0.07         16.99        22.07 o                         
  11   3   7       1001.60        952.37        65.78 o                         
  12   3   7         61.26         88.39        28.85 o                         
  13   3   7          9.81         52.34        30.25 o                         
  14   3   7        103.55        123.06        35.39 o                         
  15   3   7          0.04         -6.63        41.57 o                         
 -17   4   7          1.85         11.23        34.43 o                         
 -16   4   7        203.80        195.84        36.14 o                         
 -15   4   7        263.19        314.61        57.29 o                         
 -14   4   7         26.77         16.82        27.94 o                         
 -13   4   7         22.30         -6.71        24.81 o                         
 -12   4   7         14.87         24.53        22.31 o                         
 -11   4   7        693.89        659.11        50.72 o                         
 -10   4   7        367.63        286.68        38.12 o                         
  -9   4   7        337.62        374.07        32.66 o                         
  -8   4   7        426.68        437.15        30.40 o                         
  -7   4   7         21.31         16.43        12.44 o                         
  -6   4   7         24.28          7.65        11.65 o                         
  -5   4   7       3247.22       3212.75       149.48 o                         
  -4   4   7        133.44        131.25        14.27 o                         
  -3   4   7          0.38         -2.12        10.31 o                         
  -2   4   7         70.19         78.53        11.51 o                         
  -1   4   7         48.29         78.65        10.90 o                         
   0   4   7          0.00         -4.29         7.44 o                         
   1   4   7        692.84        650.77        32.03 o                         
   2   4   7        423.78        449.20        27.15 o                         
   3   4   7        200.23        178.27        22.29 o                         
   4   4   7         72.16         94.77        13.69 o                         
   5   4   7        167.48        190.49        18.19 o                         
   6   4   7         66.32         66.47        20.94 o                         
   7   4   7        216.09        195.94        23.41 o                         
   8   4   7        193.26        229.20        29.21 o                         
   9   4   7       1231.31       1136.22        71.80 o                         
  10   4   7        323.65        407.94        37.09 o                         
  11   4   7        206.61        161.62        44.14 o                         
  12   4   7        314.37        253.04        42.15 o                         
  13   4   7       1298.66       1177.76        93.26 o                         
  14   4   7          1.49         12.44        35.46 o                         
  15   4   7         95.60         80.76        41.94 o                         
 -16   5   7        150.87        174.39        44.13 o                         
 -15   5   7          0.71          9.10        32.55 o                         
 -14   5   7          2.34         36.98        31.87 o                         
 -13   5   7         82.71        150.48        31.18 o                         
 -12   5   7          2.91         31.88        27.89 o                         
 -11   5   7         30.90          7.59        25.47 o                         
 -10   5   7          1.86        -17.59        21.45 o                         
  -9   5   7        587.93        523.98        38.85 o                         
  -8   5   7          8.13         15.41        18.09 o                         
  -7   5   7         56.29         75.98        18.15 o                         
  -6   5   7         95.63         72.80        16.79 o                         
  -5   5   7         17.97         10.97        14.81 o                         
  -4   5   7        168.11        176.14        18.51 o                         
  -3   5   7       1052.56       1080.48        58.98 o                         
  -2   5   7          9.10          2.82        15.02 o                         
  -1   5   7          4.40          7.02        15.42 o                         
   0   5   7         13.42          6.28        11.44 o                         
   1   5   7         85.40         84.95        14.10 o                         
   2   5   7        107.12        127.39        19.25 o                         
   3   5   7        945.04       1030.84        54.28 o                         
   4   5   7          8.19         -0.97        14.82 o                         
   5   5   7         21.01         12.33        24.35 o                         
   6   5   7        795.78        797.63        55.66 o                         
   7   5   7        726.56        776.29        72.34 o                         
   8   5   7        206.88        227.45        30.59 o                         
   9   5   7        858.76        804.61        57.99 o                         
  10   5   7         55.44         58.59        31.08 o                         
  11   5   7         62.55         80.49        32.03 o                         
  12   5   7        295.08        280.98        39.04 o                         
  13   5   7         98.21        118.92        41.75 o                         
  14   5   7        101.49         42.32        48.46 o                         
 -15   6   7         83.15        143.98        48.25 o                         
 -14   6   7          0.02         30.47        40.76 o                         
 -13   6   7        145.97        153.56        38.37 o                         
 -12   6   7         27.85          8.29        34.04 o                         
 -11   6   7         54.47         89.56        31.10 o                         
 -10   6   7         35.34         18.96        27.97 o                         
  -9   6   7         81.48         96.65        29.01 o                         
  -8   6   7         97.34         62.68        28.12 o                         
  -7   6   7        429.53        409.24        32.56 o                         
  -6   6   7         18.35         24.93        21.08 o                         
  -5   6   7        105.72        135.33        22.70 o                         
  -4   6   7        567.11        557.52        38.00 o                         
  -3   6   7         11.25         17.74        37.23 o                         
  -2   6   7         49.29         32.82        25.60 o                         
  -1   6   7          0.51          1.29        23.66 o                         
   0   6   7         19.09         34.72       109.49 o                         
   1   6   7         17.03          0.92        18.24 o                         
   2   6   7        439.44        487.64        33.65 o                         
   3   6   7       2144.33       2115.31       104.27 o                         
   4   6   7         77.23         82.13        24.16 o                         
   5   6   7       1754.20       1722.80       107.66 o                         
   6   6   7        795.33        732.50        55.99 o                         
   7   6   7        932.54        926.70        67.63 o                         
   8   6   7         60.01         18.06        39.34 o                         
   9   6   7        176.93        141.32        44.31 o                         
  10   6   7          4.96         33.07        52.64 o                         
  11   6   7         69.17        122.24        58.65 o                         
  12   6   7          0.10         45.35        62.12 o                         
 -13   7   7        159.75        181.85        50.30 o                         
 -12   7   7          2.27        -14.57        42.26 o                         
 -11   7   7        112.23         95.23        51.91 o                         
 -10   7   7        510.89        550.57        55.81 o                         
  -9   7   7         78.20         50.34        35.88 o                         
  -8   7   7        109.89         55.89        33.81 o                         
  -7   7   7         84.65         87.95        34.62 o                         
  -6   7   7          0.09          6.25        30.41 o                         
  -5   7   7          1.16          7.47        25.06 o                         
  -4   7   7         23.41         41.28        27.46 o                         
  -3   7   7          0.74          4.51        24.78 o                         
  -2   7   7         49.51          5.11        22.65 o                         
  -1   7   7        636.28        699.03        77.61 o                         
   0   7   7        417.31        388.05        45.07 o                         
   1   7   7        101.99         78.47        41.09 o                         
   2   7   7        562.19        580.61        54.91 o                         
   3   7   7        121.01         94.41        41.50 o                         
   4   7   7         35.49         73.68        41.32 o                         
   5   7   7        333.06        358.45        60.52 o                         
   6   7   7        185.30         54.26       105.40 o                         
   7   7   7        151.54        262.70        66.82 o                         
   8   7   7        329.54        469.47        77.46 o                         
   9   7   7          5.91         22.16        52.62 o                         
  10   7   7         16.42          8.34        59.82 o                         
 -10   8   7         47.63         47.11        40.38 o                         
  -9   8   7         61.96        164.29        46.64 o                         
  -8   8   7         17.06         42.96        42.09 o                         
  -7   8   7          2.57         48.48        38.89 o                         
  -6   8   7         72.18        105.56        40.49 o                         
  -5   8   7        291.46        362.66        51.72 o                         
  -4   8   7         20.22        112.59        38.03 o                         
  -3   8   7         55.75         50.18        29.96 o                         
  -2   8   7         32.19         14.61        32.76 o                         
  -1   8   7         23.63         -3.02        67.66 o                         
   0   8   7          3.01         37.78        42.58 o                         
   1   8   7        111.59        109.08        48.91 o                         
   2   8   7          8.80         48.84        51.70 o                         
   3   8   7        117.63        232.30        58.99 o                         
   4   8   7        146.61        158.20        58.18 o                         
   5   8   7        867.92        879.59       111.53 o                         
   6   8   7         73.55        114.46        78.43 o                         
   7   8   7        498.09        556.87        82.80 o                         
  -6   9   7          8.85         37.92        45.48 o                         
  -5   9   7          0.20        -19.40        42.29 o                         
  -4   9   7        134.02         62.06        45.38 o                         
  -3   9   7         73.23         53.58        51.25 o                         
  -2   9   7         27.19        -27.97       144.72 o                         
  -1   9   7         49.89         51.08        59.57 o                         
   0   9   7          4.50         57.60        62.70 o                         
   1   9   7         60.85        120.77        63.34 o                         
   2   9   7          0.03         53.73        59.55 o                         
   3   9   7        119.34        152.00        63.28 o                         
 -18   0   8        359.19        452.73        68.83 o                         
 -16   0   8          0.81        -32.05        32.05 o                         
 -14   0   8       2865.17       3052.87       186.36 o                         
 -12   0   8       1736.05       1716.63       110.09 o                         
 -10   0   8          6.27          7.93        15.38 o                         
  -8   0   8       1211.43       1350.22        84.98 o                         
  -6   0   8      32108.46      35027.09      2120.00 o                         
  -4   0   8       2707.28       2936.02       179.11 o                         
  -2   0   8        227.98        170.55        12.92 o                         
   0   0   8         22.33         -4.14        10.27 o                         
   2   0   8       6937.16       7055.38       425.75 o                         
   4   0   8        807.07        784.63        63.45 o                         
   6   0   8       2824.45       2891.40       206.73 o                         
   8   0   8        565.04        662.00        78.86 o                         
  10   0   8       3686.68       3342.76       242.39 o                         
  12   0   8       1516.53       1369.40       158.50 o                         
  14   0   8         35.96        -24.10        70.66 o                         
  16   0   8        461.40        577.97       202.07 o                         
 -19   1   8          0.58         66.43        37.26 o                         
 -18   1   8        391.90        492.11        49.50 o                         
 -17   1   8        712.00        715.23        58.52 o                         
 -16   1   8        218.74        208.51        28.15 o                         
 -15   1   8        249.28        323.39        30.54 o                         
 -14   1   8         95.26         69.24        18.98 o                         
 -13   1   8        225.14        272.17        24.52 o                         
 -12   1   8         71.02         46.71        14.05 o                         
 -11   1   8        196.24        217.11        27.28 o                         
 -10   1   8         15.02         14.46        11.02 o                         
  -9   1   8        495.12        529.76        27.70 o                         
  -8   1   8        170.17        181.46        13.65 o                         
  -7   1   8         15.59          8.84         8.47 o                         
  -6   1   8       2642.83       2585.59       112.75 o                         
  -5   1   8       1342.18       1135.83        51.11 o                         
  -4   1   8       3860.42       3507.02       136.61 o                         
  -3   1   8       1065.62       1089.70        42.30 o                         
  -2   1   8         63.05         92.24         9.26 o                         
  -1   1   8         64.34         80.41         6.63 o                         
   0   1   8        423.41        477.16        21.57 o                         
   1   1   8        100.17        142.11        15.68 o                         
   2   1   8        811.50        894.71        45.43 o                         
   3   1   8        873.61       1003.02        50.55 o                         
   4   1   8       1202.53       1526.01        71.26 o                         
   5   1   8        246.05        316.61        33.13 o                         
   6   1   8          0.52          6.61        15.45 o                         
   7   1   8          7.52         24.75        14.12 o                         
   8   1   8       1013.81       1034.19        57.83 o                         
   9   1   8        652.90        627.42        39.58 o                         
  10   1   8        521.84        557.22        38.01 o                         
  11   1   8        140.63        103.10        27.04 o                         
  12   1   8          1.47        -28.67        28.67 o                         
  13   1   8          0.20        -19.88        31.90 o                         
  14   1   8          4.90        -35.62        35.62 o                         
  15   1   8         57.16          0.49        38.58 o                         
  16   1   8         41.41        -44.17        72.34 o                         
 -19   2   8         22.69        106.64        37.57 o                         
 -18   2   8         55.33         27.29        37.63 o                         
 -17   2   8        309.81        338.01        51.12 o                         
 -16   2   8        278.12        301.50        33.29 o                         
 -15   2   8        334.27        377.42        37.30 o                         
 -14   2   8       2226.68       2344.52       123.05 o                         
 -13   2   8        484.26        472.66        34.24 o                         
 -12   2   8       1560.27       1686.03        79.77 o                         
 -11   2   8         11.85         -8.66        11.71 o                         
 -10   2   8         31.72         37.34        12.08 o                         
  -9   2   8          0.02         18.63        10.11 o                         
  -8   2   8       1087.65       1053.78        47.92 o                         
  -7   2   8       1196.17       1023.74        46.17 o                         
  -6   2   8        822.19        944.04        42.50 o                         
  -5   2   8        161.42        180.89        11.45 o                         
  -4   2   8        490.62        542.97        23.11 o                         
  -3   2   8        804.47        790.51        31.62 o                         
  -2   2   8        266.97        237.66        22.41 o                         
  -1   2   8       3605.65       3785.11       201.33 o                         
   0   2   8       2376.55       2100.02       143.96 o                         
   1   2   8          4.70         10.19         7.49 o                         
   2   2   8        897.53        879.91        39.16 o                         
   3   2   8       7189.36       7752.31       357.41 o                         
   4   2   8        607.88        719.60        37.55 o                         
   5   2   8        197.01        258.35        25.92 o                         
   6   2   8         48.68         35.00        19.37 o                         
   7   2   8        362.80        389.73        28.77 o                         
   8   2   8       1158.88       1341.21        75.58 o                         
   9   2   8         17.70         29.34        19.32 o                         
  10   2   8        261.57        304.73        31.54 o                         
  11   2   8         14.43         61.72        24.43 o                         
  12   2   8          2.14         -5.32        25.19 o                         
  13   2   8         27.83         26.20        28.82 o                         
  14   2   8        110.78         75.88        32.94 o                         
  15   2   8         21.94         11.95        38.72 o                         
  16   2   8          0.04        -39.77        42.02 o                         
 -18   3   8        134.30        152.32        36.75 o                         
 -17   3   8         24.19         49.12        31.16 o                         
 -16   3   8         82.36        141.68        30.96 o                         
 -15   3   8          0.89         -9.25        24.95 o                         
 -14   3   8         42.49         56.38        24.61 o                         
 -13   3   8        634.50        665.68        44.91 o                         
 -12   3   8       2625.96       2578.39       140.00 o                         
 -11   3   8        839.38        811.48        40.61 o                         
 -10   3   8        117.60        115.38        13.06 o                         
  -9   3   8        484.72        480.84        28.93 o                         
  -8   3   8        217.49        212.33        17.19 o                         
  -7   3   8        243.32        212.28        21.86 o                         
  -6   3   8        925.04        857.41        42.98 o                         
  -5   3   8        126.33        123.72        12.20 o                         
  -4   3   8        404.55        385.21        29.68 o                         
  -3   3   8         14.84          1.15         7.05 o                         
  -2   3   8       1394.33       1549.09        87.47 o                         
  -1   3   8       4063.94       4137.78       223.82 o                         
   0   3   8       3034.37       3064.68       177.05 o                         
   1   3   8        592.19        685.23        44.02 o                         
   2   3   8        230.83        234.70        15.86 o                         
   3   3   8         78.79         91.95        11.35 o                         
   4   3   8         54.29         51.96        19.33 o                         
   5   3   8         48.60         60.72        11.68 o                         
   6   3   8        634.75        575.66        32.82 o                         
   7   3   8        172.96        232.22        25.97 o                         
   8   3   8       1881.01       2016.96       105.43 o                         
   9   3   8        224.90        208.41        27.46 o                         
  10   3   8       1991.63       1799.26       110.51 o                         
  11   3   8          9.59         22.57        25.28 o                         
  12   3   8        102.64         89.43        29.73 o                         
  13   3   8        447.85        416.32        41.90 o                         
  14   3   8          9.50        -15.89        35.65 o                         
  15   3   8         19.34          5.76        39.49 o                         
 -17   4   8          9.92          0.35        34.09 o                         
 -16   4   8        378.67        284.78        39.03 o                         
 -15   4   8          7.03         41.30        29.12 o                         
 -14   4   8        336.57        390.37        46.00 o                         
 -13   4   8         28.45         27.70        23.97 o                         
 -12   4   8       2039.92       2057.22       123.20 o                         
 -11   4   8        891.87        824.36        51.99 o                         
 -10   4   8        656.75        650.04        51.59 o                         
  -9   4   8         18.81          1.41        14.82 o                         
  -8   4   8       2185.91       2097.40       102.18 o                         
  -7   4   8        437.51        408.40        26.11 o                         
  -6   4   8        488.74        481.81        29.61 o                         
  -5   4   8         79.20         86.40        13.74 o                         
  -4   4   8        132.91        155.20        14.79 o                         
  -3   4   8          0.03         -4.08         9.66 o                         
  -2   4   8        337.68        310.66        17.42 o                         
  -1   4   8        174.47        179.12        13.52 o                         
   0   4   8        152.37        154.11        12.84 o                         
   1   4   8        152.95        228.88        40.75 o                         
   2   4   8        120.34        146.54        19.70 o                         
   3   4   8        241.73        250.04        19.61 o                         
   4   4   8        189.05        187.46        22.04 o                         
   5   4   8         30.08         25.76        13.15 o                         
   6   4   8        975.98        898.67        46.76 o                         
   7   4   8          0.85         40.57        21.27 o                         
   8   4   8       5643.13       5299.23       301.95 o                         
   9   4   8         47.71         71.89        25.24 o                         
  10   4   8        312.24        376.78        55.98 o                         
  11   4   8         91.99        108.69        29.53 o                         
  12   4   8       1685.03       1333.76        86.77 o                         
  13   4   8         14.35          1.12        34.24 o                         
  14   4   8         16.61         26.34        38.97 o                         
 -16   5   8         28.57         60.15        54.00 o                         
 -15   5   8          0.41         33.06        49.83 o                         
 -14   5   8          0.14          7.89        29.44 o                         
 -13   5   8          0.70         -7.46        30.70 o                         
 -12   5   8         99.94        113.35        36.26 o                         
 -11   5   8        213.63        233.67        29.30 o                         
 -10   5   8        638.74        644.27        47.37 o                         
  -9   5   8        128.87        134.35        24.14 o                         
  -8   5   8          2.69         21.69        18.08 o                         
  -7   5   8          0.18         -6.72        16.35 o                         
  -6   5   8        219.11        230.44        22.12 o                         
  -5   5   8        138.27        131.77        18.55 o                         
  -4   5   8       1389.13       1543.46        78.23 o                         
  -3   5   8        201.68        161.40        19.22 o                         
  -2   5   8         23.78         37.02        24.12 o                         
  -1   5   8        819.83        889.93        58.34 o                         
   0   5   8          7.88         18.31        76.70 o                         
   1   5   8          4.10          0.13        16.97 o                         
   2   5   8        237.28        289.01        23.11 o                         
   3   5   8          5.53          0.15        15.02 o                         
   4   5   8        661.58        640.58        38.35 o                         
   5   5   8        990.92        921.42        51.52 o                         
   6   5   8        353.75        332.54        41.67 o                         
   7   5   8         26.01         14.61        22.25 o                         
   8   5   8         88.08        100.89        29.98 o                         
   9   5   8         76.11         88.99        30.59 o                         
  10   5   8        236.78        227.57        38.71 o                         
  11   5   8         81.43        132.83        44.40 o                         
  12   5   8         67.62         78.53        53.01 o                         
  13   5   8        202.03        205.18        53.86 o                         
 -15   6   8         71.63         40.11        47.72 o                         
 -14   6   8         35.07         21.74        36.55 o                         
 -13   6   8        195.82        229.49        41.75 o                         
 -12   6   8         54.86         74.40        34.95 o                         
 -11   6   8          1.64         35.51        32.04 o                         
 -10   6   8         80.48         87.57        31.54 o                         
  -9   6   8         17.20         10.96        30.31 o                         
  -8   6   8        196.66        228.21        34.97 o                         
  -7   6   8         29.74         32.46        24.74 o                         
  -6   6   8        906.40        834.14        71.56 o                         
  -5   6   8          8.23         34.27        21.29 o                         
  -4   6   8        673.78        696.29        54.24 o                         
  -3   6   8          7.59         -3.33        19.09 o                         
  -2   6   8          0.04         16.88        19.57 o                         
  -1   6   8         25.53         28.24        19.51 o                         
   0   6   8       1231.42       1112.73        79.19 o                         
   1   6   8        121.26         80.93        28.43 o                         
   2   6   8        972.46        774.61        57.47 o                         
   3   6   8        617.17        584.64        49.43 o                         
   4   6   8        154.49        120.40        35.28 o                         
   5   6   8        174.42        199.08        46.13 o                         
   6   6   8        172.36        124.19        45.07 o                         
   7   6   8          0.42        -29.64        43.79 o                         
   8   6   8        120.58        124.13        47.72 o                         
   9   6   8         32.28         68.79        43.69 o                         
  10   6   8          3.44         48.12        56.56 o                         
  11   6   8         38.01        107.20        58.25 o                         
  12   6   8         75.42         66.63        94.50 o                         
 -13   7   8         81.80        102.67        47.48 o                         
 -12   7   8         41.22         57.65        40.45 o                         
 -11   7   8        143.81        192.83        43.11 o                         
 -10   7   8        107.37        112.52        40.49 o                         
  -9   7   8        293.04        271.58        56.38 o                         
  -8   7   8        148.09        117.21        38.28 o                         
  -7   7   8        256.00        191.23        38.72 o                         
  -6   7   8        492.38        445.79        69.58 o                         
  -5   7   8          8.08         32.08        26.18 o                         
  -4   7   8        332.25        397.83        46.66 o                         
  -3   7   8         75.77         94.74        26.21 o                         
  -2   7   8         11.71        -24.86        24.86 o                         
  -1   7   8         12.10         31.47        27.65 o                         
   0   7   8         10.94        -16.63        33.92 o                         
   1   7   8         21.58         26.01        33.30 o                         
   2   7   8          1.09         22.95        36.54 o                         
   3   7   8         58.76         64.43        49.15 o                         
   4   7   8         78.19         61.78        46.53 o                         
   5   7   8        190.78        206.66        59.55 o                         
   6   7   8         57.39         -6.19       103.56 o                         
   7   7   8         44.18         42.36        53.82 o                         
   8   7   8        115.53        108.13        55.67 o                         
   9   7   8         26.37        -34.91        58.05 o                         
  10   7   8         35.74         56.38        66.86 o                         
 -10   8   8          4.82         -4.62        46.90 o                         
  -9   8   8         41.00         73.50        43.94 o                         
  -8   8   8         70.80         59.15        42.07 o                         
  -7   8   8          8.42         26.68        36.63 o                         
  -6   8   8        193.62        146.57        41.03 o                         
  -5   8   8        350.70        409.63        53.58 o                         
  -4   8   8         76.93         58.29        34.86 o                         
  -3   8   8          0.07         44.05        30.57 o                         
  -2   8   8         20.55         27.25        36.21 o                         
  -1   8   8          2.76        -57.83        57.83 o                         
   0   8   8         32.71         59.70        44.10 o                         
   1   8   8         42.11        101.06        50.08 o                         
   2   8   8         78.20        135.94        56.63 o                         
   3   8   8         12.35         98.67        53.94 o                         
   4   8   8        373.25        439.63       101.34 o                         
   5   8   8        182.26        250.81        92.95 o                         
   6   8   8         68.14          4.63        89.26 o                         
   7   8   8         50.32         97.50        66.82 o                         
  -5   9   8          1.87         16.69        47.80 o                         
  -4   9   8          0.19         28.70        45.20 o                         
  -3   9   8         27.10          4.59        53.53 o                         
  -2   9   8         58.77         10.99        75.95 o                         
  -1   9   8          4.98        -21.00        59.83 o                         
   0   9   8        195.95        249.02        76.86 o                         
   1   9   8         63.71        126.89        68.10 o                         
   2   9   8         42.49        170.14        79.52 o                         
 -19   0   9         68.38        133.06        52.40 o                         
 -17   0   9        323.50        331.08        57.43 o                         
 -15   0   9         11.86        -27.50        28.15 o                         
 -13   0   9       2432.46       2728.83       170.86 o                         
 -11   0   9         13.44         -0.62        18.67 o                         
  -9   0   9          8.45        135.23        52.98 o                         
  -7   0   9       1187.04       1254.34        84.96 o                         
  -5   0   9          2.38        -10.96        10.96 o                         
  -3   0   9       2025.58       2137.55       132.28 o                         
  -1   0   9          5.49        -18.57        56.85 o                         
   1   0   9       5795.80       6061.18       371.04 o                         
   3   0   9       3449.99       4330.59       314.29 o                         
   5   0   9        586.67        537.92        48.19 o                         
   7   0   9        378.31        393.05        39.43 o                         
   9   0   9        216.52        259.71        35.54 o                         
  11   0   9         63.93         33.69        33.98 o                         
  13   0   9          3.80         18.05        54.09 o                         
  15   0   9        105.75         99.89       216.59 o                         
 -19   1   9         68.47         95.91        35.47 o                         
 -18   1   9        338.00        396.02        43.88 o                         
 -17   1   9        105.39         78.39        31.72 o                         
 -16   1   9        266.74        262.20        32.34 o                         
 -15   1   9         59.07         70.63        22.26 o                         
 -14   1   9        544.51        568.51        34.67 o                         
 -13   1   9          0.18         -3.56        17.97 o                         
 -12   1   9          0.03        -12.72        12.72 o                         
 -11   1   9         37.29         16.89        12.74 o                         
 -10   1   9         35.64         62.46        15.27 o                         
  -9   1   9         20.61          2.42        10.49 o                         
  -8   1   9        464.26        404.48        23.49 o                         
  -7   1   9        791.13        782.91        36.72 o                         
  -6   1   9       1195.24       1178.57        52.99 o                         
  -5   1   9          0.08         14.15         9.52 o                         
  -4   1   9         71.99         53.84         7.32 o                         
  -3   1   9       1196.70       1133.58        44.96 o                         
  -2   1   9        669.18        623.94        25.82 o                         
  -1   1   9       2063.56       1965.67        77.66 o                         
   0   1   9         83.62         89.16         8.64 o                         
   1   1   9       1815.69       2118.73        91.15 o                         
   2   1   9       3144.35       3742.22       169.70 o                         
   3   1   9        586.83        620.65        32.16 o                         
   4   1   9         43.93         50.14        11.41 o                         
   5   1   9         86.33         83.83        18.40 o                         
   6   1   9        742.82        819.09        46.90 o                         
   7   1   9         11.91          6.46        15.49 o                         
   8   1   9        542.23        617.04        39.15 o                         
   9   1   9        376.63        407.48        42.21 o                         
  10   1   9        696.81        777.24        52.45 o                         
  11   1   9         15.15        -11.51        23.57 o                         
  12   1   9        308.38        300.10        35.98 o                         
  13   1   9        177.20        177.35        36.81 o                         
  14   1   9          1.78        -40.59        40.59 o                         
  15   1   9          2.67        -40.22        40.22 o                         
 -19   2   9        179.57        218.95        42.92 o                         
 -18   2   9          1.44         36.20        34.37 o                         
 -17   2   9          3.17         43.55        30.15 o                         
 -16   2   9         12.86         12.50        27.63 o                         
 -15   2   9          0.99         -0.78        22.69 o                         
 -14   2   9        400.14        370.63        41.02 o                         
 -13   2   9       2776.26       2842.36       148.99 o                         
 -12   2   9       1227.87       1211.50        56.24 o                         
 -11   2   9        520.33        517.36        28.45 o                         
 -10   2   9        271.86        313.80        19.19 o                         
  -9   2   9        646.97        747.87        35.77 o                         
  -8   2   9          1.86         11.87         9.41 o                         
  -7   2   9        345.06        265.71        15.91 o                         
  -6   2   9        460.94        458.72        23.66 o                         
  -5   2   9       3858.73       3830.68       148.69 o                         
  -4   2   9        956.50       1006.45        40.15 o                         
  -3   2   9        483.82        466.58        27.22 o                         
  -2   2   9        183.11        147.47        15.28 o                         
  -1   2   9        939.54        968.51        56.34 o                         
   0   2   9        170.39        153.87        17.28 o                         
   1   2   9       1573.27       1881.62        76.62 o                         
   2   2   9        290.54        364.61        31.00 o                         
   3   2   9         55.95         50.30        10.60 o                         
   4   2   9       1078.56       1098.56        55.40 o                         
   5   2   9        207.99        193.71        16.66 o                         
   6   2   9         73.80         76.99        14.86 o                         
   7   2   9        386.63        377.05        29.94 o                         
   8   2   9          3.32         -5.65        17.41 o                         
   9   2   9       1395.22       1453.95        80.69 o                         
  10   2   9          4.12        -23.51        25.65 o                         
  11   2   9          0.58        -19.45        26.99 o                         
  12   2   9         54.82         45.50        28.11 o                         
  13   2   9         10.38         17.67        31.02 o                         
  14   2   9         83.53         83.87        36.76 o                         
  15   2   9          2.93        -41.43        41.43 o                         
 -18   3   9          0.07         37.43        34.47 o                         
 -17   3   9         99.44         81.56        30.47 o                         
 -16   3   9         52.06         83.03        28.18 o                         
 -15   3   9          3.08         22.29        23.55 o                         
 -14   3   9         30.08         -5.77        22.48 o                         
 -13   3   9          0.00         36.23        22.42 o                         
 -12   3   9       1806.35       1810.01        95.94 o                         
 -11   3   9        107.38        115.55        21.44 o                         
 -10   3   9        537.67        565.47        30.63 o                         
  -9   3   9        488.65        492.46        26.36 o                         
  -8   3   9       1005.62       1032.26        52.47 o                         
  -7   3   9       1675.24       1585.77        76.93 o                         
  -6   3   9        673.79        698.89        36.16 o                         
  -5   3   9        891.30        881.99        38.91 o                         
  -4   3   9         91.32         84.34        16.61 o                         
  -3   3   9        101.34        157.74        17.18 o                         
  -2   3   9        558.23        616.44        38.55 o                         
  -1   3   9         22.93         41.69        15.20 o                         
   0   3   9        531.60        705.96        88.58 o                         
   1   3   9        248.80        250.24        15.98 o                         
   2   3   9          1.48          0.26        17.69 o                         
   3   3   9          3.15         29.55         9.98 o                         
   4   3   9        454.22        404.29        24.55 o                         
   5   3   9        152.59        174.39        15.81 o                         
   6   3   9          0.52        550.62       164.12 o                         
   7   3   9         19.00         12.14        17.39 o                         
   8   3   9       1937.53       1775.96        96.71 o                         
   9   3   9         97.91        252.29        30.19 o                         
  10   3   9        135.72        164.83        28.49 o                         
  11   3   9        211.69        208.55        31.60 o                         
  12   3   9       1720.76       1750.76       110.05 o                         
  13   3   9         19.36         25.59        33.67 o                         
  14   3   9         74.42        114.55        38.33 o                         
  15   3   9          8.41          1.45        77.44 o                         
 -17   4   9         58.41         69.13        40.69 o                         
 -16   4   9        226.93        228.19        38.82 o                         
 -15   4   9         17.58         18.09        37.34 o                         
 -14   4   9        260.16        271.38        33.62 o                         
 -13   4   9        198.98        297.03        47.51 o                         
 -12   4   9          0.01        -17.16        23.15 o                         
 -11   4   9        145.48        133.35        23.55 o                         
 -10   4   9        385.51        349.57        33.81 o                         
  -9   4   9       1060.79        936.66        49.24 o                         
  -8   4   9        532.23        537.40        41.25 o                         
  -7   4   9          5.06         20.71        14.22 o                         
  -6   4   9        105.88         88.58        14.90 o                         
  -5   4   9       1203.50       1120.80        54.88 o                         
  -4   4   9          4.89         -0.29        10.66 o                         
  -3   4   9        348.70        329.28        21.83 o                         
  -2   4   9        651.50        707.18        44.81 o                         
  -1   4   9        834.83        851.59        51.76 o                         
   0   4   9        147.46        155.32        40.72 o                         
   1   4   9        106.82        128.55        13.74 o                         
   2   4   9          0.07          3.38        12.84 o                         
   3   4   9        102.19        109.79        15.02 o                         
   4   4   9         88.29         87.68        14.47 o                         
   5   4   9         48.62         70.22        15.36 o                         
   6   4   9         74.84         84.05        16.36 o                         
   7   4   9        124.79        112.32        22.84 o                         
   8   4   9       1340.98       1466.53        90.06 o                         
   9   4   9        651.50        565.37        55.38 o                         
  10   4   9        315.49        310.95        59.22 o                         
  11   4   9        112.15         96.35        31.99 o                         
  12   4   9          7.17         -0.26        33.47 o                         
  13   4   9         51.73         -6.14        38.55 o                         
  14   4   9         24.98         38.84        47.50 o                         
 -16   5   9         63.89        113.80        47.54 o                         
 -15   5   9         56.09        121.08        40.91 o                         
 -14   5   9         38.68         28.94        44.80 o                         
 -13   5   9        171.43        136.45        32.83 o                         
 -12   5   9        520.68        487.33        42.37 o                         
 -11   5   9          0.19         22.52        36.54 o                         
 -10   5   9       1124.38        985.60        61.65 o                         
  -9   5   9        127.76        116.05        27.03 o                         
  -8   5   9          2.50         26.86        18.76 o                         
  -7   5   9         93.41        100.31        18.99 o                         
  -6   5   9         17.03         51.77        19.12 o                         
  -5   5   9          4.87         41.26        18.13 o                         
  -4   5   9         16.72         26.07        16.37 o                         
  -3   5   9        117.69        124.59        27.12 o                         
  -2   5   9         15.45         17.62        16.57 o                         
  -1   5   9        255.34        300.75        25.68 o                         
   0   5   9          3.13        -38.24        48.34 o                         
   1   5   9        141.20        103.24        43.33 o                         
   2   5   9        378.98        366.99        36.17 o                         
   3   5   9         30.11         23.10        19.68 o                         
   4   5   9         21.43         41.85        20.21 o                         
   5   5   9        463.16        460.50        39.65 o                         
   6   5   9        341.25        264.23        36.85 o                         
   7   5   9       1017.58        979.84       108.28 o                         
   8   5   9         12.88         31.70        32.75 o                         
   9   5   9        164.15        114.38        47.63 o                         
  10   5   9        238.81        218.07        59.03 o                         
  11   5   9        183.29        231.65        56.88 o                         
  12   5   9        377.33        430.00        70.59 o                         
  13   5   9         90.03         67.36        75.57 o                         
 -15   6   9         39.93         52.03        48.62 o                         
 -14   6   9        163.79        197.43        43.25 o                         
 -13   6   9        405.94        336.07        44.35 o                         
 -12   6   9         95.29        144.70        39.95 o                         
 -11   6   9         91.68        194.54        39.02 o                         
 -10   6   9        450.11        397.70        62.73 o                         
  -9   6   9        121.48        150.16        34.81 o                         
  -8   6   9        342.31        399.66        43.34 o                         
  -7   6   9         64.61         86.52        25.25 o                         
  -6   6   9          8.59         11.86        23.56 o                         
  -5   6   9          1.26          6.54        21.34 o                         
  -4   6   9         31.18         33.88        22.07 o                         
  -3   6   9        140.29        163.65        24.74 o                         
  -2   6   9          0.11         32.76        20.51 o                         
  -1   6   9         99.97         77.79        25.41 o                         
   0   6   9         25.41         58.60        32.19 o                         
   1   6   9          0.66         -4.26        29.30 o                         
   2   6   9          1.33         23.71        28.55 o                         
   3   6   9        198.09        269.39        53.37 o                         
   4   6   9         45.19         -9.51        61.76 o                         
   5   6   9        937.72        858.26        88.72 o                         
   6   6   9        609.94        566.86        69.61 o                         
   7   6   9        209.33        245.06        54.63 o                         
   8   6   9         67.55         47.71        51.58 o                         
   9   6   9         67.00         74.45        54.90 o                         
  10   6   9        149.06        167.44        59.05 o                         
  11   6   9         16.84         32.71        60.28 o                         
 -13   7   9          8.16         80.30        46.83 o                         
 -12   7   9          1.58          4.71        39.61 o                         
 -11   7   9        146.74        149.23        45.20 o                         
 -10   7   9         36.06         76.58        34.37 o                         
  -9   7   9        122.64        134.38        34.31 o                         
  -8   7   9        122.89        154.64        43.80 o                         
  -7   7   9         41.61         64.54        32.39 o                         
  -6   7   9          0.58         -1.69        26.00 o                         
  -5   7   9        139.56        138.42        28.07 o                         
  -4   7   9        106.65        120.12        29.08 o                         
  -3   7   9        184.73        220.79        37.52 o                         
  -2   7   9        219.39        198.05        30.95 o                         
  -1   7   9        443.07        453.69        73.42 o                         
   0   7   9        174.76        124.33        37.52 o                         
   1   7   9         27.91         79.47        36.80 o                         
   2   7   9         62.63         54.33        38.02 o                         
   3   7   9         23.97         46.60        39.69 o                         
   4   7   9        407.60        498.66        69.39 o                         
   5   7   9       1278.19        959.61       135.83 o                         
   6   7   9         29.43         -7.71        57.58 o                         
   7   7   9         62.71         29.00        46.49 o                         
   8   7   9         31.16         -5.60        54.95 o                         
   9   7   9          0.00         71.03        64.24 o                         
 -10   8   9          0.56         -4.35        46.00 o                         
  -9   8   9        245.81        255.91        49.37 o                         
  -8   8   9         31.39         16.38        38.31 o                         
  -7   8   9        510.32        453.00        55.00 o                         
  -6   8   9         41.12         21.09        39.43 o                         
  -5   8   9         10.96          3.38        37.13 o                         
  -4   8   9        133.82        117.99        35.81 o                         
  -3   8   9         71.51         87.29        32.50 o                         
  -2   8   9          2.95         24.93        35.70 o                         
  -1   8   9          3.37        -57.52        57.52 o                         
   0   8   9         76.97         62.85        46.19 o                         
   1   8   9          5.09         42.00        48.21 o                         
   2   8   9          6.03         80.14        52.89 o                         
   3   8   9          1.43         82.20        55.57 o                         
   4   8   9         13.53         66.18        55.00 o                         
   5   8   9        159.00        152.86        61.71 o                         
   6   8   9         17.17        -42.16        76.08 o                         
  -3   9   9          0.33         21.08        46.99 o                         
  -2   9   9         42.30         -4.36        77.15 o                         
  -1   9   9        221.18        302.00        74.65 o                         
 -18   0  10        286.65        499.01        73.48 o                         
 -16   0  10         35.98         88.54        43.56 o                         
 -14   0  10         51.48         49.56        27.96 o                         
 -12   0  10          9.86         -2.18        28.92 o                         
 -10   0  10        148.31        280.15        28.43 o                         
  -8   0  10          0.30         17.68        21.17 o                         
  -6   0  10       4576.02       5314.74       321.19 o                         
  -4   0  10         10.16          7.21        10.47 o                         
  -2   0  10        196.06        203.42        18.13 o                         
   0   0  10       5972.25       5648.98       343.86 o                         
   2   0  10        640.86        549.97        38.77 o                         
   4   0  10       2936.22       2995.04       212.22 o                         
   6   0  10        686.91        725.92        63.63 o                         
   8   0  10       1950.14       2061.10       208.82 o                         
  10   0  10       2426.02       2284.65       170.84 o                         
  12   0  10        243.29         98.15        51.58 o                         
  14   0  10          8.02        -50.49        50.49 o                         
 -19   1  10         78.92        143.28        38.63 o                         
 -18   1  10         29.57         45.65        35.20 o                         
 -17   1  10         31.99         24.67        34.94 o                         
 -16   1  10        103.75         96.42        26.52 o                         
 -15   1  10          2.41         14.82        21.34 o                         
 -14   1  10        340.17        361.64        26.92 o                         
 -13   1  10         37.85         37.05        16.90 o                         
 -12   1  10          6.24         39.48        16.60 o                         
 -11   1  10         14.49         12.96        16.04 o                         
 -10   1  10        266.82        350.93        21.29 o                         
  -9   1  10       1908.45       2110.00        94.07 o                         
  -8   1  10        857.96        866.40        39.96 o                         
  -7   1  10       4412.60       4361.98       190.54 o                         
  -6   1  10       1103.09       1041.51        47.92 o                         
  -5   1  10       3249.89       3457.47       149.25 o                         
  -4   1  10       2075.83       2268.11        89.01 o                         
  -3   1  10         81.78        109.14        11.12 o                         
  -2   1  10         29.24         36.57        14.43 o                         
  -1   1  10       1575.17       1567.85        64.28 o                         
   0   1  10         57.53         96.34         9.92 o                         
   1   1  10        913.92       1095.00        54.88 o                         
   2   1  10       2397.04       2598.05       119.20 o                         
   3   1  10       2698.61       2963.98       136.46 o                         
   4   1  10         29.42         41.03        11.66 o                         
   5   1  10        422.49        486.56        39.02 o                         
   6   1  10        974.31       1152.73        62.35 o                         
   7   1  10         77.64         93.14        18.31 o                         
   8   1  10        963.40        922.70        55.20 o                         
   9   1  10       5592.14       5306.06       271.84 o                         
  10   1  10          4.23         11.67        22.36 o                         
  11   1  10        766.87        657.72        49.03 o                         
  12   1  10         45.74        -27.93        38.00 o                         
  13   1  10         49.59          6.71        42.33 o                         
  14   1  10          5.97        -41.82        41.82 o                         
  15   1  10         29.13        -27.68        93.19 o                         
 -18   2  10          2.07         -8.84        35.58 o                         
 -17   2  10          4.88         28.05        28.56 o                         
 -16   2  10        157.95        152.17        29.86 o                         
 -15   2  10        429.87        418.86        40.18 o                         
 -14   2  10        932.08        949.54        56.07 o                         
 -13   2  10       1142.74       1162.56        59.59 o                         
 -12   2  10         55.15         72.15        23.14 o                         
 -11   2  10        412.23        447.84        31.72 o                         
 -10   2  10        112.70        121.17        14.10 o                         
  -9   2  10          1.77         14.74        10.91 o                         
  -8   2  10        129.13        144.93        12.97 o                         
  -7   2  10       2041.69       1869.70        80.80 o                         
  -6   2  10        744.55        782.17        36.59 o                         
  -5   2  10        930.74       1051.62        43.51 o                         
  -4   2  10        210.83        202.54        11.55 o                         
  -3   2  10       3528.40       3273.40       160.48 o                         
  -2   2  10        163.50        169.38        16.60 o                         
  -1   2  10        969.80        941.49        55.43 o                         
   0   2  10         92.26        109.32        16.03 o                         
   1   2  10        863.68       1095.22        68.95 o                         
   2   2  10        939.05       1062.75        51.14 o                         
   3   2  10       1736.50       1740.80        81.38 o                         
   4   2  10        642.93        650.54        35.86 o                         
   5   2  10        174.87        186.82        23.37 o                         
   6   2  10        145.61        170.19        25.44 o                         
   7   2  10        131.26        149.14        19.92 o                         
   8   2  10         13.06          1.59        19.84 o                         
   9   2  10        235.20        207.46        26.36 o                         
  10   2  10         33.92         70.72        27.47 o                         
  11   2  10        293.39        238.31        33.69 o                         
  12   2  10          0.57        -31.65        31.65 o                         
  13   2  10        558.06        621.98        53.06 o                         
  14   2  10        188.80        107.21        37.89 o                         
  15   2  10        124.05        173.30        88.94 o                         
 -18   3  10          1.06          5.72        35.27 o                         
 -17   3  10        108.18        119.13        31.21 o                         
 -16   3  10        207.33        208.33        33.15 o                         
 -15   3  10        565.03        640.89        45.68 o                         
 -14   3  10          6.34         12.93        22.30 o                         
 -13   3  10        556.34        556.43        39.20 o                         
 -12   3  10         97.20         77.86        20.73 o                         
 -11   3  10        247.75        274.10        20.33 o                         
 -10   3  10        502.05        526.14        28.69 o                         
  -9   3  10        145.63        166.77        15.39 o                         
  -8   3  10          5.36         -1.16        10.32 o                         
  -7   3  10        240.72        184.50        15.87 o                         
  -6   3  10        237.02        245.28        20.85 o                         
  -5   3  10       1713.15       1783.84        77.76 o                         
  -4   3  10       2992.23       2928.01       161.35 o                         
  -3   3  10        188.09        269.63        22.86 o                         
  -2   3  10        167.64        179.15        18.14 o                         
  -1   3  10        538.20        502.45        33.87 o                         
   0   3  10        504.49        479.87        37.90 o                         
   1   3  10        286.36        326.77        27.22 o                         
   2   3  10       1099.50       1110.36        52.93 o                         
   3   3  10        797.12        767.68        40.87 o                         
   4   3  10        707.99        768.75        40.41 o                         
   5   3  10       2296.54       2217.45       105.01 o                         
   6   3  10          0.50          8.33        13.90 o                         
   7   3  10         44.76         64.12        18.28 o                         
   8   3  10         95.71        124.25        24.33 o                         
   9   3  10        476.35        456.46        39.69 o                         
  10   3  10         70.55        100.67        28.27 o                         
  11   3  10          9.14          3.49        28.98 o                         
  12   3  10        466.13        425.17        45.47 o                         
  13   3  10        482.28        481.53        48.89 o                         
  14   3  10         10.16         27.68        41.17 o                         
 -17   4  10          3.66         29.73        36.75 o                         
 -16   4  10        233.19        293.10        41.02 o                         
 -15   4  10          3.59         21.53        31.66 o                         
 -14   4  10          8.96         10.99        27.75 o                         
 -13   4  10          2.18         33.89        28.25 o                         
 -12   4  10        798.69        791.35        52.89 o                         
 -11   4  10        524.86        597.62        43.35 o                         
 -10   4  10        172.31        172.51        21.31 o                         
  -9   4  10        223.21        205.39        21.48 o                         
  -8   4  10        339.32        316.03        24.31 o                         
  -7   4  10         11.37         25.44        14.74 o                         
  -6   4  10          8.35         10.26        12.97 o                         
  -5   4  10          6.08          6.93        15.12 o                         
  -4   4  10        909.35        950.57        86.76 o                         
  -3   4  10        156.12        179.05        20.31 o                         
  -2   4  10        327.01        308.00        27.05 o                         
  -1   4  10          8.09          8.24        15.04 o                         
   0   4  10        743.24        663.86        84.75 o                         
   1   4  10         60.50         85.50        15.43 o                         
   2   4  10        212.11        240.56        24.10 o                         
   3   4  10         25.11         29.71        15.47 o                         
   4   4  10        118.09        125.52        17.21 o                         
   5   4  10          4.74         -3.44        26.08 o                         
   6   4  10        288.42        269.95        23.89 o                         
   7   4  10          4.07          5.78        22.75 o                         
   8   4  10        195.54        136.43        32.24 o                         
   9   4  10        150.70        128.68        31.49 o                         
  10   4  10        299.73        345.23        42.74 o                         
  11   4  10         87.39        100.26        37.52 o                         
  12   4  10         31.16         39.04        45.17 o                         
  13   4  10        533.87        447.43        66.76 o                         
 -16   5  10        286.96        336.20        54.42 o                         
 -15   5  10        773.67        815.23        73.46 o                         
 -14   5  10         55.65         75.13        39.43 o                         
 -13   5  10         40.70         73.75        33.16 o                         
 -12   5  10        131.46        111.78        37.34 o                         
 -11   5  10         80.44         90.37        43.52 o                         
 -10   5  10        672.58        598.53        53.74 o                         
  -9   5  10        839.31        943.94        85.97 o                         
  -8   5  10        252.36        307.86        30.66 o                         
  -7   5  10        669.44        621.34        43.69 o                         
  -6   5  10        101.78         85.67        24.15 o                         
  -5   5  10        170.60        182.39        34.26 o                         
  -4   5  10          0.21          6.69        17.06 o                         
  -3   5  10          3.56        -16.84        16.84 o                         
  -2   5  10        226.68        219.43        23.65 o                         
  -1   5  10        263.56        284.36        28.00 o                         
   0   5  10         43.28         11.41        42.75 o                         
   1   5  10         87.10         81.67        24.07 o                         
   2   5  10        160.09        143.98        27.20 o                         
   3   5  10         73.61         94.31        27.82 o                         
   4   5  10        272.36        254.87        35.38 o                         
   5   5  10       1800.19       1582.45        97.60 o                         
   6   5  10         74.57         71.69        39.50 o                         
   7   5  10        334.64        349.57        65.28 o                         
   8   5  10        235.76        299.02        56.75 o                         
   9   5  10        268.19        225.15        55.96 o                         
  10   5  10          1.76         -3.53        49.49 o                         
  11   5  10         39.91         16.37        52.35 o                         
  12   5  10         51.85        -15.46        64.21 o                         
 -14   6  10        515.38        590.54        84.39 o                         
 -13   6  10        158.59        205.78        40.98 o                         
 -12   6  10         32.94         17.98        38.49 o                         
 -11   6  10         35.62         69.06        34.63 o                         
 -10   6  10         12.44         27.07        32.64 o                         
  -9   6  10        494.42        503.65        52.61 o                         
  -8   6  10          2.80         16.44        26.26 o                         
  -7   6  10        431.80        512.14        60.78 o                         
  -6   6  10         21.14         18.45        24.73 o                         
  -5   6  10         54.58         55.74        22.71 o                         
  -4   6  10          4.71          1.77        21.00 o                         
  -3   6  10          0.13          4.81        22.35 o                         
  -2   6  10        291.36        298.84        30.67 o                         
  -1   6  10         64.03         47.28        24.68 o                         
   0   6  10        493.17        458.96        45.50 o                         
   1   6  10        139.78        136.47        34.18 o                         
   2   6  10        547.19        548.79        49.54 o                         
   3   6  10          6.09        -15.17        32.66 o                         
   4   6  10        185.72        153.40        42.83 o                         
   5   6  10          1.64         34.68        40.08 o                         
   6   6  10         92.28         45.90        43.29 o                         
   7   6  10        160.79        149.41        48.23 o                         
   8   6  10        100.61        150.54        86.25 o                         
   9   6  10          7.74        -15.56        50.68 o                         
  10   6  10          0.81         23.49        62.21 o                         
 -12   7  10         75.46        123.48        55.21 o                         
 -11   7  10        101.49        180.76        45.49 o                         
 -10   7  10          1.04        -34.30        34.30 o                         
  -9   7  10        656.42        596.60        60.17 o                         
  -8   7  10         18.85         22.12        32.00 o                         
  -7   7  10         10.15          8.92        36.14 o                         
  -6   7  10         24.72        -10.39        33.10 o                         
  -5   7  10        100.15        113.81        29.86 o                         
  -4   7  10          0.95        -28.99        28.99 o                         
  -3   7  10          1.42        -14.35        27.79 o                         
  -2   7  10        156.95        201.46        31.82 o                         
  -1   7  10         81.63         21.03        80.56 o                         
   0   7  10        219.20        228.85        42.34 o                         
   1   7  10         63.76         67.55        38.62 o                         
   2   7  10         30.83         29.88        66.88 o                         
   3   7  10         39.17         53.99        66.22 o                         
   4   7  10         31.88          2.58        51.58 o                         
   5   7  10        433.19        581.53        78.69 o                         
   6   7  10         66.42        114.47        55.83 o                         
   7   7  10        213.47        161.32        57.67 o                         
   8   7  10         14.68        -11.91        58.46 o                         
  -9   8  10         64.21         75.32        47.48 o                         
  -8   8  10         47.57         65.84        40.81 o                         
  -7   8  10          8.92         69.37        41.79 o                         
  -6   8  10          2.23        -29.62        39.95 o                         
  -5   8  10         74.95        120.20        43.80 o                         
  -4   8  10          3.05         37.56        33.00 o                         
  -3   8  10         66.79         54.68        32.76 o                         
  -2   8  10         75.51         -6.39       114.01 o                         
  -1   8  10        278.61        251.03        62.79 o                         
   0   8  10        192.62        261.74        54.09 o                         
   1   8  10         22.68         79.57        56.71 o                         
   2   8  10         94.96        218.97        63.19 o                         
   3   8  10         14.90         48.25        55.52 o                         
   4   8  10         16.87         38.14        58.82 o                         
   5   8  10          0.30         71.58        66.66 o                         
 -19   0  11        271.01        257.41        63.93 o                         
 -17   0  11        875.04        779.08        89.66 o                         
 -15   0  11        257.72        277.33        39.21 o                         
 -13   0  11         15.33        -13.88        22.64 o                         
 -11   0  11        312.79        397.32        35.87 o                         
  -9   0  11          4.64         -0.98        16.63 o                         
  -7   0  11         59.87         71.42        15.92 o                         
  -5   0  11        582.43        749.56        50.99 o                         
  -3   0  11        366.21        284.82        23.34 o                         
  -1   0  11        396.16        416.69        41.14 o                         
   1   0  11         30.40        -19.29        19.54 o                         
   3   0  11          2.16          3.06        20.58 o                         
   5   0  11        824.82       1016.02       116.61 o                         
   7   0  11       1389.83       1506.95       117.22 o                         
   9   0  11       3148.44       2987.55       217.88 o                         
  11   0  11        727.83        746.20        70.53 o                         
  13   0  11        512.70        539.61        85.93 o                         
 -19   1  11          2.97         26.87        35.09 o                         
 -18   1  11          1.15         20.59        30.51 o                         
 -17   1  11          7.48         66.44        30.08 o                         
 -16   1  11         93.50        136.83        28.12 o                         
 -15   1  11          2.65         13.20        23.91 o                         
 -14   1  11        299.61        246.77        23.72 o                         
 -13   1  11        207.04        202.63        20.97 o                         
 -12   1  11        270.52        303.44        22.51 o                         
 -11   1  11         20.33         -3.78        14.37 o                         
 -10   1  11          2.21         -4.42        12.50 o                         
  -9   1  11         77.14         80.25        13.22 o                         
  -8   1  11        229.12        306.99        21.45 o                         
  -7   1  11        553.20        571.16        29.14 o                         
  -6   1  11        343.97        442.27        23.86 o                         
  -5   1  11         15.00         33.62         9.06 o                         
  -4   1  11       1096.55       1125.95        49.75 o                         
  -3   1  11        827.51        797.06        33.51 o                         
  -2   1  11         73.36         96.08         9.36 o                         
  -1   1  11        264.87        265.06        28.06 o                         
   0   1  11         55.16         62.81        10.90 o                         
   1   1  11         98.86        103.16        16.23 o                         
   2   1  11        386.35        433.25        32.61 o                         
   3   1  11         19.15         30.44        11.99 o                         
   4   1  11        187.35        230.37        18.84 o                         
   5   1  11        986.59       1110.30        61.58 o                         
   6   1  11       1588.56       1698.27        89.31 o                         
   7   1  11        264.61        309.74        27.97 o                         
   8   1  11       2391.89       2429.87       129.21 o                         
   9   1  11        667.79        831.73        51.87 o                         
  10   1  11       3368.96       3168.19       164.62 o                         
  11   1  11         58.10         62.96        30.53 o                         
  12   1  11        110.84        113.12        43.21 o                         
  13   1  11         28.41        -42.61        42.61 o                         
  14   1  11         21.18         -3.77        46.90 o                         
 -18   2  11         23.97         77.09        36.04 o                         
 -17   2  11         64.67         15.69        28.07 o                         
 -16   2  11         10.00         -5.39        27.41 o                         
 -15   2  11        151.26        167.22        27.70 o                         
 -14   2  11        123.48        145.25        24.48 o                         
 -13   2  11          0.78          9.93        17.87 o                         
 -12   2  11        120.99         72.06        15.84 o                         
 -11   2  11        134.31        164.53        18.73 o                         
 -10   2  11          7.64         29.78        15.34 o                         
  -9   2  11          6.46         19.27        11.59 o                         
  -8   2  11        443.20        492.57        26.65 o                         
  -7   2  11        645.50        682.67        33.09 o                         
  -6   2  11        411.42        439.23        23.04 o                         
  -5   2  11        685.67        582.97        26.20 o                         
  -4   2  11         93.79        116.30         9.03 o                         
  -3   2  11        161.02        171.90        15.83 o                         
  -2   2  11         58.29         58.35        18.56 o                         
  -1   2  11         85.17         85.47        16.43 o                         
   0   2  11       2552.87       2570.68       103.02 o                         
   1   2  11        266.20        329.00        19.49 o                         
   2   2  11         20.86          0.27        53.89 o                         
   3   2  11       1198.94       1193.91        58.27 o                         
   4   2  11         10.26          0.69        12.44 o                         
   5   2  11        100.84        119.47        16.14 o                         
   6   2  11          1.46        -17.89        17.89 o                         
   7   2  11        107.04        177.75        29.08 o                         
   8   2  11        994.37       1046.70        77.21 o                         
   9   2  11         16.61          9.45        24.27 o                         
  10   2  11         67.39         78.43        29.52 o                         
  11   2  11         68.82         75.58        32.57 o                         
  12   2  11        153.49        100.22        35.67 o                         
  13   2  11          2.38        -13.57        35.35 o                         
  14   2  11         56.98        -10.95        44.11 o                         
 -18   3  11        174.76        229.46        40.39 o                         
 -17   3  11         89.34        105.28        33.00 o                         
 -16   3  11        208.55        218.26        34.48 o                         
 -15   3  11         14.76         -1.09        29.23 o                         
 -14   3  11         65.40         85.24        25.82 o                         
 -13   3  11         52.39         55.78        23.36 o                         
 -12   3  11        758.37        784.00        48.36 o                         
 -11   3  11       2184.16       2247.53        98.45 o                         
 -10   3  11         47.45         33.36        13.64 o                         
  -9   3  11        110.86        118.33        14.70 o                         
  -8   3  11          1.78        -12.89        12.89 o                         
  -7   3  11        153.47        158.03        15.88 o                         
  -6   3  11        442.58        522.78        67.70 o                         
  -5   3  11        117.26         98.91        16.88 o                         
  -4   3  11        724.27        736.29        46.23 o                         
  -3   3  11        216.39        202.65        20.13 o                         
  -2   3  11        198.16        176.79        19.83 o                         
  -1   3  11          0.11         -1.42        13.40 o                         
   0   3  11        488.38        542.84        54.14 o                         
   1   3  11          5.99         40.59        15.22 o                         
   2   3  11        538.45        620.88        34.46 o                         
   3   3  11        281.93        312.52        22.01 o                         
   4   3  11       1316.22       1298.99        68.89 o                         
   5   3  11        100.50        128.01        16.15 o                         
   6   3  11         35.94         67.89        16.36 o                         
   7   3  11          1.08          4.78        18.86 o                         
   8   3  11       1902.89       1847.52       106.96 o                         
   9   3  11        113.97        109.42        39.50 o                         
  10   3  11        656.68        612.29        50.13 o                         
  11   3  11        744.88        787.27        60.72 o                         
  12   3  11         45.80         50.70        38.93 o                         
  13   3  11        141.61        179.25        44.42 o                         
 -17   4  11          1.09         28.26        43.24 o                         
 -16   4  11         28.53         25.41        37.95 o                         
 -15   4  11        180.21        203.10        40.70 o                         
 -14   4  11         71.09        109.68        46.49 o                         
 -13   4  11        369.16        408.79        43.40 o                         
 -12   4  11         54.47         71.42        28.26 o                         
 -11   4  11         63.53         57.05        28.44 o                         
 -10   4  11       1184.69       1207.33        69.96 o                         
  -9   4  11       2533.66       2388.83       126.66 o                         
  -8   4  11        131.67        121.44        23.98 o                         
  -7   4  11        314.39        318.04        28.25 o                         
  -6   4  11        263.82        289.27        26.62 o                         
  -5   4  11         15.11         27.86        17.12 o                         
  -4   4  11        695.36        696.43        51.01 o                         
  -3   4  11        104.96        139.42        19.87 o                         
  -2   4  11         35.96         48.17        17.42 o                         
  -1   4  11       1292.22       1253.14        73.35 o                         
   0   4  11         21.46         -4.90        21.95 o                         
   1   4  11         15.85        -18.87        22.07 o                         
   2   4  11        349.43        365.11        41.56 o                         
   3   4  11         45.88         26.37        22.01 o                         
   4   4  11         53.69         56.83        29.60 o                         
   5   4  11        690.12        634.94        45.73 o                         
   6   4  11        549.49        512.94        42.56 o                         
   7   4  11         80.40         96.07        40.21 o                         
   8   4  11        309.89        377.81        95.78 o                         
   9   4  11        347.15        299.95        57.71 o                         
  10   4  11        703.41        784.62        85.55 o                         
  11   4  11         99.33         23.82        53.88 o                         
  12   4  11         23.68         -6.67        57.36 o                         
  13   4  11         88.60          4.84        90.02 o                         
 -16   5  11         21.48        -12.06        46.65 o                         
 -15   5  11        130.91         93.76        68.67 o                         
 -14   5  11          6.35         22.19        39.06 o                         
 -13   5  11         36.07         68.83        36.19 o                         
 -12   5  11         45.14         85.32        33.89 o                         
 -11   5  11        191.54        204.29        37.41 o                         
 -10   5  11         34.66         94.21        40.19 o                         
  -9   5  11          0.02         17.75        23.88 o                         
  -8   5  11        386.93        358.04        32.89 o                         
  -7   5  11         33.54         17.13        19.21 o                         
  -6   5  11       1125.59       1080.97        67.29 o                         
  -5   5  11          9.93         17.87        19.14 o                         
  -4   5  11       1264.38       1163.08        71.67 o                         
  -3   5  11        630.90        603.43        43.31 o                         
  -2   5  11        305.70        328.59        29.74 o                         
  -1   5  11        691.05        551.61        44.38 o                         
   0   5  11       1749.19       1587.56        96.41 o                         
   1   5  11         25.07         29.65        27.38 o                         
   2   5  11        377.66        369.19        50.91 o                         
   3   5  11        398.53        369.47        36.90 o                         
   4   5  11        218.08        188.84        33.99 o                         
   5   5  11        108.23         62.36        39.45 o                         
   6   5  11         99.25         48.37        92.75 o                         
   7   5  11         71.01         75.01        44.03 o                         
   8   5  11        170.74        229.88        52.91 o                         
   9   5  11         73.77         28.34        48.62 o                         
  10   5  11         11.15         16.55        53.67 o                         
  11   5  11         17.33          3.16        56.82 o                         
 -14   6  11        341.14        427.18        64.55 o                         
 -13   6  11         12.93         41.76        37.85 o                         
 -12   6  11         73.51         34.67        36.14 o                         
 -11   6  11          9.27         24.64        35.36 o                         
 -10   6  11        136.94         93.64        56.31 o                         
  -9   6  11         62.95         69.70        33.12 o                         
  -8   6  11         15.13        -16.09        28.10 o                         
  -7   6  11          0.17         27.17        25.20 o                         
  -6   6  11        333.72        288.72        32.70 o                         
  -5   6  11          7.25         26.09        21.90 o                         
  -4   6  11        484.97        430.19        38.00 o                         
  -3   6  11       1256.47       1033.23        66.15 o                         
  -2   6  11        629.28        611.87        46.32 o                         
  -1   6  11        474.25        493.30       125.89 o                         
   0   6  11         65.28         39.46        35.99 o                         
   1   6  11         63.83         45.43        32.99 o                         
   2   6  11         75.65         80.91        34.12 o                         
   3   6  11          1.45         24.55        33.70 o                         
   4   6  11          0.28         45.06        57.37 o                         
   5   6  11         80.68         85.02        45.48 o                         
   6   6  11        128.34        148.09        60.46 o                         
   7   6  11         11.87         32.82        47.73 o                         
   8   6  11         36.85          7.36        52.41 o                         
   9   6  11          1.33         -8.08        50.18 o                         
  10   6  11         22.87         27.81        61.51 o                         
 -12   7  11         12.01         32.43        45.30 o                         
 -11   7  11          0.11         35.10        43.30 o                         
 -10   7  11        748.07        780.66        70.70 o                         
  -9   7  11          2.94         19.35        39.12 o                         
  -8   7  11        832.34        587.02        57.02 o                         
  -7   7  11        343.67        356.84        67.48 o                         
  -6   7  11          3.39         25.08        30.10 o                         
  -5   7  11          0.03         30.27        30.04 o                         
  -4   7  11        425.41        379.32        38.78 o                         
  -3   7  11         34.14         17.30        27.40 o                         
  -2   7  11         45.76         41.01        30.70 o                         
  -1   7  11        125.21         63.84        38.54 o                         
   0   7  11        141.68        182.90        42.49 o                         
   1   7  11         26.69         20.47        38.67 o                         
   2   7  11        744.00        710.96        71.80 o                         
   3   7  11          4.34         89.33        48.36 o                         
   4   7  11         23.53         46.67        51.18 o                         
   5   7  11        182.90        151.93        56.65 o                         
   6   7  11         26.00         65.28        55.85 o                         
   7   7  11          2.52         25.64        56.89 o                         
  -8   8  11         66.05        113.02        45.66 o                         
  -7   8  11         27.85        105.55        47.11 o                         
  -6   8  11        112.04        136.71        43.84 o                         
  -5   8  11          3.59         -9.46        38.19 o                         
  -4   8  11          9.01         -3.59        34.17 o                         
  -3   8  11          8.40         15.83        38.58 o                         
  -2   8  11         14.95        -65.16       115.08 o                         
  -1   8  11          1.41        -47.73        48.39 o                         
   0   8  11        164.95        181.70        56.36 o                         
   1   8  11          6.70        101.55        56.68 o                         
   2   8  11         52.82        144.15        65.39 o                         
   3   8  11          5.97        -43.61        57.46 o                         
   4   8  11        290.63        236.65        82.49 o                         
 -18   0  12        208.77        402.44        68.02 o                         
 -16   0  12         50.24         25.19        38.97 o                         
 -14   0  12        105.75        124.20        33.76 o                         
 -12   0  12          0.01         23.08        23.10 o                         
 -10   0  12        148.03        143.47        22.98 o                         
  -8   0  12         80.38         68.72        23.26 o                         
  -6   0  12        144.36        237.24        23.46 o                         
  -4   0  12        316.75        340.35        42.20 o                         
  -2   0  12       1265.01       1170.38       102.66 o                         
   0   0  12         18.03        100.46        17.55 o                         
   2   0  12        175.62        223.88        29.42 o                         
   4   0  12       1519.92       1682.27       127.64 o                         
   6   0  12        549.67        723.93        65.69 o                         
   8   0  12       2186.75       2278.56       214.04 o                         
  10   0  12        354.13        329.88        55.38 o                         
  12   0  12        121.25        244.40        65.16 o                         
  14   0  12          1.72        -59.55        68.44 o                         
 -18   1  12        132.96        132.39        38.88 o                         
 -17   1  12        149.08        139.44        33.51 o                         
 -16   1  12        119.89        107.68        29.10 o                         
 -15   1  12          0.02         24.86        24.94 o                         
 -14   1  12        402.68        520.35        48.09 o                         
 -13   1  12          0.41          4.99        17.15 o                         
 -12   1  12         33.45         64.49        16.97 o                         
 -11   1  12        569.78        565.37        31.91 o                         
 -10   1  12        209.65        257.72        19.46 o                         
  -9   1  12        117.37        133.30        15.07 o                         
  -8   1  12        466.57        538.65        28.48 o                         
  -7   1  12         17.01         17.95        11.23 o                         
  -6   1  12        480.50        484.02        25.78 o                         
  -5   1  12        132.83        130.24        11.62 o                         
  -4   1  12        353.95        316.11        17.94 o                         
  -3   1  12        263.28        294.02        15.69 o                         
  -2   1  12        759.51        791.60        34.07 o                         
  -1   1  12       1749.57       1773.00        74.69 o                         
   0   1  12        624.74        674.94        33.80 o                         
   1   1  12       1516.85       1590.78        94.20 o                         
   2   1  12         17.84         21.60        12.31 o                         
   3   1  12       1309.87       1481.09        72.83 o                         
   4   1  12       1538.03       1703.25        83.16 o                         
   5   1  12         55.68         65.44        18.90 o                         
   6   1  12         31.20         48.59        18.70 o                         
   7   1  12        441.98        434.71        33.91 o                         
   8   1  12        518.08        551.29        45.57 o                         
   9   1  12        496.15        552.25        46.28 o                         
  10   1  12        601.94        565.81        42.83 o                         
  11   1  12        174.41        111.78        33.37 o                         
  12   1  12        299.28        336.06        46.01 o                         
  13   1  12          1.99        -37.00        46.32 o                         
  14   1  12         17.13        -45.48        48.35 o                         
 -18   2  12         59.79        116.55        36.44 o                         
 -17   2  12         64.77        150.02        33.42 o                         
 -16   2  12          8.08         22.17        26.83 o                         
 -15   2  12         21.08         64.33        27.02 o                         
 -14   2  12         15.76         22.30        23.91 o                         
 -13   2  12         26.67         53.34        18.77 o                         
 -12   2  12         46.10         54.46        16.36 o                         
 -11   2  12        145.47        161.72        16.85 o                         
 -10   2  12        381.54        390.61        24.54 o                         
  -9   2  12       1158.34       1019.41        48.10 o                         
  -8   2  12        367.19        329.77        20.46 o                         
  -7   2  12       1061.77       1088.41        50.75 o                         
  -6   2  12       1840.98       1928.34        85.91 o                         
  -5   2  12        574.98        631.97        28.71 o                         
  -4   2  12         10.00         13.04        11.21 o                         
  -3   2  12        337.71        323.26        22.81 o                         
  -2   2  12        450.57        433.95        33.28 o                         
  -1   2  12       3312.50       3430.07       214.42 o                         
   0   2  12        363.92        446.34        28.80 o                         
   1   2  12        112.44        127.15        13.17 o                         
   2   2  12        593.67        532.78        30.56 o                         
   3   2  12          5.05          0.54        12.74 o                         
   4   2  12         26.94         13.95        14.73 o                         
   5   2  12         94.96         82.70        21.40 o                         
   6   2  12        172.45        177.43        24.79 o                         
   7   2  12        370.33        354.21        30.35 o                         
   8   2  12        122.31        174.33        32.18 o                         
   9   2  12          0.43        -16.31        26.87 o                         
  10   2  12        139.94        119.82        34.15 o                         
  11   2  12        349.07        270.31        39.83 o                         
  12   2  12        268.64        291.69        43.97 o                         
  13   2  12         12.70         -1.85        42.97 o                         
 -18   3  12        131.70        134.66        63.40 o                         
 -17   3  12        500.79        565.50        49.36 o                         
 -16   3  12         35.43         -2.76        33.83 o                         
 -15   3  12        105.53        150.17        33.44 o                         
 -14   3  12         24.17         64.87        28.50 o                         
 -13   3  12         42.43         17.98        26.00 o                         
 -12   3  12        746.59        812.02        42.83 o                         
 -11   3  12        408.51        383.42        32.78 o                         
 -10   3  12          2.82         13.91        14.53 o                         
  -9   3  12        182.42        216.39        18.41 o                         
  -8   3  12        999.21        952.86        46.23 o                         
  -7   3  12        176.51        159.31        17.23 o                         
  -6   3  12        917.55        970.72        50.21 o                         
  -5   3  12        623.06        495.80        35.39 o                         
  -4   3  12         30.68         15.09        14.66 o                         
  -3   3  12          0.45          2.09        14.67 o                         
  -2   3  12        102.74        113.86        19.21 o                         
  -1   3  12        567.23        564.29        41.70 o                         
   0   3  12        106.96        140.71        23.34 o                         
   1   3  12        258.06        264.77        32.43 o                         
   2   3  12         36.06         60.49        26.34 o                         
   3   3  12         43.47         80.88        15.18 o                         
   4   3  12         55.26         36.98        15.27 o                         
   5   3  12         45.20         46.62        19.34 o                         
   6   3  12         64.06        103.67        18.12 o                         
   7   3  12          0.37         27.45        23.56 o                         
   8   3  12         34.82         -3.07        26.31 o                         
   9   3  12         24.91         51.83        31.01 o                         
  10   3  12        119.16        115.96        35.42 o                         
  11   3  12        838.15        756.06        69.49 o                         
  12   3  12        147.85        106.22        50.91 o                         
  13   3  12        565.32        703.92       114.81 o                         
 -17   4  12          7.85         13.24        47.08 o                         
 -16   4  12         99.76        176.69        48.35 o                         
 -15   4  12          0.90         69.52        41.03 o                         
 -14   4  12         60.87         62.67        40.06 o                         
 -13   4  12        776.34        940.82       105.81 o                         
 -12   4  12        488.97        447.66        47.66 o                         
 -11   4  12         18.19         12.38        28.33 o                         
 -10   4  12       1602.86       1552.48        90.27 o                         
  -9   4  12         60.57         61.92        22.10 o                         
  -8   4  12       2051.66       2019.80       117.56 o                         
  -7   4  12          2.71         17.42        18.53 o                         
  -6   4  12        301.60        297.97        28.61 o                         
  -5   4  12          1.28          0.47        16.35 o                         
  -4   4  12        490.36        558.97        39.73 o                         
  -3   4  12        272.06        281.25        43.08 o                         
  -2   4  12        157.40        168.19        21.78 o                         
  -1   4  12        149.12        116.51        27.52 o                         
   0   4  12        169.02        163.50        28.26 o                         
   1   4  12          0.37          9.49        21.47 o                         
   2   4  12        325.51        304.56        68.72 o                         
   3   4  12         58.67         72.56        23.56 o                         
   4   4  12         51.62         50.16        23.42 o                         
   5   4  12          2.64        -23.89        24.80 o                         
   6   4  12        786.20        689.96        80.56 o                         
   7   4  12         22.53         26.30        46.02 o                         
   8   4  12        532.97        590.01        99.37 o                         
   9   4  12          7.31         17.48        44.36 o                         
  10   4  12         13.86         21.79        46.87 o                         
  11   4  12         84.08         69.85        57.56 o                         
  12   4  12        677.13        683.66        95.88 o                         
 -15   5  12        475.49        475.48        58.56 o                         
 -14   5  12        435.02        400.92        63.34 o                         
 -13   5  12          3.84         54.44        36.76 o                         
 -12   5  12         62.80         82.17        33.17 o                         
 -11   5  12       1225.46       1233.19        91.79 o                         
 -10   5  12        314.52        300.02        40.34 o                         
  -9   5  12          0.68         11.82        24.39 o                         
  -8   5  12         23.75         13.28        23.16 o                         
  -7   5  12        173.63        184.47        33.94 o                         
  -6   5  12        996.52       1105.07        69.39 o                         
  -5   5  12        808.67        769.18        61.16 o                         
  -4   5  12         28.29         -9.37        19.34 o                         
  -3   5  12        102.04        113.57        22.28 o                         
  -2   5  12         63.06         61.43        23.76 o                         
  -1   5  12        289.88        220.97       110.10 o                         
   0   5  12         76.54         57.71        26.42 o                         
   1   5  12        296.97        341.88        37.82 o                         
   2   5  12          3.33         26.78        41.88 o                         
   3   5  12         76.47         57.39        27.22 o                         
   4   5  12         87.73        102.40        36.95 o                         
   5   5  12          2.76          0.15        43.66 o                         
   6   5  12        645.31        657.17        76.35 o                         
   7   5  12         46.08         37.68        49.41 o                         
   8   5  12          0.41         16.09        49.45 o                         
   9   5  12         40.61         46.33        57.58 o                         
  10   5  12          0.49         19.49        56.44 o                         
  11   5  12         59.53         -0.67        59.27 o                         
 -14   6  12         28.96          2.29        49.48 o                         
 -13   6  12          0.91         -6.93        37.78 o                         
 -12   6  12        255.80        357.28        65.18 o                         
 -11   6  12         70.11         78.60        39.23 o                         
 -10   6  12        509.97        458.39        49.97 o                         
  -9   6  12         23.39         48.61        34.52 o                         
  -8   6  12          9.98         31.79        30.19 o                         
  -7   6  12         26.42         53.88        27.58 o                         
  -6   6  12          0.67         32.56        23.13 o                         
  -5   6  12         64.29        106.84        27.03 o                         
  -4   6  12        251.35        261.07        31.98 o                         
  -3   6  12        421.62        447.31        38.44 o                         
  -2   6  12        105.36        123.45        24.91 o                         
  -1   6  12        104.86        -28.99        62.63 o                         
   0   6  12        545.51        501.84        54.51 o                         
   1   6  12        341.15        321.85        43.25 o                         
   2   6  12        331.12        333.55        44.40 o                         
   3   6  12        316.78        254.00        41.00 o                         
   4   6  12          2.38        -29.31        40.30 o                         
   5   6  12        124.12        156.77        48.20 o                         
   6   6  12         43.11         -4.58        74.77 o                         
   7   6  12         39.33         60.14        54.78 o                         
   8   6  12        127.95        150.92        56.75 o                         
   9   6  12         56.42         38.15        66.45 o                         
 -11   7  12         32.96         11.11        42.68 o                         
 -10   7  12         32.96         -1.99        40.17 o                         
  -9   7  12        315.71        314.22        48.17 o                         
  -8   7  12          6.45        -40.10        40.10 o                         
  -7   7  12        469.51        424.68        57.36 o                         
  -6   7  12          4.05        -17.05        30.37 o                         
  -5   7  12        103.57        103.76        32.74 o                         
  -4   7  12         25.26         12.32        30.54 o                         
  -3   7  12          0.00         16.42        30.30 o                         
  -2   7  12         10.76        -71.52        84.46 o                         
  -1   7  12         73.18        -31.38        38.65 o                         
   0   7  12        197.50        195.78        45.01 o                         
   1   7  12         26.40         27.54        58.27 o                         
   2   7  12         90.78         57.18        48.85 o                         
   3   7  12          0.90         21.34        49.26 o                         
   4   7  12         15.61          4.48        62.26 o                         
   5   7  12          0.12         -7.57        47.91 o                         
   6   7  12         52.55         54.26        58.15 o                         
   7   7  12        403.48        407.19       134.08 o                         
  -8   8  12         93.69        144.51        84.46 o                         
  -7   8  12         64.24         75.31        46.71 o                         
  -6   8  12          3.37         10.69        40.95 o                         
  -5   8  12         16.01         25.65        40.44 o                         
  -4   8  12         29.17          0.57        36.09 o                         
  -3   8  12          0.00         -1.51        39.46 o                         
  -2   8  12         51.40         -8.75        92.21 o                         
  -1   8  12          0.05        -47.78        48.69 o                         
   0   8  12         39.57        109.06        57.42 o                         
   1   8  12         21.99         82.54        59.89 o                         
   2   8  12          0.06         75.63        59.69 o                         
   3   8  12          7.91         -6.29        65.76 o                         
 -17   0  13         24.21         58.86        43.85 o                         
 -15   0  13        243.03        172.02        41.64 o                         
 -13   0  13        452.51        508.66        45.09 o                         
 -11   0  13         17.23         15.13        22.05 o                         
  -9   0  13        451.67        417.71        36.33 o                         
  -7   0  13        535.20        553.04        44.57 o                         
  -5   0  13       1562.60       1387.39        89.29 o                         
  -3   0  13       2110.16       2023.95       128.28 o                         
  -1   0  13        459.01        455.36        48.06 o                         
   1   0  13        241.88        226.35        24.78 o                         
   3   0  13        729.00        848.00        71.04 o                         
   5   0  13        899.47       1083.80        86.95 o                         
   7   0  13         19.89         38.59        32.70 o                         
   9   0  13        701.40        687.16        66.17 o                         
  11   0  13         34.98         11.08        49.02 o                         
  13   0  13         11.96        -67.99        87.60 o                         
 -18   1  13        119.36        172.59        57.63 o                         
 -17   1  13         69.89        100.38        32.45 o                         
 -16   1  13        415.39        547.92        43.00 o                         
 -15   1  13         60.77         49.30        26.14 o                         
 -14   1  13         97.22        128.33        22.20 o                         
 -13   1  13        791.53        710.04        39.02 o                         
 -12   1  13        463.97        505.06        34.94 o                         
 -11   1  13         48.32         75.57        16.55 o                         
 -10   1  13        116.68        113.87        16.88 o                         
  -9   1  13        127.90        146.84        16.23 o                         
  -8   1  13         76.18         79.06        13.61 o                         
  -7   1  13          4.14          1.84        13.89 o                         
  -6   1  13        307.33        374.65        21.82 o                         
  -5   1  13        259.61        244.10        16.54 o                         
  -4   1  13         22.70         17.69         9.51 o                         
  -3   1  13         13.25         -6.98        10.41 o                         
  -2   1  13        298.13        354.11        22.08 o                         
  -1   1  13        495.85        492.63        27.03 o                         
   0   1  13         28.70         47.03        11.50 o                         
   1   1  13        666.68        735.04        46.91 o                         
   2   1  13        126.62        137.27        25.35 o                         
   3   1  13         14.63         14.36        14.21 o                         
   4   1  13         94.23        105.14        17.14 o                         
   5   1  13        359.55        402.63        31.32 o                         
   6   1  13        161.24        185.40        30.27 o                         
   7   1  13         86.78         82.28        25.18 o                         
   8   1  13        568.40        601.82        61.25 o                         
   9   1  13          4.38         -7.41        36.58 o                         
  10   1  13          0.80        -25.98        37.62 o                         
  11   1  13        251.97        269.42        40.89 o                         
  12   1  13          2.02        -21.12        43.61 o                         
  13   1  13         23.00        -65.04        65.04 o                         
 -18   2  13         11.63         26.86        39.35 o                         
 -17   2  13          4.23          5.12        31.02 o                         
 -16   2  13         46.64         83.97        30.00 o                         
 -15   2  13          3.09         -1.67        27.63 o                         
 -14   2  13        246.71        316.32        45.64 o                         
 -13   2  13         93.23        115.06        21.18 o                         
 -12   2  13        203.09        219.59        22.72 o                         
 -11   2  13       1613.17       1621.03        73.36 o                         
 -10   2  13        380.05        386.08        24.77 o                         
  -9   2  13        494.97        479.39        27.48 o                         
  -8   2  13         12.58         17.01        11.91 o                         
  -7   2  13        730.31        783.75        38.25 o                         
  -6   2  13        242.21        259.39        17.64 o                         
  -5   2  13        911.46        939.69        40.41 o                         
  -4   2  13       1648.57       1691.79        76.42 o                         
  -3   2  13       1500.82       1692.07        86.85 o                         
  -2   2  13        238.30        235.98        24.23 o                         
  -1   2  13          3.06        -24.45        24.45 o                         
   0   2  13        247.10        238.55        17.44 o                         
   1   2  13        186.03        185.69        24.74 o                         
   2   2  13         62.16         50.99        15.23 o                         
   3   2  13         84.18         93.23        15.75 o                         
   4   2  13         46.39          1.20        15.00 o                         
   5   2  13        594.85        603.70        35.31 o                         
   6   2  13          0.89        -21.19        21.19 o                         
   7   2  13         14.96          0.71        22.22 o                         
   8   2  13         44.71         63.98        26.59 o                         
   9   2  13          0.78        -12.42        31.75 o                         
  10   2  13        102.93         86.85        34.94 o                         
  11   2  13        124.92        111.65        39.87 o                         
  12   2  13        177.43        179.09        45.08 o                         
  13   2  13          0.07        -16.00        54.29 o                         
 -17   3  13        252.44        290.21        49.92 o                         
 -16   3  13         18.98         32.76        39.17 o                         
 -15   3  13          3.84         25.60        32.61 o                         
 -14   3  13         27.89         11.37        32.13 o                         
 -13   3  13        253.93        280.91        37.88 o                         
 -12   3  13        201.59        184.35        25.67 o                         
 -11   3  13         90.66         83.07        19.48 o                         
 -10   3  13        236.30        211.47        21.97 o                         
  -9   3  13         82.58         95.85        24.39 o                         
  -8   3  13        112.64        106.11        17.68 o                         
  -7   3  13         18.54         35.37        15.19 o                         
  -6   3  13         70.35         70.76        18.18 o                         
  -5   3  13          1.51        -16.34        16.34 o                         
  -4   3  13         43.07         87.27        23.83 o                         
  -3   3  13         44.02         13.96        15.10 o                         
  -2   3  13        667.11        704.16        53.96 o                         
  -1   3  13        246.33        167.41        56.10 o                         
   0   3  13        250.64        286.19        30.52 o                         
   1   3  13        338.90        327.92        30.82 o                         
   2   3  13       1232.88       1214.59        73.34 o                         
   3   3  13         52.01         50.76        22.61 o                         
   4   3  13          2.11          2.31        29.37 o                         
   5   3  13          0.01        -10.62        30.20 o                         
   6   3  13         31.54         94.09        35.93 o                         
   7   3  13        190.22        168.11        40.28 o                         
   8   3  13         88.67          9.96        42.97 o                         
   9   3  13         25.95         41.28        50.79 o                         
  10   3  13         58.43         18.87        56.20 o                         
  11   3  13        371.49        435.06        70.03 o                         
  12   3  13         64.91         89.65        60.82 o                         
 -16   4  13          0.01         10.95        44.63 o                         
 -15   4  13          5.95         34.44        39.64 o                         
 -14   4  13          3.55          0.48        36.22 o                         
 -13   4  13        806.67        823.87        68.83 o                         
 -12   4  13         23.85         23.77        30.92 o                         
 -11   4  13        248.28        286.24        40.18 o                         
 -10   4  13         10.62         17.25        23.21 o                         
  -9   4  13        260.98        289.20        49.64 o                         
  -8   4  13          1.13          3.01        19.70 o                         
  -7   4  13       2664.98       2616.32       148.61 o                         
  -6   4  13        440.37        392.13        34.76 o                         
  -5   4  13          0.30         17.69        18.31 o                         
  -4   4  13          3.95         -2.43        17.69 o                         
  -3   4  13       1254.31       1150.75        91.41 o                         
  -2   4  13         41.35         40.57        27.05 o                         
  -1   4  13        580.16        551.15        57.11 o                         
   0   4  13         18.74        -19.83        23.87 o                         
   1   4  13          0.51         36.41        25.24 o                         
   2   4  13        182.75        198.92        28.94 o                         
   3   4  13          0.12         25.30        23.68 o                         
   4   4  13        499.19        551.33        51.01 o                         
   5   4  13         12.93         31.73        30.27 o                         
   6   4  13          0.01         -5.72        33.33 o                         
   7   4  13         65.12         87.06        46.97 o                         
   8   4  13         64.43        118.24        48.81 o                         
   9   4  13         62.54         87.09        52.16 o                         
  10   4  13         11.51         24.66        51.79 o                         
  11   4  13         31.67         50.85        62.96 o                         
 -15   5  13        195.68        197.96        47.28 o                         
 -14   5  13        125.97        154.65        41.15 o                         
 -13   5  13          0.13        -14.69        39.58 o                         
 -12   5  13         33.96         58.47        36.05 o                         
 -11   5  13          3.74         23.04        36.89 o                         
 -10   5  13        200.16        188.63        39.78 o                         
  -9   5  13        151.11        129.96        27.26 o                         
  -8   5  13         14.23          8.00        23.51 o                         
  -7   5  13       1662.21       1690.10       101.64 o                         
  -6   5  13          3.03         29.70        23.33 o                         
  -5   5  13        134.40        131.90        25.34 o                         
  -4   5  13          1.21          7.24        20.38 o                         
  -3   5  13         57.67         99.46        26.06 o                         
  -2   5  13       1261.98       1254.58        81.84 o                         
  -1   5  13        581.58        575.47        56.82 o                         
   0   5  13          0.04        -31.26        31.26 o                         
   1   5  13        397.13        370.14        41.62 o                         
   2   5  13         58.31         21.48        27.47 o                         
   3   5  13         24.53         29.14        47.34 o                         
   4   5  13          8.93         33.39        32.71 o                         
   5   5  13         71.73        -24.01       145.98 o                         
   6   5  13         88.81         65.64        47.93 o                         
   7   5  13         38.23         49.44        57.63 o                         
   8   5  13         27.85         78.64        51.89 o                         
   9   5  13        391.79        437.96        72.99 o                         
  10   5  13         20.02         24.26        63.32 o                         
 -13   6  13         12.28         61.72        43.83 o                         
 -12   6  13         12.41         16.99        39.01 o                         
 -11   6  13        125.49         76.06        36.42 o                         
 -10   6  13        255.90        206.50        40.74 o                         
  -9   6  13         43.48         80.78        35.21 o                         
  -8   6  13          4.61         10.60        29.82 o                         
  -7   6  13        305.12        255.38        33.81 o                         
  -6   6  13        124.25        134.13        28.05 o                         
  -5   6  13        127.05        130.11        27.85 o                         
  -4   6  13        435.63        381.00        43.13 o                         
  -3   6  13       1855.54       1912.21       110.94 o                         
  -2   6  13        290.27        230.06        40.59 o                         
  -1   6  13         36.08        -22.93        32.92 o                         
   0   6  13         13.53          6.97        38.98 o                         
   1   6  13          0.28         11.56        51.84 o                         
   2   6  13         18.52         21.10        39.37 o                         
   3   6  13         88.94        101.74        46.43 o                         
   4   6  13         82.03         86.49        52.23 o                         
   5   6  13        291.90        299.72        63.84 o                         
   6   6  13         32.95         25.82        51.80 o                         
   7   6  13        252.36        288.68        84.94 o                         
   8   6  13         11.14         15.22        60.62 o                         
 -11   7  13          0.26        -27.74        50.82 o                         
 -10   7  13        111.52         41.57        41.41 o                         
  -9   7  13         36.51        120.64        44.49 o                         
  -8   7  13         85.79         61.62        37.48 o                         
  -7   7  13        189.87        173.56        40.44 o                         
  -6   7  13        127.39        184.65        37.14 o                         
  -5   7  13         40.98          3.94        32.09 o                         
  -4   7  13          1.40         10.93        33.76 o                         
  -3   7  13          1.53         28.27        29.27 o                         
  -2   7  13          0.01        -98.04       155.80 o                         
  -1   7  13        396.78        391.43        72.81 o                         
   0   7  13         24.15        -14.44        42.51 o                         
   1   7  13         67.96         85.26        47.85 o                         
   2   7  13          5.85         69.03        57.66 o                         
   3   7  13         14.35         56.02        57.52 o                         
   4   7  13          0.03         46.25        51.42 o                         
   5   7  13         76.06        144.44        66.81 o                         
   6   7  13         57.65         26.20        69.68 o                         
  -6   8  13          7.33         30.26        45.52 o                         
  -5   8  13         29.20         14.46        36.64 o                         
  -4   8  13          2.28         28.28        37.27 o                         
  -3   8  13        266.78        173.55       145.72 o                         
  -2   8  13          4.03        -51.35        51.35 o                         
  -1   8  13         39.51         73.00        55.34 o                         
   0   8  13         19.28         70.35        63.91 o                         
   1   8  13         29.74        -16.38        61.41 o                         
 -18   0  14        602.89        772.96        98.48 o                         
 -16   0  14          2.56        -14.54        41.49 o                         
 -14   0  14        202.47        266.03        35.62 o                         
 -12   0  14         73.80         58.51        25.98 o                         
 -10   0  14        228.06        292.54        31.35 o                         
  -8   0  14        534.64        505.37        40.10 o                         
  -6   0  14        297.12        291.51        27.25 o                         
  -4   0  14        532.74        625.59        43.75 o                         
  -2   0  14        439.32        428.06        38.14 o                         
   0   0  14        781.05        959.07        72.51 o                         
   2   0  14        548.96        546.15        48.82 o                         
   4   0  14       1818.00       1906.90       144.09 o                         
   6   0  14          1.27        -31.02        31.02 o                         
   8   0  14        955.20        890.50        83.38 o                         
  10   0  14        413.05        327.13        52.20 o                         
  12   0  14         74.06        -18.86       111.56 o                         
 -18   1  14         14.11         38.26        48.41 o                         
 -17   1  14         22.07         30.49        31.06 o                         
 -16   1  14        178.75        227.73        33.67 o                         
 -15   1  14        104.16        105.37        29.83 o                         
 -14   1  14         75.99         75.88        24.59 o                         
 -13   1  14          6.87          6.55        19.60 o                         
 -12   1  14         32.58        -18.87        18.87 o                         
 -11   1  14         55.78         47.47        17.10 o                         
 -10   1  14         29.31         48.12        16.67 o                         
  -9   1  14        132.67        149.33        17.21 o                         
  -8   1  14        285.28        288.07        20.60 o                         
  -7   1  14        192.97        212.43        17.54 o                         
  -6   1  14        351.27        359.25        24.32 o                         
  -5   1  14          6.25          9.05        10.67 o                         
  -4   1  14       1535.22       1445.92        66.35 o                         
  -3   1  14          1.70          5.70        11.56 o                         
  -2   1  14       1345.02       1381.38        93.15 o                         
  -1   1  14        103.68        120.81        15.20 o                         
   0   1  14        283.47        296.24        24.62 o                         
   1   1  14        335.64        343.53        25.02 o                         
   2   1  14        152.65        204.42        30.45 o                         
   3   1  14        297.29        345.47        25.80 o                         
   4   1  14         53.58         46.19        17.99 o                         
   5   1  14        266.40        284.06        28.48 o                         
   6   1  14        554.63        544.66        45.74 o                         
   7   1  14         93.85        155.01        27.74 o                         
   8   1  14         51.18         43.78        26.41 o                         
   9   1  14        114.31        117.23        31.61 o                         
  10   1  14         24.36        -18.30        34.32 o                         
  11   1  14        151.35        118.48        42.48 o                         
  12   1  14        354.61        439.97       116.25 o                         
 -18   2  14          0.02          0.22        50.42 o                         
 -17   2  14         28.94         56.65        38.42 o                         
 -16   2  14         17.54         29.29        32.67 o                         
 -15   2  14         28.72         40.08        30.42 o                         
 -14   2  14        260.55        233.85        33.09 o                         
 -13   2  14          7.34         14.13        20.84 o                         
 -12   2  14         61.64         80.31        19.05 o                         
 -11   2  14        541.54        484.84        29.73 o                         
 -10   2  14        255.56        186.95        28.58 o                         
  -9   2  14        110.84        107.91        17.79 o                         
  -8   2  14          1.19        -10.08        13.80 o                         
  -7   2  14        283.33        247.29        18.97 o                         
  -6   2  14        756.05        639.77        33.04 o                         
  -5   2  14        829.58        760.51        43.62 o                         
  -4   2  14        343.73        307.64        31.59 o                         
  -3   2  14         72.82         53.85        14.16 o                         
  -2   2  14          9.66         19.96        17.72 o                         
  -1   2  14        123.30        140.40        20.17 o                         
   0   2  14        120.96         81.38        18.29 o                         
   1   2  14        914.00        944.64        54.60 o                         
   2   2  14          6.45         -5.13        18.48 o                         
   3   2  14         16.06        -22.74        24.92 o                         
   4   2  14        117.26         87.84        18.29 o                         
   5   2  14        111.95        105.15        19.61 o                         
   6   2  14          0.92         15.18        23.88 o                         
   7   2  14         54.94        115.79        29.00 o                         
   8   2  14         98.27         87.18        32.72 o                         
   9   2  14          1.04         24.30        39.44 o                         
  10   2  14        436.83        545.25        63.64 o                         
  11   2  14         19.69         39.09        54.47 o                         
  12   2  14        422.39        376.25        69.52 o                         
 -17   3  14         42.55         88.59        46.51 o                         
 -16   3  14         52.62         27.93        43.95 o                         
 -15   3  14          4.59         37.09        38.38 o                         
 -14   3  14         42.84         -5.43        34.69 o                         
 -13   3  14         23.89         64.05        36.35 o                         
 -12   3  14         96.58        102.69        24.17 o                         
 -11   3  14        544.81        561.59        38.59 o                         
 -10   3  14       1753.88       1586.59        84.75 o                         
  -9   3  14       1234.08       1072.41        60.15 o                         
  -8   3  14        239.95        270.33        24.75 o                         
  -7   3  14        594.30        616.85        38.47 o                         
  -6   3  14          4.90         34.13        18.33 o                         
  -5   3  14        426.90        375.40        51.09 o                         
  -4   3  14        210.63        268.76        26.39 o                         
  -3   3  14        507.36        509.44        59.37 o                         
  -2   3  14          3.27          3.75        16.51 o                         
  -1   3  14       1371.53       1213.37        75.65 o                         
   0   3  14        154.57        174.56        31.28 o                         
   1   3  14        913.34        848.69        58.56 o                         
   2   3  14        499.74        536.93        60.24 o                         
   3   3  14       1076.79       1170.60       113.83 o                         
   4   3  14         84.15         87.82        36.71 o                         
   5   3  14         25.86         15.19        23.22 o                         
   6   3  14        122.49        128.39        27.82 o                         
   7   3  14         13.06         50.81        40.39 o                         
   8   3  14         33.96         48.81        46.28 o                         
   9   3  14         16.14         60.97        51.79 o                         
  10   3  14          1.92        -51.30        51.30 o                         
  11   3  14         15.18        -16.23        58.06 o                         
 -16   4  14          0.93         27.75        46.82 o                         
 -15   4  14        133.39        146.12        40.97 o                         
 -14   4  14         86.11         91.08        39.41 o                         
 -13   4  14          1.01        -25.74        37.79 o                         
 -12   4  14        176.22        255.85        42.90 o                         
 -11   4  14        504.67        576.55        46.89 o                         
 -10   4  14          0.44         41.77        26.68 o                         
  -9   4  14        299.77        351.98        34.56 o                         
  -8   4  14        843.04        736.62        59.29 o                         
  -7   4  14        180.08        150.01        24.48 o                         
  -6   4  14       1013.55       1049.69        66.16 o                         
  -5   4  14        107.33        143.22        23.98 o                         
  -4   4  14         19.15         19.29        20.34 o                         
  -3   4  14          0.66         13.22        20.74 o                         
  -2   4  14        409.34        398.96        60.71 o                         
  -1   4  14        339.44        241.52        47.14 o                         
   0   4  14        187.29        218.02        31.71 o                         
   1   4  14        102.15         88.19        33.45 o                         
   2   4  14          9.97         28.11        27.39 o                         
   3   4  14         91.08         67.03        27.68 o                         
   4   4  14        180.81        267.55        40.98 o                         
   5   4  14        343.98        336.07        38.03 o                         
   6   4  14         65.72         51.39        50.63 o                         
   7   4  14        496.82        365.26        62.96 o                         
   8   4  14        199.84        211.40        54.95 o                         
   9   4  14          1.63        -18.38        51.81 o                         
  10   4  14         12.91         17.78        63.42 o                         
 -15   5  14         12.31         40.54        44.47 o                         
 -14   5  14        198.35        179.91        45.89 o                         
 -13   5  14         14.15         -2.91        38.45 o                         
 -12   5  14        105.81         86.73        38.64 o                         
 -11   5  14         79.43         60.14        37.90 o                         
 -10   5  14        227.12        223.16        37.40 o                         
  -9   5  14          0.08         -2.38        26.38 o                         
  -8   5  14        332.33        322.07        33.93 o                         
  -7   5  14       2020.56       2091.79       121.40 o                         
  -6   5  14        115.99         97.78        24.45 o                         
  -5   5  14        547.28        510.39        46.88 o                         
  -4   5  14       1196.98       1199.32        76.15 o                         
  -3   5  14        762.28        698.62        48.90 o                         
  -2   5  14          3.70         42.15        25.63 o                         
  -1   5  14       1046.25        806.73        72.47 o                         
   0   5  14        228.40        177.57        35.46 o                         
   1   5  14        249.47        259.85        37.67 o                         
   2   5  14         42.08          7.80        34.95 o                         
   3   5  14        361.94        331.17        64.48 o                         
   4   5  14          5.47         17.32        33.57 o                         
   5   5  14         26.95         24.16        82.60 o                         
   6   5  14          5.29         56.11        49.43 o                         
   7   5  14         31.59         39.09        52.03 o                         
   8   5  14         18.35         40.93        54.02 o                         
   9   5  14        191.78        147.63        66.12 o                         
 -13   6  14          0.02         12.39        47.16 o                         
 -12   6  14         74.02         71.56        42.03 o                         
 -11   6  14         86.41        108.21        42.62 o                         
 -10   6  14         72.30         35.89        38.96 o                         
  -9   6  14        122.67        113.99        39.94 o                         
  -8   6  14        187.50        173.07        35.79 o                         
  -7   6  14        531.07        605.43        73.80 o                         
  -6   6  14       1351.10       1324.24        98.05 o                         
  -5   6  14          0.54         -9.31        27.27 o                         
  -4   6  14        201.40        165.11        37.32 o                         
  -3   6  14        536.05        491.74        42.53 o                         
  -2   6  14        511.20        467.04       158.23 o                         
  -1   6  14          3.41        -37.22        50.86 o                         
   0   6  14        820.91        742.27        71.18 o                         
   1   6  14        314.92        295.21        51.06 o                         
   2   6  14         28.36         72.71        62.54 o                         
   3   6  14         32.61         67.51        44.56 o                         
   4   6  14          6.02         -2.51        48.73 o                         
   5   6  14        131.63         88.46       101.21 o                         
   6   6  14        236.59        213.76        78.87 o                         
   7   6  14         16.95         38.96        60.00 o                         
 -10   7  14          9.20        -26.90        39.06 o                         
  -9   7  14         70.10         42.69        43.72 o                         
  -8   7  14         57.78         78.38        40.69 o                         
  -7   7  14         63.50         23.33        40.74 o                         
  -6   7  14         42.08         67.30        36.67 o                         
  -5   7  14         17.40         17.61        33.74 o                         
  -4   7  14         63.11         26.06        32.92 o                         
  -3   7  14        180.88        192.38        41.76 o                         
  -2   7  14         10.26        -70.46        82.45 o                         
  -1   7  14        246.37        195.70        53.40 o                         
   0   7  14        168.07        162.21        47.14 o                         
   1   7  14         21.62         26.48        48.28 o                         
   2   7  14        138.77        112.53        58.48 o                         
   3   7  14         23.12         64.16        54.07 o                         
   4   7  14          0.63         50.43        61.99 o                         
  -3   8  14          0.13        -21.05        58.86 o                         
  -2   8  14        275.22        352.35        97.28 o                         
 -17   0  15          3.95         60.68        75.02 o                         
 -15   0  15        469.35        585.23        55.75 o                         
 -13   0  15        413.87        269.83        46.39 o                         
 -11   0  15        578.34        504.70        43.69 o                         
  -9   0  15          1.70        156.13        31.79 o                         
  -7   0  15        337.41        327.72        31.31 o                         
  -5   0  15        380.03        382.02        32.14 o                         
  -3   0  15       3775.36       3187.29       228.37 o                         
  -1   0  15       2098.12       2228.53       140.14 o                         
   1   0  15         16.38         31.98        22.13 o                         
   3   0  15        611.86        644.76        63.53 o                         
   5   0  15       3104.23       3321.43       245.74 o                         
   7   0  15       1042.71       1043.10        91.32 o                         
   9   0  15         19.56         72.73        46.86 o                         
  11   0  15          8.65        -40.11        69.73 o                         
 -18   1  15          0.13         -1.15        43.02 o                         
 -17   1  15         34.01         39.39        56.13 o                         
 -16   1  15        127.91        152.01        34.65 o                         
 -15   1  15         42.69         57.13        27.09 o                         
 -14   1  15         13.71         -1.27        22.81 o                         
 -13   1  15         57.83         58.77        24.65 o                         
 -12   1  15        102.95         88.80        21.35 o                         
 -11   1  15       1461.04       1243.55        60.33 o                         
 -10   1  15        604.61        592.23        33.84 o                         
  -9   1  15        367.08        471.58        28.72 o                         
  -8   1  15        163.56        168.79        17.80 o                         
  -7   1  15        191.26        165.43        16.30 o                         
  -6   1  15        311.70        282.27        20.70 o                         
  -5   1  15         27.79         44.20        13.10 o                         
  -4   1  15        577.05        574.55        41.02 o                         
  -3   1  15        390.22        403.56        27.36 o                         
  -2   1  15        504.12        527.84        34.14 o                         
  -1   1  15          0.18          1.52        13.29 o                         
   0   1  15         42.76         72.31        15.66 o                         
   1   1  15        347.60        392.68        34.26 o                         
   2   1  15        152.19        140.29        19.42 o                         
   3   1  15        226.72        266.34        23.96 o                         
   4   1  15         69.32         69.87        19.46 o                         
   5   1  15         44.29         66.62        24.96 o                         
   6   1  15        637.05        657.13        45.55 o                         
   7   1  15        706.48        746.17        52.01 o                         
   8   1  15         31.64         16.36        29.45 o                         
   9   1  15         76.82         70.08        33.92 o                         
  10   1  15         22.45        -41.82        41.82 o                         
  11   1  15        565.99        529.48        70.70 o                         
  12   1  15          0.15        -74.25        74.25 o                         
 -17   2  15        129.37        236.47        51.26 o                         
 -16   2  15         14.89          5.11        42.04 o                         
 -15   2  15         18.77          7.02        37.94 o                         
 -14   2  15        162.27        182.80        55.54 o                         
 -13   2  15        438.20        458.11        37.74 o                         
 -12   2  15         13.27         26.17        21.03 o                         
 -11   2  15         37.44         20.39        27.09 o                         
 -10   2  15         88.98         71.27        25.05 o                         
  -9   2  15       1042.21        927.86        53.79 o                         
  -8   2  15         16.35         27.20        21.09 o                         
  -7   2  15        163.03        155.30        20.18 o                         
  -6   2  15       1463.40       1323.16        70.73 o                         
  -5   2  15       3473.59       3104.58       194.45 o                         
  -4   2  15         74.92         72.90        18.51 o                         
  -3   2  15       1364.45       1568.82        82.92 o                         
  -2   2  15        242.71        225.04        66.79 o                         
  -1   2  15        134.97        115.72        38.58 o                         
   0   2  15        200.61        240.96        38.58 o                         
   1   2  15        383.54        351.93        32.42 o                         
   2   2  15        165.72        152.47        25.23 o                         
   3   2  15         30.22         -9.72        28.75 o                         
   4   2  15         75.17         58.23        23.85 o                         
   5   2  15        318.42        360.65        45.44 o                         
   6   2  15        335.09        316.98        40.30 o                         
   7   2  15         65.89         70.20        32.58 o                         
   8   2  15         79.42         93.31        41.47 o                         
   9   2  15         35.03        -17.33        48.31 o                         
  10   2  15         38.19         55.21        56.75 o                         
  11   2  15        190.42        253.69        70.81 o                         
 -16   3  15         21.67         20.23        43.16 o                         
 -15   3  15        100.85        124.41        43.07 o                         
 -14   3  15          0.02         18.51        34.11 o                         
 -13   3  15          0.26        -31.00        34.99 o                         
 -12   3  15          0.03         26.14        23.73 o                         
 -11   3  15         94.17        129.42        23.83 o                         
 -10   3  15         16.44         -5.54        19.52 o                         
  -9   3  15        101.60        173.84        26.49 o                         
  -8   3  15       2027.42       1940.27       102.27 o                         
  -7   3  15        832.73        899.90        58.43 o                         
  -6   3  15        423.77        581.00        49.48 o                         
  -5   3  15       4109.19       3955.99       288.79 o                         
  -4   3  15         53.65         48.29        20.58 o                         
  -3   3  15        316.92        330.56        48.64 o                         
  -2   3  15        162.90        187.29        32.97 o                         
  -1   3  15        245.94        233.97        32.30 o                         
   0   3  15        379.76        362.44        39.99 o                         
   1   3  15         26.81         50.94        26.97 o                         
   2   3  15        134.41        113.88        27.65 o                         
   3   3  15        245.22        294.41        40.91 o                         
   4   3  15          0.97        -27.62        29.58 o                         
   5   3  15         47.18         61.38        30.26 o                         
   6   3  15          1.50         84.37        28.66 o                         
   7   3  15         12.93         40.57        43.13 o                         
   8   3  15         11.76         -0.02        52.91 o                         
   9   3  15         71.11         96.06        55.25 o                         
  10   3  15         17.51         75.88        58.84 o                         
  11   3  15        151.36        241.71        80.40 o                         
 -15   4  15         74.50        142.99        46.63 o                         
 -14   4  15          0.35        -39.67        39.67 o                         
 -13   4  15        125.95        107.80        37.80 o                         
 -12   4  15        310.97        303.19        52.31 o                         
 -11   4  15        194.00        218.73        36.65 o                         
 -10   4  15          2.12          7.11        27.85 o                         
  -9   4  15         72.64         93.58        27.61 o                         
  -8   4  15        123.00        139.90        28.31 o                         
  -7   4  15        134.84        122.28        25.47 o                         
  -6   4  15        176.55        208.91        35.81 o                         
  -5   4  15        805.15        681.61        47.87 o                         
  -4   4  15        389.03        378.22        35.21 o                         
  -3   4  15        466.16        394.08        35.47 o                         
  -2   4  15        135.91         16.12       126.26 o                         
  -1   4  15          3.56        -46.77        46.77 o                         
   0   4  15         31.62         25.43        27.74 o                         
   1   4  15        219.51        205.47        32.77 o                         
   2   4  15         14.16         32.66        29.12 o                         
   3   4  15         41.94         48.43        28.29 o                         
   4   4  15         11.72        -20.53        38.59 o                         
   5   4  15        216.58        190.48        37.29 o                         
   6   4  15         17.91         37.21        53.15 o                         
   7   4  15         20.02         53.16        51.64 o                         
   8   4  15         12.79         58.46        63.86 o                         
   9   4  15         15.22         49.36        62.34 o                         
  10   4  15          2.06          0.80        73.72 o                         
 -14   5  15          5.38          9.49        44.82 o                         
 -13   5  15         49.71         55.01        48.60 o                         
 -12   5  15         87.78         51.21        41.16 o                         
 -11   5  15         15.64         36.47        36.38 o                         
 -10   5  15        248.14        289.42        46.60 o                         
  -9   5  15          1.06         55.11        28.60 o                         
  -8   5  15         93.64         78.63        30.86 o                         
  -7   5  15        993.94       1046.85        80.82 o                         
  -6   5  15       1411.86       1469.63       104.55 o                         
  -5   5  15        514.64        536.52        43.00 o                         
  -4   5  15        217.19        194.22        29.90 o                         
  -3   5  15        179.49        175.48        29.48 o                         
  -2   5  15          0.10       -110.94       155.68 o                         
  -1   5  15        252.81        189.57        42.48 o                         
   0   5  15        133.25        112.19        33.88 o                         
   1   5  15         91.07        108.87        34.94 o                         
   2   5  15          5.08          9.30        37.50 o                         
   3   5  15         12.80         -8.34        33.88 o                         
   4   5  15          2.88         43.11        40.69 o                         
   5   5  15         58.57         19.84        87.04 o                         
   6   5  15         69.41         65.34        51.52 o                         
   7   5  15         35.24         61.35        60.32 o                         
   8   5  15         15.02         39.05        65.09 o                         
 -12   6  15          8.13        -16.02        39.25 o                         
 -11   6  15         12.87        -24.15        37.56 o                         
 -10   6  15         62.75         78.44        40.12 o                         
  -9   6  15          0.01         -1.97        35.83 o                         
  -8   6  15          6.72         17.28        30.20 o                         
  -7   6  15        153.15        132.78        41.66 o                         
  -6   6  15         75.51         71.69        31.14 o                         
  -5   6  15         39.55         62.77        28.89 o                         
  -4   6  15        394.50        423.18        41.47 o                         
  -3   6  15        294.50        244.87        44.79 o                         
  -2   6  15         49.55        -11.44        62.13 o                         
  -1   6  15          9.35        -36.82        36.82 o                         
   0   6  15         95.60         95.86        48.88 o                         
   1   6  15         40.07         12.24        48.80 o                         
   2   6  15          1.61         12.51        45.54 o                         
   3   6  15        101.66        194.57        86.25 o                         
   4   6  15         78.52        137.58        60.46 o                         
   5   6  15          0.77          7.12        80.12 o                         
   6   6  15         36.19        147.51        64.46 o                         
  -9   7  15         49.36         38.12        39.96 o                         
  -8   7  15          4.21        -40.78        40.78 o                         
  -7   7  15        337.74        337.20        55.30 o                         
  -6   7  15         40.22         67.57        37.24 o                         
  -5   7  15        114.03         51.33        35.41 o                         
  -4   7  15         41.65         64.78        36.16 o                         
  -3   7  15        206.83         69.35       123.79 o                         
  -2   7  15         30.68        -10.87        87.38 o                         
  -1   7  15          0.55        -41.41        45.84 o                         
   0   7  15        335.54        289.07        55.72 o                         
   1   7  15        296.01        368.35       111.64 o                         
   2   7  15        193.69        262.62        67.21 o                         
   3   7  15        117.37        149.08        65.65 o                         
 -16   0  16        191.15        248.59        48.34 o                         
 -14   0  16        122.07        112.57        43.09 o                         
 -12   0  16        856.79        739.55        57.57 o                         
 -10   0  16       1257.05       1179.16        82.18 o                         
  -8   0  16          3.48         47.64        22.55 o                         
  -6   0  16        943.65        815.06        57.62 o                         
  -4   0  16         39.33         63.34        20.10 o                         
  -2   0  16       1493.98       1795.56       147.17 o                         
   0   0  16        252.84        240.55        36.68 o                         
   2   0  16         94.74         63.82        24.54 o                         
   4   0  16        627.07        596.49        70.91 o                         
   6   0  16       1084.52       1287.80       108.24 o                         
   8   0  16          5.72         35.47        45.96 o                         
  10   0  16        168.90        280.34        94.09 o                         
 -17   1  16         37.84         81.53        56.26 o                         
 -16   1  16          0.40          4.92        57.73 o                         
 -15   1  16          0.33          7.92        28.25 o                         
 -14   1  16        137.47        137.53        26.40 o                         
 -13   1  16         18.15          5.58        22.28 o                         
 -12   1  16        428.74        429.76        32.01 o                         
 -11   1  16        131.02        100.87        21.87 o                         
 -10   1  16         41.79         35.15        17.66 o                         
  -9   1  16        591.19        538.63        35.90 o                         
  -8   1  16          0.12         -2.88        14.84 o                         
  -7   1  16         14.70         25.16        15.57 o                         
  -6   1  16        350.65        396.01        24.52 o                         
  -5   1  16        215.53        222.09        18.98 o                         
  -4   1  16       1376.50       1394.59        64.41 o                         
  -3   1  16          1.22          0.77        21.93 o                         
  -2   1  16        776.16        811.66        43.18 o                         
  -1   1  16        100.34        148.47        18.18 o                         
   0   1  16        191.80        194.72        20.69 o                         
   1   1  16         29.23         19.69        18.61 o                         
   2   1  16        278.59        295.48        27.43 o                         
   3   1  16          3.82         12.17        20.06 o                         
   4   1  16         12.41         21.11        27.56 o                         
   5   1  16         93.07        126.90        31.87 o                         
   6   1  16          7.05         -0.11        31.25 o                         
   7   1  16        607.60        693.58        62.24 o                         
   8   1  16        172.89        161.69        39.79 o                         
   9   1  16          0.02         -3.11        41.65 o                         
  10   1  16         14.37         20.70        56.04 o                         
  11   1  16         35.05        -34.29        65.83 o                         
 -17   2  16          1.58        -59.62        74.43 o                         
 -16   2  16          1.45        -20.38        46.74 o                         
 -15   2  16         91.22        150.98        45.17 o                         
 -14   2  16        242.34        298.43        65.18 o                         
 -13   2  16         43.33         12.37        26.66 o                         
 -12   2  16        959.36        856.51        90.99 o                         
 -11   2  16        256.04        262.41        45.76 o                         
 -10   2  16         22.32         47.83        20.19 o                         
  -9   2  16         12.10          3.41        18.30 o                         
  -8   2  16        648.19        652.84        48.56 o                         
  -7   2  16        452.53        512.08        58.88 o                         
  -6   2  16        477.71        521.57        48.87 o                         
  -5   2  16        197.64        307.23        29.47 o                         
  -4   2  16        172.40        213.27        22.21 o                         
  -3   2  16        284.90        309.11        25.05 o                         
  -2   2  16        327.32        365.67        40.29 o                         
  -1   2  16         38.73         -1.11        31.20 o                         
   0   2  16         16.57         36.83        22.31 o                         
   1   2  16         15.23         -9.21        21.23 o                         
   2   2  16        395.94        498.56        40.45 o                         
   3   2  16         14.21         16.79        40.14 o                         
   4   2  16         16.83         29.78        28.39 o                         
   5   2  16          3.77         13.14        23.26 o                         
   6   2  16          1.15         36.53        36.79 o                         
   7   2  16         10.40         65.62        38.39 o                         
   8   2  16         29.94         49.49        48.44 o                         
   9   2  16          0.29         -8.96        52.66 o                         
  10   2  16         28.38         45.25        62.37 o                         
 -16   3  16         44.67         32.00        47.45 o                         
 -15   3  16         24.36         98.37        42.70 o                         
 -14   3  16        145.22         82.35        49.58 o                         
 -13   3  16        199.39        196.16        42.08 o                         
 -12   3  16         91.35         77.77        27.41 o                         
 -11   3  16         42.41        110.65        24.61 o                         
 -10   3  16         98.88        126.14        22.27 o                         
  -9   3  16       2084.39       2069.69       123.25 o                         
  -8   3  16          0.45        -19.19        19.19 o                         
  -7   3  16        721.68        685.32        49.08 o                         
  -6   3  16          8.99          5.17        18.79 o                         
  -5   3  16       1134.46        914.19        69.09 o                         
  -4   3  16        256.79        222.99        37.25 o                         
  -3   3  16        145.91        161.22        29.04 o                         
  -2   3  16          8.24        -51.64        60.53 o                         
  -1   3  16         19.58        -10.21        24.95 o                         
   0   3  16        201.02        201.14        31.54 o                         
   1   3  16          0.07         27.47        23.58 o                         
   2   3  16         30.30         67.72        25.90 o                         
   3   3  16        115.11        117.80        27.67 o                         
   4   3  16       1220.17       1061.00        70.87 o                         
   5   3  16         10.76         30.60        28.88 o                         
   6   3  16         36.26         20.19        31.25 o                         
   7   3  16         30.78         19.89        50.04 o                         
   8   3  16         13.94        -16.37        50.62 o                         
   9   3  16         65.01         48.20        59.58 o                         
  10   3  16        192.70        247.45        71.37 o                         
 -15   4  16         87.13        101.10        46.96 o                         
 -14   4  16         29.91         88.15        43.47 o                         
 -13   4  16         96.86        125.00        43.75 o                         
 -12   4  16        165.27        206.16        62.31 o                         
 -11   4  16         11.00         15.14        33.25 o                         
 -10   4  16          0.04          1.62        27.41 o                         
  -9   4  16          2.67         41.59        26.02 o                         
  -8   4  16         51.48         44.40        27.11 o                         
  -7   4  16         40.89         45.69        31.50 o                         
  -6   4  16       1633.16       1669.91       115.17 o                         
  -5   4  16        396.02        433.63        49.07 o                         
  -4   4  16        183.72        101.65        28.41 o                         
  -3   4  16        246.83        215.24        28.28 o                         
  -2   4  16         53.74         19.86        85.52 o                         
  -1   4  16         27.41         25.24        39.89 o                         
   0   4  16        100.45        152.93        45.64 o                         
   1   4  16         11.54         43.17        39.78 o                         
   2   4  16       1592.84       1417.49        91.25 o                         
   3   4  16         17.26         19.92        29.55 o                         
   4   4  16          5.61        -32.51        46.04 o                         
   5   4  16          1.53         47.03        37.59 o                         
   6   4  16        468.15        643.37       144.46 o                         
   7   4  16        144.50        169.00        57.69 o                         
   8   4  16        184.12        217.35        64.58 o                         
   9   4  16          0.85         -3.39        63.16 o                         
 -13   5  16         48.43         54.74        46.72 o                         
 -12   5  16         79.63         91.03        43.00 o                         
 -11   5  16        134.51         74.96        35.24 o                         
 -10   5  16         51.58         61.07        34.54 o                         
  -9   5  16         74.00         -3.96        32.14 o                         
  -8   5  16        282.50        323.28        38.42 o                         
  -7   5  16        135.18        182.18        48.33 o                         
  -6   5  16        140.56        134.35        30.34 o                         
  -5   5  16        123.64        101.37        28.81 o                         
  -4   5  16        116.66        120.70        30.16 o                         
  -3   5  16         25.49         13.00        29.15 o                         
  -2   5  16          6.13        -76.07        76.07 o                         
  -1   5  16         21.09        -25.34        31.13 o                         
   0   5  16        394.92        371.90        59.01 o                         
   1   5  16          1.64         21.98        32.46 o                         
   2   5  16         97.93         91.61        40.33 o                         
   3   5  16          0.01         20.61        35.43 o                         
   4   5  16         53.98         18.23        50.87 o                         
   5   5  16         15.91         40.87        96.80 o                         
   6   5  16        152.02        239.41       106.59 o                         
   7   5  16          0.01        -10.29        65.08 o                         
 -11   6  16         19.91         48.62        45.31 o                         
 -10   6  16         83.70         59.03        43.46 o                         
  -9   6  16        108.94         88.80        42.04 o                         
  -8   6  16        204.23        295.27        55.46 o                         
  -7   6  16         34.97         19.13        31.32 o                         
  -6   6  16        248.72        210.53        35.97 o                         
  -5   6  16        183.34        185.26        33.88 o                         
  -4   6  16        180.16        131.76        33.57 o                         
  -3   6  16        133.79        -37.94       171.77 o                         
  -2   6  16        186.46        101.19        53.14 o                         
  -1   6  16        300.20        240.38        55.73 o                         
   0   6  16         38.77         57.06        41.09 o                         
   1   6  16          7.83         28.50        61.08 o                         
   2   6  16         18.96          2.69        43.33 o                         
   3   6  16         14.61         94.99        61.35 o                         
   4   6  16         40.25         87.31        62.24 o                         
   5   6  16          0.17        -11.01        62.63 o                         
  -8   7  16         61.57         60.98        95.35 o                         
  -7   7  16         49.86         66.35        47.47 o                         
  -6   7  16         31.37        -11.04        36.02 o                         
  -5   7  16          0.57         24.19        35.48 o                         
  -4   7  16        117.32        118.25        42.75 o                         
  -3   7  16          5.20       -115.22       115.22 o                         
  -2   7  16        123.38         41.34        65.42 o                         
  -1   7  16       1033.99       1018.69        84.81 o                         
   0   7  16         10.98         21.64        71.26 o                         
   1   7  16         68.04        125.02        75.83 o                         
 -17   0  17          0.00         55.53        72.23 o                         
 -15   0  17         16.15        -13.83        50.23 o                         
 -13   0  17         35.03         83.67        35.27 o                         
 -11   0  17          2.21        -33.71        37.61 o                         
  -9   0  17        394.61        459.11        41.69 o                         
  -7   0  17        149.19        134.48        25.97 o                         
  -5   0  17        632.96        637.72        48.39 o                         
  -3   0  17       1121.14       1017.10       106.47 o                         
  -1   0  17        140.04        184.24        29.93 o                         
   1   0  17        263.77        358.44        37.90 o                         
   3   0  17        856.79        881.27        79.49 o                         
   5   0  17        264.26        271.68        52.82 o                         
   7   0  17         17.58         -2.56        51.39 o                         
   9   0  17        106.94        114.28        72.40 o                         
 -17   1  17         33.68         34.11        52.54 o                         
 -16   1  17          2.34        -57.20        58.47 o                         
 -15   1  17        227.60        251.11        47.87 o                         
 -14   1  17          9.14        -10.98        28.87 o                         
 -13   1  17          5.89         -5.66        27.80 o                         
 -12   1  17          4.39         25.75        27.13 o                         
 -11   1  17         13.62          6.82        20.78 o                         
 -10   1  17          2.38         -7.59        21.52 o                         
  -9   1  17          1.61         -8.10        19.90 o                         
  -8   1  17         68.24         87.19        21.46 o                         
  -7   1  17        106.21        102.57        21.67 o                         
  -6   1  17         98.64        107.81        19.35 o                         
  -5   1  17        228.20        204.61        22.08 o                         
  -4   1  17       6202.77       5731.09       283.95 o                         
  -3   1  17        349.18        295.56        42.42 o                         
  -2   1  17        422.62        438.00        47.58 o                         
  -1   1  17          0.12         -2.51        22.85 o                         
   0   1  17        376.49        321.03        41.37 o                         
   1   1  17         49.20          2.01        35.97 o                         
   2   1  17          6.38         -1.48        21.66 o                         
   3   1  17        143.53        167.71        27.15 o                         
   4   1  17        904.65        876.69        70.45 o                         
   5   1  17          4.46          8.93        34.40 o                         
   6   1  17         18.30         38.31        34.74 o                         
   7   1  17          1.14         60.44        41.15 o                         
   8   1  17          0.61         -0.33        45.22 o                         
   9   1  17         89.12         81.73        55.81 o                         
  10   1  17          3.48         85.63        67.63 o                         
 -16   2  17         69.76        145.01        46.50 o                         
 -15   2  17          0.09        -17.20        37.38 o                         
 -14   2  17          1.53        -18.73        43.66 o                         
 -13   2  17        664.52        591.55        44.33 o                         
 -12   2  17        158.09        148.95        31.28 o                         
 -11   2  17          8.96         16.71        23.54 o                         
 -10   2  17         55.96         27.61        32.97 o                         
  -9   2  17        264.94        298.09        51.15 o                         
  -8   2  17         20.54         53.28        20.51 o                         
  -7   2  17       1445.22       1252.80        69.31 o                         
  -6   2  17         46.00         36.18        18.29 o                         
  -5   2  17        791.01        760.24        44.11 o                         
  -4   2  17        524.66        533.16        36.62 o                         
  -3   2  17        333.41        304.65        72.14 o                         
  -2   2  17        603.17        549.84        53.58 o                         
  -1   2  17        169.11        177.58        30.78 o                         
   0   2  17          6.73         46.63        32.46 o                         
   1   2  17         24.44         20.47        23.92 o                         
   2   2  17         82.37         86.95        48.50 o                         
   3   2  17         69.32         85.80        26.33 o                         
   4   2  17         21.63         11.70        23.41 o                         
   5   2  17        276.48        342.30        47.51 o                         
   6   2  17        305.73        280.14        45.21 o                         
   7   2  17         81.73        116.88        45.74 o                         
   8   2  17         88.89        144.24        58.63 o                         
   9   2  17          5.27        -20.48        62.38 o                         
 -15   3  17          4.68          2.36        43.65 o                         
 -14   3  17        126.88        103.08        66.79 o                         
 -13   3  17         16.56        -27.25        37.68 o                         
 -12   3  17          6.71        -10.24        26.94 o                         
 -11   3  17         72.03         15.94        23.74 o                         
 -10   3  17         68.32         93.44        49.28 o                         
  -9   3  17          7.94         -8.01        20.21 o                         
  -8   3  17       1046.68       1079.74        69.16 o                         
  -7   3  17          9.84         16.98        20.54 o                         
  -6   3  17        581.24        503.62        39.80 o                         
  -5   3  17        199.34        211.34        28.11 o                         
  -4   3  17        150.82        127.23        26.77 o                         
  -3   3  17          3.19         22.62        32.41 o                         
  -2   3  17        763.23        723.70        85.07 o                         
  -1   3  17         32.91         53.83        28.06 o                         
   0   3  17        126.52        189.72        36.83 o                         
   1   3  17         16.45         40.83        26.72 o                         
   2   3  17        257.07        277.33        34.47 o                         
   3   3  17          0.77         34.30        33.78 o                         
   4   3  17          5.27         31.06        29.26 o                         
   5   3  17        239.81        209.99        33.79 o                         
   6   3  17        130.34        105.36        42.68 o                         
   7   3  17         23.58         66.54        52.04 o                         
   8   3  17         34.02         68.08        61.30 o                         
   9   3  17          1.76        -37.50        64.53 o                         
 -14   4  17          8.85        -11.29        42.60 o                         
 -13   4  17         62.35         61.03        40.42 o                         
 -12   4  17          5.50         40.49        39.26 o                         
 -11   4  17        122.71        117.34        34.25 o                         
 -10   4  17          0.16         74.09        30.99 o                         
  -9   4  17          7.97         31.72        28.80 o                         
  -8   4  17        306.14        361.44        38.03 o                         
  -7   4  17         86.76         74.37        32.78 o                         
  -6   4  17         17.58         30.77        24.81 o                         
  -5   4  17       2922.77       2799.93       160.29 o                         
  -4   4  17         28.08         62.22        23.96 o                         
  -3   4  17         93.74         92.04        44.97 o                         
  -2   4  17          0.81        -30.80        75.44 o                         
  -1   4  17        149.31         51.74        34.37 o                         
   0   4  17         17.89         61.10        36.84 o                         
   1   4  17         88.43         83.30        33.47 o                         
   2   4  17        298.27        262.17        43.72 o                         
   3   4  17          0.04         30.25        29.61 o                         
   4   4  17         12.55        -16.51        31.42 o                         
   5   4  17         47.65         64.85        51.42 o                         
   6   4  17        136.01        132.51        57.45 o                         
   7   4  17        294.07        287.46        72.24 o                         
   8   4  17          0.35        104.18        60.94 o                         
 -13   5  17         14.89         22.48        48.02 o                         
 -12   5  17         75.46         85.30        45.30 o                         
 -11   5  17          4.33        -27.98        38.81 o                         
 -10   5  17         89.63         46.18        36.46 o                         
  -9   5  17         52.07         94.08        34.28 o                         
  -8   5  17        217.87        212.98        47.53 o                         
  -7   5  17        281.72        308.75        37.42 o                         
  -6   5  17          0.04        -10.48        27.91 o                         
  -5   5  17        166.33        153.55        44.93 o                         
  -4   5  17        397.19        320.83        45.31 o                         
  -3   5  17         22.77       -110.86       178.35 o                         
  -2   5  17         55.82        -19.12        49.34 o                         
  -1   5  17        151.12        161.50        56.56 o                         
   0   5  17         48.01         33.81        33.04 o                         
   1   5  17        156.88        179.05        44.63 o                         
   2   5  17        121.32         94.39        46.61 o                         
   3   5  17         72.36         28.48        37.44 o                         
   4   5  17         28.03       -103.69       181.98 o                         
   5   5  17        205.52        264.58        70.11 o                         
   6   5  17          8.88        -16.82        77.03 o                         
 -10   6  17          0.01          3.18        59.73 o                         
  -9   6  17         63.68          1.90        39.59 o                         
  -8   6  17         31.49        -12.23        33.16 o                         
  -7   6  17         40.17         36.08        35.59 o                         
  -6   6  17         29.53         -7.37        33.53 o                         
  -5   6  17         31.63          5.30        32.81 o                         
  -4   6  17          3.59        -18.70        53.93 o                         
  -3   6  17        374.04        183.51        93.75 o                         
  -2   6  17         18.66        -43.92        43.92 o                         
  -1   6  17        827.71        719.33        68.09 o                         
   0   6  17        145.57        101.91        42.68 o                         
   1   6  17          9.85         61.87        71.16 o                         
   2   6  17         10.73         15.28        51.84 o                         
   3   6  17          7.20         -2.29        55.12 o                         
  -5   7  17          0.57        -57.68        59.77 o                         
  -4   7  17        462.32        370.60        80.55 o                         
  -3   7  17         16.09        -62.38        62.38 o                         
  -2   7  17          7.09        -38.37        49.28 o                         
 -16   0  18          0.10        -77.01       119.79 o                         
 -14   0  18        212.97        142.46        52.34 o                         
 -12   0  18        557.86        505.60        51.44 o                         
 -10   0  18        206.14        280.49        39.17 o                         
  -8   0  18        454.23        417.84        40.13 o                         
  -6   0  18          1.30         33.15        27.40 o                         
  -4   0  18        260.20        309.34        40.49 o                         
  -2   0  18        543.07        468.93        59.19 o                         
   0   0  18       5610.29       5671.26       384.81 o                         
   2   0  18       1279.99       1186.04       271.77 o                         
   4   0  18        849.19        990.13       138.42 o                         
   6   0  18          4.22         54.69        65.34 o                         
   8   0  18         48.13         79.38        77.92 o                         
 -16   1  18          1.43        -60.54        73.00 o                         
 -15   1  18         39.32         60.66        36.91 o                         
 -14   1  18        170.68        194.46        33.72 o                         
 -13   1  18         92.83        119.24        30.47 o                         
 -12   1  18        453.33        430.12        37.21 o                         
 -11   1  18        741.25        618.46        65.68 o                         
 -10   1  18          1.03         -4.40        21.95 o                         
  -9   1  18         47.00         49.35        22.53 o                         
  -8   1  18          0.94          0.81        21.69 o                         
  -7   1  18        104.57         96.99        20.37 o                         
  -6   1  18          2.01        -11.77        19.52 o                         
  -5   1  18        249.23        244.22        24.63 o                         
  -4   1  18       2174.01       1896.22       115.67 o                         
  -3   1  18       3992.96       4233.01       206.49 o                         
  -2   1  18         13.85         33.70        18.24 o                         
  -1   1  18       1527.47       1502.03        92.33 o                         
   0   1  18         32.02         33.02        22.00 o                         
   1   1  18          1.35        -23.10        36.67 o                         
   2   1  18        200.83        251.92        49.34 o                         
   3   1  18       1948.66       1871.50       105.90 o                         
   4   1  18         89.16        116.97        36.90 o                         
   5   1  18         66.39        110.31        39.82 o                         
   6   1  18         94.24        158.21        43.99 o                         
   7   1  18          0.10         37.04        56.03 o                         
   8   1  18        118.25        134.94        55.45 o                         
   9   1  18        307.23        257.26        71.83 o                         
 -16   2  18         22.90        -68.34        75.27 o                         
 -15   2  18         62.51         91.84        58.86 o                         
 -14   2  18         38.62          8.08        33.78 o                         
 -13   2  18          5.05         11.84        37.37 o                         
 -12   2  18         20.85         48.48        26.93 o                         
 -11   2  18        188.16        223.22        32.98 o                         
 -10   2  18          0.44         -6.11        22.84 o                         
  -9   2  18        440.30        374.94        31.24 o                         
  -8   2  18         68.29         83.77        22.23 o                         
  -7   2  18         42.05         33.06        21.84 o                         
  -6   2  18        408.78        423.39        33.37 o                         
  -5   2  18       1608.88       1503.43        79.71 o                         
  -4   2  18         27.27         19.68        20.09 o                         
  -3   2  18          6.26        -48.11        48.11 o                         
  -2   2  18         65.54         77.36        28.50 o                         
  -1   2  18        707.81        717.08        59.65 o                         
   0   2  18          6.22         12.94        26.38 o                         
   1   2  18          7.77         16.33        24.01 o                         
   2   2  18          7.24         22.48        43.34 o                         
   3   2  18        102.88         68.93        28.84 o                         
   4   2  18         55.86         66.29        29.77 o                         
   5   2  18         13.55         43.63        36.98 o                         
   6   2  18        145.51        230.93        45.16 o                         
   7   2  18          1.86         -8.46        48.52 o                         
   8   2  18         50.11         65.25        56.57 o                         
 -15   3  18         69.92         -2.99        57.84 o                         
 -14   3  18          1.35        -14.55        45.10 o                         
 -13   3  18          2.39          5.97        61.20 o                         
 -12   3  18         33.38         67.87        30.30 o                         
 -11   3  18          0.00          4.47        24.73 o                         
 -10   3  18        209.83        227.92        36.54 o                         
  -9   3  18         94.61        137.92        37.12 o                         
  -8   3  18         20.94         -4.48        25.00 o                         
  -7   3  18          0.66         -4.80        24.41 o                         
  -6   3  18         75.07         69.02        26.55 o                         
  -5   3  18          1.11          1.49        27.48 o                         
  -4   3  18        108.69         92.99        24.93 o                         
  -3   3  18       1056.40       1085.40        75.15 o                         
  -2   3  18        235.73        223.64        35.77 o                         
  -1   3  18        943.25       1050.47       123.05 o                         
   0   3  18        114.01        165.24        32.43 o                         
   1   3  18        213.15        200.15        34.18 o                         
   2   3  18          2.00         27.35        28.04 o                         
   3   3  18        350.12        391.34        61.01 o                         
   4   3  18        168.47        145.52        33.78 o                         
   5   3  18         84.75        156.15        37.33 o                         
   6   3  18         26.45         64.12        50.29 o                         
   7   3  18          4.88         20.06        62.71 o                         
   8   3  18          1.13         13.03        66.33 o                         
 -14   4  18        100.00        150.21        49.50 o                         
 -13   4  18         45.64         54.35        45.43 o                         
 -12   4  18         70.80          0.21        38.23 o                         
 -11   4  18        203.32        179.33        39.30 o                         
 -10   4  18          7.66          6.34        32.08 o                         
  -9   4  18         73.68         43.93        32.51 o                         
  -8   4  18          3.63         32.70        25.67 o                         
  -7   4  18         13.05        -26.81        26.81 o                         
  -6   4  18        107.58        118.75        31.08 o                         
  -5   4  18          5.33         -6.20        27.21 o                         
  -4   4  18        384.95        444.09        44.61 o                         
  -3   4  18         33.97        -35.92        99.65 o                         
  -2   4  18          0.09        -48.18        48.18 o                         
  -1   4  18        568.09        495.69        64.80 o                         
   0   4  18          0.50         -7.77        32.15 o                         
   1   4  18         18.57         -2.35        32.00 o                         
   2   4  18         45.83         87.28        35.95 o                         
   3   4  18          6.06         -0.99        34.70 o                         
   4   4  18         58.45        133.23        60.34 o                         
   5   4  18          2.56         40.57        60.39 o                         
   6   4  18         44.91         96.15        57.40 o                         
 -12   5  18          2.90        -21.20        43.87 o                         
 -11   5  18          8.60         -0.98        42.82 o                         
 -10   5  18         84.06         16.34        38.62 o                         
  -9   5  18        352.86        285.51        67.13 o                         
  -8   5  18         41.43         29.83        30.33 o                         
  -7   5  18          1.45        -14.78        33.90 o                         
  -6   5  18         11.49         24.68        34.41 o                         
  -5   5  18         22.54         27.07        29.96 o                         
  -4   5  18         21.99          6.50        41.28 o                         
  -3   5  18         47.37        -12.52        95.31 o                         
  -2   5  18         67.09          0.37        55.12 o                         
  -1   5  18        317.79        266.65        42.37 o                         
   0   5  18          0.22         27.42        63.19 o                         
   1   5  18         17.15         14.73        42.71 o                         
   2   5  18         72.70         74.59        42.98 o                         
   3   5  18        261.77        269.54        48.39 o                         
   4   5  18         35.10        -19.38        96.86 o                         
   5   5  18         91.39         33.52        68.12 o                         
  -9   6  18         57.88         39.09        43.96 o                         
  -8   6  18         87.17        111.10        43.51 o                         
  -7   6  18         33.90          8.97        40.09 o                         
  -6   6  18          0.34          8.14        35.58 o                         
  -5   6  18         44.25         17.77        40.77 o                         
  -4   6  18        132.02        201.08        58.59 o                         
  -3   6  18         75.35        -30.63        97.10 o                         
  -2   6  18         10.20        -14.80        63.00 o                         
  -1   6  18          0.06        -13.27        44.92 o                         
   0   6  18          4.21         64.71        42.43 o                         
   1   6  18         91.48        104.57        45.80 o                         
   2   6  18          0.03          6.20        59.40 o                         
 -15   0  19         44.13          4.59        66.07 o                         
 -13   0  19         76.55          8.67        44.95 o                         
 -11   0  19         16.20        -61.22        83.73 o                         
  -9   0  19        618.34        577.27        72.33 o                         
  -7   0  19       1220.58       1010.93       112.05 o                         
  -5   0  19         14.20         18.57        33.30 o                         
  -3   0  19         16.88         26.32        53.00 o                         
  -1   0  19       3112.26       3123.75       377.04 o                         
   1   0  19        115.20        132.08        39.20 o                         
   3   0  19         60.43         62.92        60.98 o                         
   5   0  19         85.86        141.33        73.08 o                         
   7   0  19        345.35        508.69       108.90 o                         
 -15   1  19         11.93        -12.23        40.98 o                         
 -14   1  19          3.75          0.55        33.57 o                         
 -13   1  19         20.59         14.66        33.35 o                         
 -12   1  19         28.03         22.78        27.78 o                         
 -11   1  19         22.21         14.17        27.19 o                         
 -10   1  19        273.73        275.39        32.67 o                         
  -9   1  19          4.50          4.98        23.94 o                         
  -8   1  19        433.48        419.05        34.86 o                         
  -7   1  19          9.01         48.96        23.04 o                         
  -6   1  19         23.06         29.29        22.21 o                         
  -5   1  19        458.40        457.72        48.14 o                         
  -4   1  19       2891.70       2751.05       136.98 o                         
  -3   1  19         89.57        150.00        26.09 o                         
  -2   1  19         22.18         55.60        22.01 o                         
  -1   1  19          0.46         27.06        21.77 o                         
   0   1  19          1.18        -23.61        26.29 o                         
   1   1  19        719.25        724.17        53.39 o                         
   2   1  19        226.70        186.47        31.47 o                         
   3   1  19          4.53         18.98        27.86 o                         
   4   1  19       1302.82       1343.02       103.71 o                         
   5   1  19         12.86         10.39        47.50 o                         
   6   1  19        130.04        193.09        52.49 o                         
   7   1  19          7.10         27.15        53.88 o                         
   8   1  19          1.69        -28.38        66.82 o                         
 -15   2  19        144.19         41.59        95.23 o                         
 -14   2  19        149.63        118.04        36.97 o                         
 -13   2  19         88.78        105.11        31.95 o                         
 -12   2  19          2.23          2.63        27.91 o                         
 -11   2  19         23.98         45.00        24.34 o                         
 -10   2  19         44.15         49.25        26.24 o                         
  -9   2  19         35.49         53.33        25.90 o                         
  -8   2  19         12.23        -18.43        18.43 o                         
  -7   2  19        935.68        941.88        54.16 o                         
  -6   2  19         77.60         70.53        22.27 o                         
  -5   2  19          6.83          6.82        19.55 o                         
  -4   2  19         66.98         15.21       108.20 o                         
  -3   2  19         20.67         -4.68        39.53 o                         
  -2   2  19        664.18        600.62        50.46 o                         
  -1   2  19        152.18        180.53        46.12 o                         
   0   2  19         11.32         39.90        27.43 o                         
   1   2  19         78.12         83.68        27.41 o                         
   2   2  19          9.39        -19.97        31.25 o                         
   3   2  19         11.69         15.63        30.46 o                         
   4   2  19        228.24        190.64        34.29 o                         
   5   2  19         37.72         73.70        43.31 o                         
   6   2  19          0.24         31.22        48.28 o                         
   7   2  19          0.93         -9.86        55.21 o                         
 -14   3  19         81.65         43.94        63.15 o                         
 -13   3  19         29.01         27.86        47.02 o                         
 -12   3  19        183.91        257.58        36.18 o                         
 -11   3  19         10.95         17.62        27.74 o                         
 -10   3  19         74.37         61.82        32.47 o                         
  -9   3  19         47.03         24.84        34.12 o                         
  -8   3  19        121.81         56.20        41.91 o                         
  -7   3  19         62.01         55.41        27.28 o                         
  -6   3  19        354.23        291.20        37.77 o                         
  -5   3  19        206.35        237.12        31.17 o                         
  -4   3  19        203.59        196.19        56.28 o                         
  -3   3  19         49.26         -5.75        53.23 o                         
  -2   3  19        413.95        413.38        43.23 o                         
  -1   3  19          1.96         41.81        29.52 o                         
   0   3  19         97.38        187.33        34.67 o                         
   1   3  19        185.45        199.79        35.00 o                         
   2   3  19        140.19        133.30        32.73 o                         
   3   3  19        277.90        294.47        44.36 o                         
   4   3  19        270.96        320.59        50.22 o                         
   5   3  19         87.23        104.35        37.56 o                         
   6   3  19         29.85         24.00        55.70 o                         
 -13   4  19         28.70          7.22        44.80 o                         
 -12   4  19         26.68         -3.60        56.02 o                         
 -11   4  19         23.62         68.13        39.14 o                         
 -10   4  19          1.09        -26.85        34.20 o                         
  -9   4  19        250.65        162.87        40.68 o                         
  -8   4  19          0.55         45.24        30.38 o                         
  -7   4  19          3.61        -12.86        37.44 o                         
  -6   4  19        238.73        160.29        32.91 o                         
  -5   4  19        313.44        328.25        37.48 o                         
  -4   4  19        326.88        405.48       113.60 o                         
  -3   4  19          1.11        -42.71        49.69 o                         
  -2   4  19        392.64        367.98        60.29 o                         
  -1   4  19          9.24          9.94        33.67 o                         
   0   4  19        108.30        132.73        34.98 o                         
   1   4  19        193.97        182.00        38.89 o                         
   2   4  19        171.45        141.62        57.96 o                         
   3   4  19          2.75         -0.37        36.82 o                         
   4   4  19         63.15         60.58        40.59 o                         
   5   4  19         34.90         45.20        57.26 o                         
 -11   5  19          2.80          8.87        48.76 o                         
 -10   5  19         48.73         45.39        42.44 o                         
  -9   5  19          3.44        -33.10        33.10 o                         
  -8   5  19         86.65         57.86        43.87 o                         
  -7   5  19        267.31        222.42        41.74 o                         
  -6   5  19        103.64         75.31        34.22 o                         
  -5   5  19         32.98         46.11        31.97 o                         
  -4   5  19         96.18         -3.56       201.68 o                         
  -3   5  19          3.05        -45.42        67.95 o                         
  -2   5  19          1.37        -17.58        41.37 o                         
  -1   5  19        496.14        591.07        62.98 o                         
   0   5  19        242.62        279.04        46.03 o                         
   1   5  19         36.34         98.47        39.94 o                         
   2   5  19         97.84         78.71        55.79 o                         
   3   5  19          8.80         12.64        63.37 o                         
  -7   6  19        235.26        162.48        44.99 o                         
  -6   6  19         89.84         63.51        59.26 o                         
  -5   6  19         29.16        -35.26        69.44 o                         
  -4   6  19         80.47        -16.62       127.42 o                         
  -3   6  19          5.82        -60.46        60.46 o                         
  -2   6  19          9.08        -20.83        47.39 o                         
  -1   6  19          3.24         18.03        45.79 o                         
 -14   0  20          3.39        -61.47        61.47 o                         
 -12   0  20          0.60        -23.49        46.15 o                         
 -10   0  20        401.48        534.29        78.17 o                         
  -8   0  20        398.71        348.07        53.94 o                         
  -6   0  20          2.22         85.32        60.02 o                         
  -4   0  20        306.55        258.20        44.79 o                         
  -2   0  20        686.60        532.52        60.53 o                         
   0   0  20         65.69        -10.15        60.74 o                         
   2   0  20       2712.77       2137.83       268.62 o                         
   4   0  20        430.63        432.21        91.48 o                         
   6   0  20         11.03        202.31        88.09 o                         
 -15   1  20         59.57         -6.45        54.53 o                         
 -14   1  20         77.29        126.94        44.83 o                         
 -13   1  20          8.41          3.06        34.14 o                         
 -12   1  20         16.81         37.36        74.19 o                         
 -11   1  20          0.00         -5.18        32.79 o                         
 -10   1  20         11.06        -10.77        30.08 o                         
  -9   1  20         81.88        102.38        35.98 o                         
  -8   1  20          0.96         -0.65        27.02 o                         
  -7   1  20         69.83         76.84        27.94 o                         
  -6   1  20          1.18         22.48        27.43 o                         
  -5   1  20        172.42        219.67        31.30 o                         
  -4   1  20         46.90         37.39        24.53 o                         
  -3   1  20       1055.99        993.39        63.83 o                         
  -2   1  20        835.16        769.03        95.01 o                         
  -1   1  20        211.09        249.05        35.77 o                         
   0   1  20          1.01         39.46        42.61 o                         
   1   1  20        468.20        530.50        50.20 o                         
   2   1  20       1083.82       1122.49        87.34 o                         
   3   1  20         16.22         64.03        53.48 o                         
   4   1  20        768.07        774.46       133.10 o                         
   5   1  20         28.41         68.67        51.79 o                         
   6   1  20         53.46        118.49        56.73 o                         
   7   1  20          0.67         79.78        64.48 o                         
 -14   2  20          1.53          3.78        38.68 o                         
 -13   2  20        155.50        162.28        56.52 o                         
 -12   2  20         46.00         23.81        45.64 o                         
 -11   2  20          1.67        -28.78        56.28 o                         
 -10   2  20        210.75        243.18        36.54 o                         
  -9   2  20         33.99         42.15        26.68 o                         
  -8   2  20         59.63         72.76        26.43 o                         
  -7   2  20         16.70        -11.27        27.19 o                         
  -6   2  20         27.00         29.81        23.44 o                         
  -5   2  20         41.68         89.32        30.85 o                         
  -4   2  20          2.42        -11.25        50.81 o                         
  -3   2  20        179.95        176.47        34.47 o                         
  -2   2  20        136.24        189.00        31.78 o                         
  -1   2  20          2.87         45.89        30.53 o                         
   0   2  20        489.13        488.13        53.60 o                         
   1   2  20         70.65        102.89        47.02 o                         
   2   2  20        213.55        207.42        36.24 o                         
   3   2  20        145.01        183.81        46.28 o                         
   4   2  20         24.01         46.39        35.40 o                         
   5   2  20        103.32        138.01        68.48 o                         
   6   2  20         46.35        110.08        56.11 o                         
 -13   3  20        128.69        101.62        45.14 o                         
 -12   3  20        202.85        251.71        44.74 o                         
 -11   3  20        546.64        736.78        54.28 o                         
 -10   3  20        131.76        194.29        31.75 o                         
  -9   3  20        177.07        134.01        40.69 o                         
  -8   3  20          0.01        -15.02        28.05 o                         
  -7   3  20         52.52         69.18        29.68 o                         
  -6   3  20         22.68         28.36        39.71 o                         
  -5   3  20         36.62         45.53        27.10 o                         
  -4   3  20        141.67        107.29        52.00 o                         
  -3   3  20        341.13        339.12        50.17 o                         
  -2   3  20        686.74        762.58        60.21 o                         
  -1   3  20        188.08        178.57        50.19 o                         
   0   3  20         46.29         62.85        33.94 o                         
   1   3  20          9.31         31.08        34.49 o                         
   2   3  20          0.09          4.02        33.07 o                         
   3   3  20         38.66         70.50        31.91 o                         
   4   3  20        216.35        212.51        65.34 o                         
   5   3  20          0.68         48.00        43.53 o                         
 -12   4  20          4.09          4.30        71.12 o                         
 -11   4  20          4.80         28.66        38.39 o                         
 -10   4  20          2.32        -40.60        43.22 o                         
  -9   4  20        294.72        319.17        49.73 o                         
  -8   4  20         32.90          9.10        51.10 o                         
  -7   4  20          9.47         -5.42        43.59 o                         
  -6   4  20        370.22        485.76        55.58 o                         
  -5   4  20          0.76         -9.57        33.48 o                         
  -4   4  20         18.35        -33.90       103.09 o                         
  -3   4  20          8.56        -19.28        33.90 o                         
  -2   4  20        217.05        276.71        50.45 o                         
  -1   4  20        207.22        178.18        85.48 o                         
   0   4  20        524.53        527.59        54.25 o                         
   1   4  20          0.66         22.35        37.19 o                         
   2   4  20          8.07         35.03        62.47 o                         
   3   4  20         43.13         11.24        46.16 o                         
   4   4  20        241.95        267.81        54.47 o                         
  -9   5  20        228.52        241.38        46.33 o                         
  -8   5  20        103.85         99.10        36.53 o                         
  -7   5  20          5.67        -35.10        35.10 o                         
  -6   5  20          2.55        -19.82        35.34 o                         
  -5   5  20         58.76         -7.70        52.24 o                         
  -4   5  20          9.42       -102.92       102.92 o                         
  -3   5  20        230.21        201.96        46.22 o                         
  -2   5  20         21.27         16.11        49.65 o                         
  -1   5  20         41.06         45.40        60.12 o                         
   0   5  20        384.16        432.57        53.67 o                         
   1   5  20          6.07         50.40        42.09 o                         
 -13   0  21          1.60        -47.00        53.69 o                         
 -11   0  21         16.77        -40.95        40.95 o                         
  -9   0  21        149.93         74.19        41.39 o                         
  -7   0  21        321.69        344.28        53.68 o                         
  -5   0  21        209.55        158.45        40.64 o                         
  -3   0  21         10.34         37.75        34.32 o                         
  -1   0  21        425.67        350.17        50.44 o                         
   1   0  21        874.79        787.47       118.58 o                         
   3   0  21         76.41         65.34        56.63 o                         
   5   0  21        475.74        596.29       120.52 o                         
 -14   1  21         61.12        161.87        45.75 o                         
 -13   1  21         77.06        158.77        55.82 o                         
 -12   1  21          1.83        -28.40        51.58 o                         
 -11   1  21        151.11        166.07        40.93 o                         
 -10   1  21         42.33         56.57        31.74 o                         
  -9   1  21          3.81         19.81        32.98 o                         
  -8   1  21         94.54         86.29        28.80 o                         
  -7   1  21          0.50         17.88        26.75 o                         
  -6   1  21         24.84         34.21        27.37 o                         
  -5   1  21        210.44        222.13        34.09 o                         
  -4   1  21        203.19        215.35        31.39 o                         
  -3   1  21         23.04         47.34        23.53 o                         
  -2   1  21         87.00        102.02        28.12 o                         
  -1   1  21          0.02         56.34        56.63 o                         
   0   1  21         81.20        127.49        33.15 o                         
   1   1  21         19.02          9.08        30.30 o                         
   2   1  21        643.63        636.07       110.34 o                         
   3   1  21        328.93        362.47        59.31 o                         
   4   1  21          1.81        131.08        55.25 o                         
   5   1  21         25.79         91.81        61.23 o                         
 -13   2  21          1.23         27.76        36.13 o                         
 -12   2  21          2.53          9.02        44.81 o                         
 -11   2  21          6.12         37.59        36.58 o                         
 -10   2  21          0.20         -8.91        28.30 o                         
  -9   2  21        101.94        126.71        28.94 o                         
  -8   2  21        304.63        294.47        37.23 o                         
  -7   2  21          4.31         17.45        24.67 o                         
  -6   2  21         18.38         -5.31        25.84 o                         
  -5   2  21         18.04         30.01        53.48 o                         
  -4   2  21         80.75        108.11        43.74 o                         
  -3   2  21         54.74         44.21        33.88 o                         
  -2   2  21        284.51        245.00        36.99 o                         
  -1   2  21         37.89         12.78        43.72 o                         
   0   2  21          0.05        -18.20        34.13 o                         
   1   2  21        239.72        216.53        52.20 o                         
   2   2  21         11.92         27.98        56.00 o                         
   3   2  21        408.71        330.76        46.53 o                         
   4   2  21         65.05         53.44        60.40 o                         
   5   2  21        283.38        291.24       120.50 o                         
 -12   3  21         61.20         52.21        39.73 o                         
 -11   3  21          1.85        -20.72        39.79 o                         
 -10   3  21         40.39         40.94        23.92 o                         
  -9   3  21        128.91         67.89        34.16 o                         
  -8   3  21        163.61        135.33        59.36 o                         
  -7   3  21         56.49        -18.68        33.28 o                         
  -6   3  21        618.59        523.09        45.66 o                         
  -5   3  21         15.52        -47.14       118.96 o                         
  -4   3  21         39.24         49.99        34.18 o                         
  -3   3  21        472.79        470.36        58.33 o                         
  -2   3  21          0.06         -7.58        40.20 o                         
  -1   3  21         13.64         44.63        29.32 o                         
   0   3  21         15.36         45.90        37.84 o                         
   1   3  21        158.93        124.36        44.24 o                         
   2   3  21         49.67         71.43        44.17 o                         
   3   3  21          1.19         13.08        37.56 o                         
   4   3  21          7.45         50.67        41.75 o                         
 -10   4  21         84.29         92.26        41.85 o                         
  -9   4  21         81.91         91.59        43.84 o                         
  -8   4  21        139.25         94.59        37.78 o                         
  -7   4  21        274.63        333.87        70.99 o                         
  -6   4  21         44.48        -15.17        43.59 o                         
  -5   4  21        236.68        185.74       151.25 o                         
  -4   4  21         49.69         30.38        62.45 o                         
  -3   4  21         28.62         17.22        39.37 o                         
  -2   4  21         12.98        101.13        42.17 o                         
  -1   4  21        250.94        275.80        43.15 o                         
   0   4  21          5.15         13.57        35.88 o                         
   1   4  21          0.38         74.00        42.60 o                         
   2   4  21         39.22         50.30        44.82 o                         
  -6   5  21         85.77        112.58        39.95 o                         
  -5   5  21        149.49          6.16       103.22 o                         
  -4   5  21         68.83         96.75        48.95 o                         
  -3   5  21          8.43         31.47        46.93 o                         
  -2   5  21          2.85        -45.54        45.54 o                         
 -12   0  22         77.67         70.52        57.87 o                         
 -10   0  22         17.29         29.09        66.55 o                         
  -8   0  22        341.87        247.65        62.92 o                         
  -6   0  22         19.85         10.17        93.65 o                         
  -4   0  22        170.41        134.48        44.53 o                         
  -2   0  22        415.75        364.35        84.46 o                         
   0   0  22        427.98        468.43        67.76 o                         
   2   0  22         15.57        102.61        75.02 o                         
   4   0  22         95.54        195.05        88.57 o                         
 -12   1  22          7.40         -5.10        59.94 o                         
 -11   1  22        118.84        201.18        76.87 o                         
 -10   1  22         12.61         13.32        34.00 o                         
  -9   1  22         16.71         55.65        30.47 o                         
  -8   1  22          0.93        -10.20        28.63 o                         
  -7   1  22        132.47        137.64        33.38 o                         
  -6   1  22          2.51         34.46        27.38 o                         
  -5   1  22        118.89        101.89        35.07 o                         
  -4   1  22          2.53         15.31        25.67 o                         
  -3   1  22        161.16        162.85        29.22 o                         
  -2   1  22        265.00        281.36        37.44 o                         
  -1   1  22         68.36         53.35        33.63 o                         
   0   1  22         28.63         52.01        38.16 o                         
   1   1  22        431.12        472.67        50.73 o                         
   2   1  22         56.62        106.78        53.20 o                         
   3   1  22         16.65        166.39        59.60 o                         
   4   1  22         21.73         74.19        57.74 o                         
 -12   2  22        137.08        182.93        72.86 o                         
 -11   2  22          3.98         62.96        35.36 o                         
 -10   2  22          0.89         89.42        57.11 o                         
  -9   2  22         82.22         62.49        46.09 o                         
  -8   2  22        154.52        109.45        35.98 o                         
  -7   2  22         58.76         48.19        73.70 o                         
  -6   2  22        284.95        301.95        36.39 o                         
  -5   2  22         15.53         -5.13        60.76 o                         
  -4   2  22         32.44         62.76        38.82 o                         
  -3   2  22         98.75         76.07        35.67 o                         
  -2   2  22          0.61         58.81        36.84 o                         
  -1   2  22        346.01        434.55        51.53 o                         
   0   2  22          1.09         -4.72        34.52 o                         
   1   2  22         64.78         95.39        41.02 o                         
   2   2  22        149.84        164.47        42.17 o                         
   3   2  22        393.23        400.66        53.00 o                         
 -10   3  22          6.87        -30.33        50.32 o                         
  -9   3  22         27.74         42.39        37.60 o                         
  -8   3  22        216.27        260.66        40.19 o                         
  -7   3  22         20.91         -2.16        33.71 o                         
  -6   3  22          4.87         -9.49        53.46 o                         
  -5   3  22          0.57          2.96        38.42 o                         
  -4   3  22         30.73         33.01        43.36 o                         
  -3   3  22          1.03         -7.28        35.03 o                         
  -2   3  22         25.34          3.87        38.35 o                         
  -1   3  22         59.90         22.40        36.94 o                         
   0   3  22         67.34         68.82        38.34 o                         
   1   3  22         18.55         28.03        38.86 o                         
   2   3  22         15.35         81.78        63.98 o                         
  -8   4  22        162.23         78.23        72.46 o                         
  -7   4  22         46.58          0.63        43.64 o                         
  -6   4  22         72.10         73.41        39.40 o                         
  -5   4  22         49.63         46.02        90.17 o                         
  -4   4  22          4.14        -16.86        44.47 o                         
  -3   4  22        270.43        239.50        47.09 o                         
  -2   4  22         18.73         34.25        42.80 o                         
  -1   4  22         39.59         82.49        60.67 o                         
 -11   0  23          4.96         21.53        49.74 o                         
  -9   0  23         50.04        140.48       100.43 o                         
  -7   0  23         89.05        140.22       115.19 o                         
  -5   0  23          2.28         41.85        37.82 o                         
  -3   0  23        171.62        217.69        59.53 o                         
  -1   0  23         81.90         79.46        57.35 o                         
   1   0  23        468.86        585.16       110.84 o                         
 -11   1  23         21.54         14.75        38.40 o                         
 -10   1  23         48.40        113.16        37.63 o                         
  -9   1  23          1.60          9.85        41.90 o                         
  -8   1  23         34.27         77.86        33.53 o                         
  -7   1  23         22.32         58.10        28.38 o                         
  -6   1  23         37.43         60.46        31.10 o                         
  -5   1  23        136.87        163.66        32.63 o                         
  -4   1  23         26.96         53.25        28.61 o                         
  -3   1  23         40.28         65.08        30.19 o                         
  -2   1  23          0.00         45.90        36.55 o                         
  -1   1  23         28.22         36.02        36.50 o                         
   0   1  23          0.11         48.18        37.05 o                         
   1   1  23         65.36         60.86        49.65 o                         
   2   1  23         18.62        150.82        60.34 o                         
 -10   2  23          3.76         -4.31        55.82 o                         
  -9   2  23         89.92        184.17        65.39 o                         
  -8   2  23         35.31         66.61        35.53 o                         
  -7   2  23          8.12         18.33        31.45 o                         
  -6   2  23         16.80         35.60        41.50 o                         
  -5   2  23          0.54        -16.81        36.23 o                         
  -4   2  23         56.40         55.47        48.67 o                         
  -3   2  23         33.89        104.38        42.25 o                         
  -2   2  23        124.79        119.65        38.61 o                         
  -1   2  23         87.59        202.76        87.61 o                         
   0   2  23         34.80         43.15        45.84 o                         
   1   2  23         13.71         95.62        45.97 o                         
  -8   3  23         36.84         53.01        51.62 o                         
  -7   3  23          8.46         45.65        46.48 o                         
  -6   3  23        101.46         82.06        55.28 o                         
  -5   3  23         10.58         14.50        64.62 o                         
  -4   3  23         35.75         90.33        46.27 o                         
  -3   3  23        579.20        618.01        76.43 o                         
  -2   3  23         11.39         76.73        43.02 o                         
  -1   3  23         22.21         58.74        67.49 o                         
  -8   0  24        114.03        161.94        51.95 o                         
  -6   0  24         47.78         56.18        50.58 o                         
  -4   0  24          2.88        -44.74        75.99 o                         
  -2   0  24         15.12          7.23        43.12 o                         
   0   0  24        207.29        146.65        82.28 o                         
  -9   1  24         22.53         72.29        37.02 o                         
  -8   1  24          8.38         49.80        45.41 o                         
  -7   1  24         41.62         59.65        33.65 o                         
  -6   1  24         97.81        143.71        36.23 o                         
  -5   1  24         12.66         56.34        40.86 o                         
  -4   1  24         10.82          7.43        30.25 o                         
  -3   1  24         34.92         36.44        39.41 o                         
  -2   1  24         88.47         58.13        38.24 o                         
  -1   1  24         92.10        115.93        55.16 o                         
  -7   2  24         11.58         13.86        49.90 o                         
  -6   2  24         16.73         87.26        43.96 o                         
  -5   2  24          0.65          9.97        41.91 o                         
  -4   2  24          0.14         48.62        40.31 o                         
  -3   2  24         72.65         75.70        39.63 o                         
  -2   2  24        386.66        409.14        68.48 o                         
                                                                                
